# Supplementary material for: Integrative analysis to select cancer candidate biomarkers to targeted validation
Source: Oncotarget. 2015 Oct 30;6(41):43635–52. doi: 10.18632/oncotarget.6018 (PMC4791256; doi:10.18632/oncotarget.6018)
Supplement: Supplementary file 2 [file oncotarget-06-43635-s002.xls]

## Sheet: Table S1
Table S1: List of proteins identified by mass spectrometry in the conditioned media of HaCaT, HEK293, A-431, SCC-9, A2058 and SK-MEL-28 cell lines.
				melanoma	melanoma	melanoma	melanoma	melanoma	melanoma	carcinoma	carcinoma	carcinoma	carcinoma	carcinoma	carcinoma	Non-cancerous	Non-cancerous	Non-cancerous	Non-cancerous	Non-cancerous	Non-cancerous
#	ID	Gene	Protein	A2058_1	A2058_2	A2058_3	Skmel_1	Skmel_2	Skmel_3	A431_1	A431_2	A431_3	SCC9_1	SCC9_2	SCC9_3	HEK_1	HEK_2	HEK_3	HaCaT_1	HaCaT_2	HaCaT_3
1	IPI00465248	ENO1	enolase 1,	87.63	64.94	83.51	85.78	81.18	87.31	260.81	111.52	106.24	335.94	236.84	382.91	233.56	248.91	142.36	290.91	128.4	214.35
2	IPI00018274	EGFR	epidermal growth factor receptor	0.0	0.85	0	0	0	0	434.13	1141.36	1135.14	1.32	0.69	0.65	0.0	0	0.0	11.55	11.01	16.32
3	IPI00021439	ACTB	actin, beta	125.83	99.98	153.7	53.24	47.55	65.8	123.8	67.32	109.04	119.88	243.02	165.41	77.85	74.21	101.03	205.85	188.94	206.74
4	IPI00023673	LGALS3BP	lectin, galactoside-binding, soluble, 3 binding protein	94.38	186.28	182.13	334.23	197.15	124	66.03	110.52	174.28	146.23	110.53	136.1	176.67	166.97	111.74	36.76	19.57	15.78
5	IPI00018219	TGFBI	transforming growth factor, beta-induced, 68kDa	0	0.0	0.0	201.13	71.9	108.82	135.36	120.57	153.78	109.34	74.83	80.75	0.0	0	7.65	180.64	111.28	147.43
6	IPI00014572	SPARC	secreted protein, acidic, cysteine-rich	359.52	361.45	362.49	303.17	135.68	118.94	1.65	0.0	0.93	0.0	1.37	3.26	2.99	3.09	9.18	6.3	4.28	4.9
7	IPI00374563	AGRN	agrin	62.92	71.78	71.08	70.99	68.42	51.88	148.56	205.97	162.16	55.33	50.11	62.52	116.78	26.28	16.84	136.53	67.87	59.84
8	IPI00479186	PKM2	similar to Pyruvate kinase, isozymes M1/M2	96.62	66.65	68.41	53.24	48.71	46.82	95.74	49.23	57.78	72.46	90.62	67.07	32.94	57.2	59.7	107.12	157.75	184.97
9	IPI00298281	LAMC1	laminin, gamma 1	143.81	148.68	129.71	158.24	176.27	160.69	54.47	96.45	70.83	54.01	35.01	46.24	224.58	102.04	131.64	72.47	34.24	35.36
10	IPI00022418	FN1	fibronectin 1	179.76	162.35	161.7	204.09	235.42	165.75	13.21	25.12	23.3	126.47	69.34	102.89	23.96	23.19	29.08	0	1.22	0.54
11	IPI00013976	LAMB1	laminin, beta 1	139.32	143.55	142.15	207.04	189.03	156.9	34.66	57.27	57.78	50.06	26.09	42.33	179.66	64.93	85.72	7.35	12.23	8.7
12	IPI00003865	HSPA8	heat shock 70kDa protein 8	77.52	71.78	67.52	32.54	69.58	64.53	77.58	44.21	53.12	76.41	50.11	69.03	59.89	64.93	82.66	106.07	96	87.59
13	IPI00186290	EEF2	eukaryotic translation elongation factor 2	104.49	58.96	55.08	31.06	41.75	65.8	108.94	39.18	48.46	71.14	56.98	56.65	65.88	120.59	93.37	67.21	81.32	85.41
14	IPI00011229	CTSD	cathepsin D	24.72	29.05	25.76	62.11	46.39	53.14	28.06	55.26	31.69	76.41	74.83	109.4	11.98	24.74	10.71	126.03	129.63	158.86
15	IPI00024284	HSPG2	heparan sulfate proteoglycan 2	61.79	79.47	78.18	59.16	62.62	8.86	153.51	345.62	228.33	13.17	14.42	29.96	23.96	4.64	1.53	6.3	6.11	7.62
16	IPI00304925	HSPA1A	heat shock 70kDa protein 1A; heat shock 70kDa protein 1B	40.45	36.74	47.09	8.87	10.44	3.8	66.03	53.25	52.19	56.65	41.88	52.1	260.51	214.89	209.71	65.11	69.71	64.2
17	IPI00219825	PSAP	prosaposin	47.19	58.11	39.98	133.1	120.61	101.22	24.76	62.29	24.23	40.84	56.29	44.93	14.97	47.93	30.61	59.86	51.97	44.07
18	IPI00007257	CLSTN1	calsyntenin 1	46.06	49.56	42.65	75.42	74.22	70.86	59.42	94.44	74.56	22.4	23.34	29.96	158.7	125.23	122.46	53.56	28.74	34.27
19	IPI00796333	ALDOA	aldolase A, fructose-bisphosphate	48.31	45.29	47.98	59.16	60.3	75.92	72.63	46.22	48.46	111.98	75.52	69.68	47.91	61.84	75	50.41	59.92	45.16
20	IPI00783987	C3	similar to Complement C3 precursor; complement component 3; hypothetical protein LOC100133511	5.62	0	2.67	5.92	0	2.53	107.29	256.2	132.34	102.76	152.4	194.71	2.99	9.28	12.25	3.15	0.61	11.42
21	IPI00018769	THBS2	thrombospondin 2	223.58	291.38	257.65	128.66	117.13	106.28	4.95	4.02	5.59	2.63	1.37	1.95	0	0	0.0	2.1	1.83	2.18
22	IPI00296099	THBS1	thrombospondin 1	55.05	72.63	54.2	51.76	66.1	87.31	92.44	78.37	85.74	80.36	36.38	50.14	5.99	0	3.06	57.76	38.52	31.55
23	IPI00414676	HSP90AB1	heat shock protein 90kDa alpha	57.3	43.58	31.1	19.23	31.31	48.08	125.45	46.22	55.92	46.11	50.11	30.61	26.95	21.64	75	50.41	56.86	50.05
24	IPI00003362	HSPA5	hypothetical gene supported by AF216292; NM_005347; heat shock 70kDa protein 5	29.21	23.93	20.43	210	182.07	184.73	75.93	70.33	67.1	27.67	30.89	32.56	29.94	43.29	42.86	24.16	27.52	21.22
25	IPI00759776	ACTN1	actinin, alpha 1	30.33	34.18	26.65	17.75	42.91	37.96	57.77	56.26	71.76	68.51	73.46	78.14	0	10.82	4.59	43.06	34.24	37.54
26	IPI00169383	PGK1	phosphoglycerate kinase 1	38.2	35.03	33.76	68.03	45.23	32.9	84.18	34.16	51.26	92.22	70.02	72.93	17.97	49.47	33.68	39.91	39.13	39.17
27	IPI00375294	LAMA1	laminin, alpha 1	144.93	137.57	132.38	82.82	163.52	130.33	0	0	0	0	0	0	14.97	0	1.53	0	0	0
28	IPI00783665	LAMA5	laminin, alpha 5	6.74	24.78	25.76	0	1.16	0	67.68	119.56	92.27	47.43	42.56	51.45	80.85	17.01	26.02	77.72	44.64	36.45
29	IPI00022774	VCP	valosin-containing protein	37.08	10.25	19.55	4.44	12.76	8.86	24.76	29.14	35.41	151.5	116.02	86.61	2.99	17.01	27.55	26.26	28.74	25.03
30	IPI00020599	CALR	calreticulin	20.22	23.93	16.88	156.76	154.24	124	23.11	50.24	55.92	27.67	22.65	23.44	26.95	4.64	26.02	13.65	17.12	15.23
31	IPI00022434	ALB	albumin	39.32	19.65	39.09	82.82	16.24	39.22	72.63	10.05	26.1	72.46	15.79	14.98	200.62	72.66	97.97	43.06	7.95	8.16
32	IPI00465028	TPI1	TPI1 pseudogene; triosephosphate isomerase 1	42.69	32.47	33.76	69.51	41.75	43.02	70.98	49.23	37.28	60.6	33.64	31.26	86.84	80.39	55.11	63.01	25.68	22.85
33	IPI00396485	EEF1A1	eukaryotic translation elongation factor 1 alpha-like 7; eukaryotic translation elongation factor 1 alpha-like 3; similar to eukaryotic translation elongation factor 1 alpha 1; eukaryotic translation elongation factor 1 alpha 1	17.98	17.09	16.88	10.35	12.76	29.1	59.42	21.1	26.1	60.6	44.62	28	23.96	40.2	39.8	37.81	48.92	46.24
34	IPI00025252	PDIA3	protein disulfide isomerase family A, member 3	23.59	16.24	15.99	128.66	102.05	107.55	47.87	33.16	23.3	35.57	19.91	22.14	65.88	37.1	21.43	33.61	17.12	14.15
35	IPI00942979	TKT	transketolase	37.08	23.93	26.65	8.87	32.47	24.04	37.97	35.17	26.1	56.65	42.56	44.93	65.88	43.29	35.21	33.61	37.3	32.1
36	IPI00031008	TNC	tenascin C	143.81	140.14	151.04	102.04	74.22	78.45	3.3	1	16.78	0	0	0	0	0	0	0	3.67	2.72
37	IPI00219365	MSN	moesin	53.93	30.76	28.43	8.87	26.67	26.57	41.27	32.15	38.21	65.87	46	51.45	2.99	7.73	7.65	56.71	51.36	47.88
38	IPI00377045	LAMA3	laminin subunit alpha-3	0	0	0	0	0	0	13.21	13.06	41.94	105.39	71.4	82.05	0	0	3.06	46.21	42.8	42.98
39	IPI00298994	TLN1	talin 1	24.72	13.67	12.44	0	1.16	1.27	4.95	2.01	2.8	168.63	173	134.8	2.99	3.09	1.53	2.1	6.73	3.81
40	IPI00219018	GAPDH	glyceraldehyde-3-phosphate dehydrogenase-like 6; hypothetical protein LOC100133042; glyceraldehyde-3-phosphate dehydrogenase	33.71	16.24	17.77	13.31	10.44	13.92	72.63	16.08	16.78	38.2	110.53	14.98	20.96	30.92	16.84	28.36	31.18	45.16
41	IPI00382470	HSP90AA1	heat shock protein 90kDa alpha	65.16	53.83	42.65	29.58	34.79	44.29	77.58	23.11	41.01	36.89	41.88	25.4	38.93	27.83	101.03	49.36	57.48	46.24
42	IPI00030255	PLOD3	procollagen-lysine, 2-oxoglutarate 5-dioxygenase 3	87.63	88.87	111.06	84.3	70.74	63.26	4.95	14.07	29.82	0	6.87	6.51	0	15.46	13.78	17.85	7.34	4.35
43	IPI00333541	FLNA	filamin A, alpha	42.69	29.91	34.65	0	5.8	6.33	28.06	30.14	32.62	31.62	53.55	42.98	0	0	0	50.41	50.75	50.05
44	IPI00735310	LAMA4	laminin, alpha 4	107.86	105.1	106.61	34.01	38.27	53.14	0	4.02	3.73	0	0	0	104.8	51.02	84.19	0	0	0
45	IPI00003351	ECM1	extracellular matrix protein 1	26.96	35.03	31.1	162.68	106.69	82.24	14.86	38.18	33.55	5.27	6.87	9.12	0	0	0	27.31	20.18	29.38
46	IPI00021263	YWHAZ	tyrosine 3-monooxygenase/tryptophan 5-monooxygenase activation protein, zeta polypeptide	55.05	35.03	32.87	14.79	17.4	15.18	37.97	27.13	27.96	61.92	46.68	46.89	35.93	38.65	21.43	39.91	23.85	22.31
47	IPI00908881	GPI	glucose phosphate isomerase	26.96	23.07	30.21	29.58	35.95	20.24	39.62	29.14	29.82	22.4	37.07	39.07	17.97	24.74	24.49	21	26.9	27.2
48	IPI00008561	MMP1	matrix metallopeptidase 1	165.16	147.83	137.71	0.0	0.0	0.0	0.0	0	0.0	3.95	1.37	0.65	0.0	0.0	0.0	15.75	15.29	28.83
49	IPI00299404	LAMB3	laminin, beta 3	0	0	0	0	0.0	0	13.21	13.06	34.48	117.25	72.77	84.66	0	0	0	59.86	35.46	35.91
50	IPI00026781	FASN	fatty acid synthase	33.71	21.36	30.21	5.92	2.32	2.53	23.11	10.05	34.48	5.27	38.44	37.12	11.98	58.75	41.33	8.4	39.74	47.88
51	IPI00032293	CST3	cystatin C	7.86	14.53	9.77	34.01	16.24	11.39	26.41	20.09	20.5	68.51	48.74	80.1	116.78	18.55	19.9	75.62	14.06	23.39
52	IPI01022164	TUBB	48 kDa protein	35.95	31.62	19.55	1.48	17.4	29.1	77.58	30.14	32.62	55.33	41.19	26.7	35.93	78.85	58.17	22.05	29.35	27.75
53	IPI00549725	PGAM1	phosphoglycerate mutase 1	32.58	27.34	28.43	23.66	24.35	30.37	29.71	26.12	34.48	32.94	21.97	32.56	38.93	35.56	29.08	32.56	25.68	26.11
54	IPI00021812	AHNAK	AHNAK nucleoprotein	2.25	0	2.67	0	0	0	1.65	0	0.93	42.16	36.38	39.07	0	0	0	34.66	55.03	47.33
55	IPI00016915	IGFBP7	insulin-like growth factor binding protein 7	47.19	50.41	54.2	51.76	57.98	55.67	19.81	33.16	25.16	30.3	19.91	25.4	8.98	9.28	10.71	17.85	9.17	14.69
56	IPI00152540	CD109	CD109 molecule	21.35	29.91	29.32	59.16	53.35	43.02	9.9	44.21	34.48	7.9	11.67	20.19	0	6.18	1.53	59.86	29.35	32.1
57	IPI00871227	HMCN1	hemicentin 1	82.02	93.99	87.07	69.51	82.34	68.33	0	0	0	0	0	0	0	0	0	0	0.61	0
58	IPI00218343	TUBA1C	tubulin, alpha 1c	28.09	23.93	22.21	20.7	20.87	41.75	62.73	28.13	27.96	46.11	35.01	20.19	35.93	49.47	41.33	24.16	25.68	22.85
59	IPI00031461	GDI2	GDP dissociation inhibitor 2	19.1	21.36	23.99	13.31	20.87	15.18	36.31	33.16	38.21	28.98	34.33	35.82	20.96	35.56	36.74	33.61	34.24	34.27
60	IPI00217966	LDHA	lactate dehydrogenase A	37.08	15.38	24.88	32.54	26.67	21.51	49.52	22.1	24.23	23.71	67.28	32.56	11.98	30.92	22.96	25.21	26.9	39.17
61	IPI00144243	HIVEP2	human immunodeficiency virus type I enhancer binding protein 2	1.12	0.85	1.78	1.48	0	0	1.65	0	0	1.32	0.69	0	0	3.09	6.12	0	0	0
62	IPI00419585	PPIA	similar to TRIMCyp; peptidylprolyl isomerase A	29.21	24.78	25.76	23.66	19.71	13.92	34.66	24.11	17.71	38.2	24.71	32.56	56.89	35.56	32.14	54.61	20.79	23.39
63	IPI00006608	APP	amyloid beta	33.71	47	28.43	60.63	41.75	34.16	11.55	21.1	27.96	17.13	9.61	14.33	80.85	7.73	36.74	13.65	7.95	10.34
64	IPI00604590	NME1-NME2	non-metastatic cells 1, protein	24.72	24.78	27.54	14.79	23.19	20.24	19.81	23.11	23.3	30.3	17.16	22.79	56.89	27.83	41.33	31.51	18.34	15.78
65	IPI00021405	LMNA	lamin A/C	37.08	28.2	26.65	11.83	10.44	34.16	26.41	16.08	15.84	31.62	32.95	35.16	0.0	0	0	46.21	47.69	42.44
66	IPI00295542	NUCB1	nucleobindin 1	56.18	29.91	32.87	13.31	23.19	24.04	3.3	29.14	20.5	38.2	19.91	22.14	23.96	32.47	35.21	21	10.39	13.6
67	IPI00015117	LAMC2	laminin, gamma 2	0	0	0	1.48	0	0	16.51	21.1	35.41	109.34	60.41	70.33	0.0	0	0	39.91	36.08	33.19
68	IPI00418169	ANXA2	annexin A2 pseudogene 3; annexin A2; annexin A2 pseudogene 1	25.84	4.27	2.67	44.37	62.62	72.12	79.23	70.33	57.78	36.89	25.4	27.35	0	0	0.0	46.21	11.62	9.79
69	IPI00219757	GSTP1	glutathione S-transferase pi 1	34.83	16.24	17.77	14.79	25.51	29.1	37.97	32.15	38.21	47.43	52.17	59.26	23.96	10.82	21.43	44.11	31.8	31.55
70	IPI00289334	FLNB	filamin B, beta	13.48	18.8	12.44	0	0	0	6.6	8.04	14.91	22.4	54.23	54.7	0	0	0	19.95	50.14	49.51
71	IPI00396378	HNRNPA2B1	heterogeneous nuclear ribonucleoprotein A2/B1	11.24	12.82	11.55	0	2.32	7.59	21.46	12.06	6.52	25.03	26.09	21.49	56.89	52.56	42.86	30.46	26.9	27.2
72	IPI00306543	GDF15	growth differentiation factor 15	11.24	9.4	9.77	363.81	180.91	84.77	3.3	10.05	7.46	0.0	0.0	0	0.0	0	0.0	0.0	0.0	0.0
73	IPI00013808	ACTN4	actinin, alpha 4	55.05	46.14	44.42	17.75	31.31	39.22	49.52	44.21	53.12	64.55	56.29	54.05	11.98	10.82	19.9	51.46	33.63	35.91
74	IPI00216691	PFN1	profilin 1	24.72	23.93	23.1	20.7	12.76	12.65	18.16	17.08	13.98	97.49	32.95	40.37	23.96	20.1	22.96	76.67	22.01	16.87
75	IPI00010796	P4HB	prolyl 4-hydroxylase, beta polypeptide	8.99	15.38	14.22	42.89	70.74	65.8	24.76	23.11	27.96	35.57	32.27	26.7	2.99	7.73	19.9	8.4	11.62	11.42
76	IPI00002966	HSPA4	heat shock 70kDa protein 4	19.1	28.2	22.21	7.39	28.99	39.22	23.11	27.13	36.35	19.76	19.22	18.23	8.98	30.92	44.39	26.26	34.85	24.48
77	IPI00216298	TXN	thioredoxin	5.62	4.27	2.67	8.87	9.28	6.33	4.95	7.03	5.59	61.92	35.01	69.03	5.99	7.73	7.65	143.88	15.29	16.32
78	IPI00000816	YWHAE	similar to 14-3-3 protein epsilon	40.45	29.05	23.1	10.35	22.03	21.51	24.76	23.11	28.89	47.43	28.15	30.61	32.94	30.92	53.57	32.56	31.8	27.75
79	IPI00027192	PLOD1	procollagen-lysine 1, 2-oxoglutarate 5-dioxygenase 1	29.21	47	43.53	87.25	68.42	79.71	1.65	19.09	13.98	2.63	8.92	14.33	2.99	3.09	6.12	10.5	10.39	8.16
80	IPI00000874	PRDX1	peroxiredoxin 1	24.72	11.96	13.33	28.1	23.19	29.1	24.76	14.07	13.98	30.3	14.42	16.93	26.95	32.47	35.21	30.46	18.95	16.87
81	IPI00645078	UBA1	ubiquitin-like modifier activating enzyme 1	19.1	11.96	15.1	0	8.12	12.65	51.17	29.14	31.69	27.67	28.83	24.75	20.96	64.93	39.8	45.16	37.3	34.27
82	IPI00220327	KRT1	keratin 1	10.11	47.85	28.43	16.27	28.99	25.31	8.25	9.04	33.55	3.95	11.67	14.33	74.86	51.02	61.23	13.65	26.9	21.22
83	IPI00604620	NCL	nucleolin	22.47	14.53	8	1.48	19.71	39.22	39.62	23.11	27.03	48.74	27.46	18.23	8.98	3.09	16.84	32.56	36.08	21.22
84	IPI00383581	GANAB	glucosidase, alpha; neutral AB	10.11	15.38	19.55	65.07	68.42	64.53	9.9	2.01	11.18	1.32	8.24	9.12	8.98	24.74	18.37	3.15	8.56	8.7
85	IPI00026944	NID1	nidogen 1	55.05	64.94	78.18	39.93	24.35	43.02	0	0.0	0.0	0.0	0	0.0	89.83	35.56	65.82	0.0	0	0.0
86	IPI00003919	QPCT	glutaminyl-peptide cyclotransferase	55.05	55.54	65.74	76.9	55.67	55.67	0	0.0	0.0	0	0.0	0.0	41.92	34.01	24.49	0	0	0
87	IPI00029658	EFEMP1	EGF-containing fibulin-like extracellular matrix protein 1	4.49	2.56	4.44	0.0	0.0	0	51.17	38.18	42.87	40.84	21.28	28.65	20.96	7.73	0	53.56	29.35	31.55
88	IPI00026314	GSN	gelsolin	2.25	1.71	3.55	23.66	34.79	40.49	9.9	1	2.8	3.95	12.36	15.63	0	0	9.18	57.76	35.46	60.93
89	IPI00418471	VIM	vimentin	99.99	52.12	65.74	59.16	86.98	86.04	0.0	0.0	0	0	0	1.3	0	1.55	0.0	0	0.0	0
90	IPI00014898	PLEC	similar to Plectin 1	6.74	5.98	3.55	5.92	2.32	1.27	11.55	12.06	15.84	36.89	48.74	37.12	0	0	0	19.95	23.24	22.31
91	IPI00296713	GRN	granulin	5.62	14.53	15.1	5.92	19.71	21.51	8.25	33.16	17.71	11.86	21.28	18.88	23.96	30.92	30.61	26.26	17.73	20.13
92	IPI00027230	HSP90B1	heat shock protein 90kDa beta	10.11	10.25	5.33	76.9	66.1	65.8	59.42	30.14	34.48	9.22	20.6	9.77	5.99	6.18	19.9	0	5.5	9.79
93	IPI00003590	QSOX1	quiescin Q6 sulfhydryl oxidase 1	20.22	29.05	26.65	28.1	26.67	30.37	14.86	35.17	31.69	13.17	10.3	10.42	23.96	24.74	26.02	12.6	7.95	7.07
94	IPI00027166	TIMP2	TIMP metallopeptidase inhibitor 2	24.72	44.43	47.09	53.24	38.27	43.02	6.6	15.07	6.52	10.54	15.1	19.54	26.95	10.82	9.18	1.05	0.61	0.0
95	IPI00843975	EZR	hypothetical protein LOC100129652; ezrin	13.48	15.38	10.66	1.48	10.44	13.92	51.17	20.09	30.76	57.97	39.13	40.37	17.97	26.28	15.31	50.41	39.13	28.83
96	IPI00032292	TIMP1	TIMP metallopeptidase inhibitor 1	12.36	24.78	13.33	48.8	34.79	36.69	39.62	28.13	27.96	19.76	9.61	9.77	44.92	40.2	29.08	14.7	9.78	9.25
97	IPI00005563	TINAGL1	tubulointerstitial nephritis antigen-like 1	0.0	0	0.0	0.0	0.0	0.0	59.42	56.26	41.94	43.47	22.65	36.47	0	0.0	0.0	28.36	15.29	13.06
98	IPI00027780	MMP2	matrix metallopeptidase 2	41.57	82.03	71.08	22.18	24.35	18.98	0.0	5.02	0.93	0	0	0	0.0	18.55	10.71	21	19.57	21.76
99	IPI00019439	FBN2	fibrillin 2	4.49	11.11	13.33	2.96	0	0	0	0	0	0	0	0	170.68	94.31	90.31	0	0	0
100	IPI00029723	FSTL1	follistatin-like 1	24.72	19.65	16.88	47.32	26.67	30.37	3.3	9.04	8.39	10.54	8.92	13.02	125.76	81.94	90.31	0.0	0.0	0
101	IPI00298547	PARK7	Parkinson disease	28.09	15.38	14.22	8.87	17.4	12.65	41.27	17.08	20.5	39.52	23.34	14.98	20.96	26.28	19.9	27.31	14.67	11.97
102	IPI00914848	SERPINE2	serpin peptidase inhibitor, clade E	42.69	35.03	33.76	136.06	74.22	69.59	0.0	0	0.0	0	0.0	0	0.0	1.55	6.12	0.0	0	1.63
103	IPI00909303	CTSB	cathepsin B	4.49	15.38	12.44	42.89	52.19	45.55	0	8.04	1.86	10.54	17.85	26.7	2.99	3.09	0	30.46	20.79	25.57
104	IPI00296922	LAMB2	laminin, beta 2	3.37	21.36	11.55	5.92	25.51	8.86	0	32.15	21.44	0	9.61	9.12	2.99	4.64	1.53	50.41	18.34	13.6
105	IPI00030531	SLMAP	sarcolemma associated protein	2.25	0.85	0	0	0	0	1.65	0	0.93	0	0	0.65	0	1.55	1.53	1.05	0	0
106	IPI00783982	COPG	coatomer protein complex, subunit gamma	1.12	0	0.0	0	0	0	0.0	0	0.0	0	7.55	3.91	0	0	0	0	7.95	3.26
107	IPI00328113	FBN1	fibrillin 1	2.25	13.67	8.88	4.44	0	5.06	0	0	0.93	0.0	0	0	8.98	13.91	0	0	0	0
108	IPI00019502	MYH9	myosin, heavy chain 9, non-muscle	39.32	20.51	22.21	2.96	2.32	2.53	34.66	8.04	15.84	21.08	14.42	12.37	0	0	1.53	9.45	22.01	14.15
109	IPI00028911	DAG1	dystroglycan 1	20.22	19.65	21.32	23.66	17.4	12.65	18.16	23.11	22.37	13.17	5.49	7.81	32.94	38.65	30.61	16.8	10.39	9.79
110	IPI00009865	KRT10	keratin 10	4.49	34.18	23.1	13.31	28.99	18.98	6.6	10.05	24.23	2.63	15.79	13.68	35.93	35.56	47.45	21	20.18	11.97
111	IPI00013890	SFN	stratifin	2.25	2.56	1.78	0	2.32	1.27	21.46	14.07	27.03	39.52	30.21	26.7	0	4.64	4.59	47.26	44.64	60.39
112	IPI01010737	A2M	165 kDa protein	37.08	63.23	80.85	8.87	19.71	5.06	9.9	1	3.73	2.63	3.43	3.91	14.97	12.37	15.31	8.4	1.22	1.63
113	IPI00549248	NPM1	nucleophosmin 1	32.58	20.51	9.77	11.83	18.56	30.37	33.01	16.08	18.64	25.03	7.55	7.16	23.96	15.46	35.21	16.8	11.62	9.79
114	IPI00291006	MDH2	malate dehydrogenase 2, NAD	3.37	6.84	5.33	7.39	15.08	20.24	34.66	24.11	21.44	52.7	24.03	21.49	62.88	34.01	32.14	15.75	4.28	4.35
115	IPI00646304	PPIB	peptidylprolyl isomerase B	21.35	15.38	15.99	25.14	23.19	20.24	28.06	16.08	12.12	11.86	6.18	9.77	32.94	32.47	24.49	16.8	10.39	10.88
116	IPI00019359	KRT9	keratin 9	11.24	31.62	27.54	13.31	15.08	21.51	4.95	11.05	19.57	5.27	9.61	18.23	32.94	27.83	47.45	12.6	21.4	15.78
117	IPI00396063	DENND4A	DENN/MADD domain containing 4A	0	0	0	0	0	0	1.65	0	0	0	0	0	2.99	1.55	0	0	0	0.0
118	IPI00387168	PCSK9	proprotein convertase subtilisin/kexin type 9	0.0	0.0	0	0	0.0	0.0	66.03	41.19	40.07	7.9	7.55	19.54	0.0	0.0	0.0	39.91	26.29	29.38
119	IPI00296534	FBLN1	fibulin 1	1.12	2.56	2.67	2.96	0.0	0	39.62	28.13	20.5	28.98	10.98	12.37	53.9	52.56	41.33	17.85	10.39	9.79
120	IPI00012011	CFL1	cofilin 1	26.96	17.09	18.66	8.87	10.44	11.39	13.21	15.07	17.71	38.2	25.4	30.61	14.97	10.82	12.25	15.75	18.34	15.78
121	IPI00004656	B2M	beta-2-microglobulin	15.73	11.96	10.66	31.06	23.19	15.18	24.76	38.18	17.71	10.54	3.43	10.42	29.94	17.01	19.9	13.65	5.5	7.07
122	IPI00000875	TUT1	terminal uridylyl transferase 1, U6 snRNA-specific	16.85	14.53	15.99	2.96	11.6	18.98	13.21	10.05	18.64	17.13	13.73	13.68	8.98	34.01	27.55	17.85	26.29	22.85
123	IPI00550363	TAGLN2	transgelin 2	10.11	9.4	6.22	1.48	1.16	7.59	36.31	22.1	25.16	32.94	31.58	25.4	0.0	15.46	7.65	26.26	22.62	17.41
124	IPI00015688	GPC1	glypican 1	6.74	11.96	6.22	11.83	11.6	6.33	49.52	64.3	30.76	14.49	8.24	15.63	0	0	0	29.41	15.9	14.15
125	IPI00302641	FAT2	FAT tumor suppressor homolog 2	0	0	0	0	0	0	21.46	23.11	15.84	2.63	8.24	14.98	0	0	0	47.26	39.74	43.52
126	IPI00021842	APOE	hypothetical LOC100129500; apolipoprotein E	25.84	42.72	34.65	103.52	102.05	63.26	0.0	0.0	0.0	0.0	0.69	0.0	0	13.91	1.53	0.0	0.0	0
127	IPI00956148	C1R	Complement C1r subcomponent	1.12	11.96	7.11	0	1.16	0.0	19.81	46.22	31.69	27.67	35.01	35.82	17.97	12.37	27.55	0	0.61	1.63
128	IPI00031030	APLP2	amyloid beta	10.11	7.69	7.11	32.54	23.19	12.65	13.21	31.15	24.23	13.17	6.18	9.77	11.98	0	10.71	24.16	9.78	13.06
129	IPI00029235	IGFBP6	insulin-like growth factor binding protein 6	2.25	3.42	4.44	14.79	23.19	22.78	28.06	46.22	38.21	14.49	9.61	7.81	11.98	3.09	0	35.71	12.23	11.97
130	IPI00015102	ALCAM	hypothetical protein LOC100133690; activated leukocyte cell adhesion molecule	1.12	6.84	11.55	0	1.16	0.0	28.06	32.15	24.23	27.67	20.6	20.19	11.98	10.82	6.12	48.31	23.24	17.41
131	IPI00940960	NPC2	Niemann-Pick disease, type C2	13.48	17.09	12.44	31.06	18.56	18.98	23.11	19.09	23.3	14.49	5.49	7.81	14.97	10.82	21.43	30.46	14.06	12.51
132	IPI00376005	EIF5A	eukaryotic translation initiation factor 5A; eukaryotic translation initiation factor 5A-like 1	20.22	15.38	14.22	1.48	5.8	3.8	9.9	11.05	13.05	13.17	13.04	31.91	11.98	15.46	21.43	7.35	14.06	14.69
133	IPI00010896	CLIC1	chloride intracellular channel 1	23.59	19.65	15.99	11.83	19.71	18.98	21.46	18.08	17.71	17.13	15.79	14.33	5.99	13.91	13.78	17.85	14.67	13.06
134	IPI00019157	CSPG4	chondroitin sulfate proteoglycan 4	49.43	58.11	52.42	29.58	47.55	20.24	0	0.0	0	0	0	0	0	0	0.0	0	0	0
135	IPI00455383	CLTC	clathrin, heavy chain	28.09	14.53	15.1	1.48	2.32	2.53	19.81	9.04	14.91	7.9	31.58	13.02	0	18.55	15.31	4.2	16.51	14.15
136	IPI00306322	COL4A2	collagen, type IV, alpha 2	24.72	28.2	27.54	4.44	11.6	10.12	29.71	22.1	13.98	0	0	0	80.85	30.92	36.74	13.65	5.5	10.34
137	IPI01021093	HNRNPA1	heterogeneous nuclear ribonucleoprotein A1	12.36	5.98	7.11	0	0	2.53	6.6	7.03	6.52	13.17	17.85	9.12	8.98	24.74	27.55	16.8	9.78	10.34
138	IPI00218319	TPM3	tropomyosin 3	20.22	12.82	9.77	5.92	11.6	13.92	24.76	14.07	11.18	22.4	13.73	13.02	5.99	3.09	9.18	22.05	11.01	12.51
139	IPI00163187	FSCN1	fascin homolog 1, actin-bundling protein	8.99	9.4	14.22	0	0.0	0	3.3	2.01	11.18	13.17	22.65	22.79	0	0.0	0.0	17.85	20.79	26.11
140	IPI00218918	ANXA1	annexin A1	1.12	0	0	13.31	17.4	8.86	61.08	23.11	15.84	51.38	20.6	18.88	0	0.0	0.0	22.05	9.17	7.62
141	IPI00940872	TTN	Titin, isoform CRA_a	1.12	0	0.89	2.96	1.16	2.53	0	0	0	1.32	0	0	0	0	0	1.05	0	0.54
142	IPI00011140	NOV	nephroblastoma overexpressed gene	17.98	20.51	13.33	87.25	68.42	59.47	0.0	4.02	3.73	0	0.69	1.3	11.98	17.01	7.65	4.2	6.73	3.26
143	IPI00921882	SPP1	secreted phosphoprotein 1	39.32	45.29	42.65	32.54	45.23	41.75	0.0	0	0.0	0.0	0	0	0.0	0.0	0	0	0.0	0.0
144	IPI00026154	PRKCSH	protein kinase C substrate 80K-H	5.62	5.13	5.33	32.54	52.19	45.55	6.6	7.03	9.32	3.95	4.12	5.86	20.96	7.73	13.78	4.2	3.67	2.72
145	IPI00027235	ATRN	attractin	4.49	11.11	10.66	8.87	5.8	7.59	11.55	42.2	24.23	6.59	3.43	7.81	5.99	3.09	10.71	22.05	8.56	14.15
146	IPI00220642	YWHAG	tyrosine 3-monooxygenase/tryptophan 5-monooxygenase activation protein, gamma polypeptide	16.85	13.67	12.44	13.31	8.12	11.39	14.86	11.05	19.57	26.35	16.48	15.63	14.97	20.1	19.9	25.21	20.18	18.5
147	IPI00023728	GGH	gamma-glutamyl hydrolase	7.86	12.82	12.44	19.23	15.08	16.45	18.16	20.09	19.57	5.27	6.87	13.68	53.9	27.83	27.55	16.8	8.56	14.15
148	IPI00025491	EIF4A1	similar to eukaryotic translation initiation factor 4A; small nucleolar RNA, H/ACA box 67; eukaryotic translation initiation factor 4A, isoform 1	17.98	13.67	9.77	4.44	4.64	7.59	16.51	8.04	15.84	13.17	19.91	13.68	8.98	27.83	26.02	11.55	15.29	14.15
149	IPI00334799	RYR1	ryanodine receptor 1	3.37	0	0.89	0	1.16	0	0	1	0	0	0	0	0	0	0	0	0	0
150	IPI00297284	IGFBP2	insulin-like growth factor binding protein 2, 36kDa	34.83	39.31	31.98	11.83	20.87	16.45	1.65	0.0	0.0	1.32	0.0	0	104.8	55.66	44.39	1.05	0.0	0
151	IPI00554722	SLC3A2	solute carrier family 3	16.85	10.25	18.66	13.31	16.24	3.8	23.11	25.12	20.5	10.54	6.18	11.72	2.99	6.18	3.06	10.5	3.67	5.98
152	IPI00013894	STIP1	stress-induced-phosphoprotein 1	16.85	5.13	9.77	2.96	9.28	10.12	16.51	11.05	11.18	15.81	17.16	12.37	5.99	6.18	9.18	15.75	17.12	15.23
153	IPI00297487	CTSH	cathepsin H	0.0	3.42	1.78	0.0	0.0	0.0	8.25	15.07	13.05	1.32	3.43	6.51	0.0	6.18	6.12	36.76	40.36	50.05
154	IPI00013895	S100A11	S100 calcium binding protein A11; S100 calcium binding protein A11 pseudogene	6.74	5.98	7.11	0	10.44	8.86	13.21	8.04	15.84	18.44	14.42	29.96	0.0	0.0	1.53	27.31	23.24	33.19
155	IPI00106646	SDF4	stromal cell derived factor 4	22.47	17.94	19.55	11.83	15.08	11.39	4.95	4.02	5.59	2.63	6.18	4.56	11.98	15.46	6.12	8.4	4.89	5.44
156	IPI00299000	PA2G4	proliferation-associated 2G4, 38kDa; proliferation-associated 2G4 pseudogene 4	11.24	10.25	11.55	0	6.96	6.33	11.55	13.06	17.71	7.9	15.1	18.88	5.99	9.28	12.25	16.8	12.84	13.06
157	IPI00009904	PDIA4	protein disulfide isomerase family A, member 4	3.37	4.27	6.22	41.41	52.19	48.08	9.9	12.06	9.32	3.95	6.87	7.16	0	0	7.65	0	3.06	4.9
158	IPI00783625	SERPINB5	serpin peptidase inhibitor, clade B	0	0.0	0	0	0	0	4.95	0	1.86	11.86	17.16	15.63	0	0.0	0.0	30.46	38.52	36.99
159	IPI00400826	CLU	clusterin	3.37	0.85	1.78	0	0.0	0.0	14.86	13.06	8.39	5.27	6.18	4.56	23.96	26.28	32.14	22.05	23.24	23.94
160	IPI00009342	IQGAP1	IQ motif containing GTPase activating protein 1	2.25	7.69	5.33	0	0	0	1.65	5.02	3.73	3.95	15.79	9.12	0	0	0.0	8.4	42.8	40.26
161	IPI00291175	VCL	vinculin	10.11	5.98	5.33	2.96	4.64	8.86	16.51	8.04	8.39	17.13	10.98	7.81	0	9.28	4.59	19.95	12.23	9.79
162	IPI00295400	WARS	tryptophanyl-tRNA synthetase	12.36	22.22	16.88	1.48	8.12	13.92	4.95	8.04	9.32	0	13.04	11.07	0	7.73	4.59	6.3	14.67	11.97
163	IPI00072377	SET	SET nuclear oncogene; similar to SET translocation	7.86	9.4	8	7.39	8.12	7.59	23.11	9.04	11.18	15.81	8.24	12.37	11.98	7.73	13.78	24.16	20.79	14.69
164	IPI00216694	PLS3	plastin 3	10.11	15.38	11.55	2.96	3.48	3.8	4.95	3.01	6.52	10.54	13.04	16.93	5.99	15.46	12.25	19.95	20.79	21.22
165	IPI00216049	HNRNPK	heterogeneous nuclear ribonucleoprotein K; similar to heterogeneous nuclear ribonucleoprotein K	11.24	11.11	4.44	0	5.8	8.86	18.16	7.03	9.32	15.81	15.1	9.12	0	20.1	21.43	9.45	11.01	12.51
166	IPI00021290	ACLY	ATP citrate lyase	12.36	16.24	9.77	5.92	6.96	13.92	3.3	0	3.73	2.63	6.18	2.6	2.99	35.56	15.31	5.25	17.12	12.51
167	IPI00012386	COCH	coagulation factor C homolog, cochlin	6.74	5.98	9.77	0.0	0.0	0	0.0	0.0	0.0	0	0.0	0.0	116.78	71.12	153.07	0	0	0.0
168	IPI01013193	CTSC	cathepsin C	5.62	12.82	12.44	7.39	8.12	17.71	0	4.02	0.93	11.86	14.42	20.84	0	7.73	7.65	8.4	14.06	15.78
169	IPI00289819	IGF2R	insulin-like growth factor 2 receptor	4.49	11.96	7.11	42.89	74.22	48.08	0	5.02	4.66	0	0	0	2.99	3.09	1.53	1.05	0	0
170	IPI00218993	HSPH1	heat shock 105kDa/110kDa protein 1	15.73	12.82	11.55	1.48	2.32	11.39	6.6	4.02	16.78	3.95	6.18	7.81	0	3.09	4.59	7.35	15.29	13.6
171	IPI00002412	PPT1	palmitoyl-protein thioesterase 1	13.48	5.98	12.44	5.92	9.28	11.39	6.6	10.05	10.25	7.9	13.04	9.77	11.98	32.47	21.43	9.45	4.89	7.62
172	IPI00293303	LGMN	legumain	0.0	5.13	4.44	2.96	5.8	7.59	0	10.05	10.25	0	5.49	9.77	0	12.37	12.25	22.05	16.51	12.51
173	IPI00827650	CD44	CD44 molecule	6.74	11.96	8.88	22.18	11.6	11.39	14.86	7.03	6.52	10.54	4.81	5.21	0	0.0	0	32.56	6.73	10.34
174	IPI00396218	SCYL2	SCY1-like 2	3.37	1.71	3.55	44.37	3.48	1.27	6.6	0	0	3.95	3.43	5.86	5.99	0	6.12	3.15	0	0
175	IPI00639931	CAP1	CAP, adenylate cyclase-associated protein 1	11.24	8.54	15.99	2.96	11.6	7.59	8.25	7.03	12.12	9.22	16.48	17.58	0	0	3.06	6.3	15.9	11.42
176	IPI00010414	PDLIM1	PDZ and LIM domain 1	0	0	0	0	0.0	0.0	13.21	3.01	2.8	30.3	24.03	18.23	2.99	1.55	1.53	33.61	16.51	17.41
177	IPI00015018	PPA1	pyrophosphatase	1.12	5.98	3.55	0	0.0	0	6.6	9.04	12.12	5.27	17.16	14.98	2.99	10.82	12.25	11.55	15.29	19.59
178	IPI00012007	AHCY	adenosylhomocysteinase	2.25	5.98	7.11	1.48	5.8	3.8	26.41	18.08	17.71	6.59	8.24	10.42	0	10.82	4.59	10.5	15.29	11.97
179	IPI00922693	ACTB	actin, beta	48.31	34.18	42.65	29.58	18.56	27.84	49.52	23.11	24.23	39.52	35.7	30.61	35.93	32.47	30.61	35.71	31.18	22.31
180	IPI00784154	HSPD1	heat shock 60kDa protein 1	2.25	5.98	13.33	7.39	25.51	20.24	4.95	4.02	9.32	11.86	10.3	8.47	20.96	49.47	35.21	2.1	4.89	1.63
181	IPI00419258	HMGB1	high-mobility group box 1; high-mobility group box 1-like 10	7.86	4.27	2.67	0	3.48	7.59	9.9	5.02	5.59	15.81	8.24	14.33	5.99	3.09	16.84	7.35	8.56	8.16
182	IPI00001639	KPNB1	karyopherin	15.73	11.96	15.99	1.48	5.8	2.53	4.95	0	3.73	2.63	17.85	11.72	2.99	9.28	12.25	6.3	12.23	10.88
183	IPI00329801	ANXA5	annexin A5	10.11	2.56	0.89	42.89	42.91	45.55	18.16	12.06	13.05	9.22	4.12	12.37	0.0	0	0.0	1.05	0	0.0
184	IPI00012585	HEXB	hexosaminidase B	3.37	14.53	8	17.75	22.03	12.65	0	21.1	13.05	3.95	5.49	7.81	2.99	3.09	1.53	7.35	5.5	8.16
185	IPI00853547	G6PD	glucose-6-phosphate dehydrogenase	7.86	6.84	4.44	0	0	0	4.95	5.02	4.66	6.59	14.42	18.88	0	0.0	0	3.15	12.84	15.23
186	IPI00004669	GALNT2	UDP-N-acetyl-alpha-D-galactosamine:polypeptide N-acetylgalactosaminyltransferase 2	15.73	15.38	22.21	13.31	33.63	26.57	3.3	10.05	9.32	0	0.69	3.26	11.98	7.73	10.71	5.25	3.06	3.81
187	IPI00219219	LGALS1	lectin, galactoside-binding, soluble, 1	19.1	12.82	8.88	8.87	30.15	32.9	11.55	8.04	12.12	9.22	10.3	14.33	0.0	0.0	0.0	2.1	1.22	1.09
188	IPI00219217	LDHB	lactate dehydrogenase B	16.85	13.67	10.66	4.44	12.76	8.86	16.51	9.04	5.59	6.59	12.36	4.56	38.93	43.29	22.96	7.35	8.56	11.97
189	IPI00218733	SOD1	superoxide dismutase 1, soluble	5.62	7.69	8.88	5.92	10.44	8.86	18.16	11.05	14.91	17.13	5.49	8.47	38.93	20.1	18.37	8.4	7.95	4.9
190	IPI00000877	HYOU1	hypoxia up-regulated 1	4.49	12.82	12.44	31.06	42.91	44.29	0	4.02	5.59	0	4.12	5.86	0	6.18	10.71	2.1	4.28	3.81
191	IPI00216318	YWHAB	tyrosine 3-monooxygenase/tryptophan 5-monooxygenase activation protein, beta polypeptide	17.98	13.67	12.44	4.44	9.28	8.86	11.55	12.06	13.98	28.98	24.71	26.7	17.97	17.01	19.9	23.11	23.24	23.39
192	IPI00410714	HBA1	hemoglobin, alpha 2; hemoglobin, alpha 1	8.99	8.54	8.88	11.83	6.96	10.12	9.9	4.02	8.39	10.54	6.87	4.56	8.98	41.74	48.98	3.15	5.5	5.44
193	IPI00793443	IPO5	importin 5	8.99	9.4	8.88	0	0	0	6.6	0	3.73	3.95	15.79	7.16	0	3.09	12.25	6.3	25.07	21.76
194	IPI00179964	PTBP1	polypyrimidine tract binding protein 1	11.24	1.71	5.33	0	0	3.8	14.86	4.02	4.66	10.54	16.48	14.33	0	12.37	15.31	10.5	18.34	18.5
195	IPI00022462	TFRC	transferrin receptor	7.86	12.82	14.22	62.11	26.67	43.02	4.95	1	3.73	0	2.06	1.3	0	0	0.0	5.25	7.34	9.25
196	IPI00012440	FUCA2	fucosidase, alpha-L- 2, plasma	10.11	13.67	11.55	11.83	16.24	12.65	4.95	22.1	24.23	1.32	2.06	3.26	5.99	23.19	22.96	0.0	0.0	0.0
197	IPI00016112	PXDN	peroxidasin homolog	33.71	37.6	35.54	0	0	0	0	0	0	0	0	0	2.99	15.46	1.53	0	0	0
198	IPI00332271	PTPRS	protein tyrosine phosphatase, receptor type, S	3.37	5.13	9.77	4.44	9.28	6.33	28.06	28.13	12.12	0	0	0	5.99	4.64	7.65	27.31	17.12	10.88
199	IPI00219029	GOT1	glutamic-oxaloacetic transaminase 1, soluble	10.11	5.98	9.77	1.48	5.8	8.86	14.86	12.06	9.32	2.63	4.12	7.81	8.98	13.91	15.31	23.11	18.95	13.6
200	IPI00647457	HLA-A	major histocompatibility complex, class I, A	17.98	14.53	18.66	16.27	17.4	3.8	28.06	21.1	23.3	2.63	6.18	5.86	11.98	3.09	1.53	4.2	4.89	4.35
201	IPI00171411	GOLM1	golgi membrane protein 1	7.86	15.38	15.1	10.35	15.08	13.92	0	13.06	11.18	0	0.69	4.56	32.94	20.1	50.51	4.2	1.83	7.07
202	IPI00023845	KLK6	kallikrein-related peptidase 6	0.0	0.0	0.0	0.0	0.0	0.0	44.57	71.33	46.6	0	0	0	0.0	0.0	0.0	3.15	1.83	2.72
203	IPI00219525	PGD	phosphogluconate dehydrogenase	12.36	12.82	12.44	0	0	0.0	6.6	1	8.39	5.27	10.98	7.81	0	9.28	4.59	7.35	16.51	16.32
204	IPI00220834	XRCC5	X-ray repair complementing defective repair in Chinese hamster cells 5	8.99	9.4	10.66	0	1.16	8.86	6.6	3.01	12.12	2.63	9.61	2.6	0	12.37	12.25	3.15	12.23	11.97
205	IPI00021794	CTSA	cathepsin A	2.25	8.54	2.67	22.18	22.03	16.45	0	11.05	7.46	7.9	10.3	14.33	0.0	0	3.06	8.4	12.84	11.42
206	IPI00027223	IDH1	isocitrate dehydrogenase 1	8.99	5.13	8	1.48	5.8	2.53	3.3	17.08	13.05	5.27	15.79	18.88	0.0	0	1.53	6.3	8.56	9.25
207	IPI00107831	PTPRF	protein tyrosine phosphatase, receptor type, F	0	1.71	0	0	0.0	0	1.65	22.1	14.91	7.9	7.55	13.68	11.98	32.47	36.74	2.1	4.89	4.35
208	IPI00219005	FKBP4	FK506 binding protein 4, 59kDa	4.49	5.13	8	0	0	1.27	6.6	7.03	6.52	6.59	13.04	12.37	0	13.91	9.18	12.6	18.34	16.32
209	IPI00293464	DDB1	damage-specific DNA binding protein 1, 127kDa	1.12	4.27	3.55	0	5.8	7.59	6.6	8.04	7.46	5.27	7.55	7.16	2.99	9.28	12.25	7.35	12.23	9.79
210	IPI00744692	TALDO1	transaldolase 1	5.62	7.69	8	4.44	3.48	11.39	14.86	7.03	6.52	17.13	8.24	9.77	2.99	4.64	3.06	14.7	9.78	9.79
211	IPI00027851	HEXA	hexosaminidase A	4.49	8.54	8.88	19.23	19.71	11.39	3.3	11.05	6.52	0	3.43	11.07	2.99	10.82	10.71	6.3	7.95	9.25
212	IPI00021700	PCNA	proliferating cell nuclear antigen	7.86	8.54	7.11	2.96	2.32	10.12	8.25	10.05	11.18	3.95	6.87	10.42	11.98	21.64	13.78	11.55	12.23	8.16
213	IPI00018465	CCT7	chaperonin containing TCP1, subunit 7	11.24	5.98	8	0	0	2.53	9.9	0	4.66	6.59	10.3	7.16	8.98	13.91	12.25	5.25	15.29	11.42
214	IPI00550900	TPT1	similar to tumor protein, translationally-controlled 1; tumor protein, translationally-controlled 1	6.74	5.13	7.11	1.48	2.32	7.59	6.6	9.04	11.18	7.9	4.12	9.12	0	6.18	6.12	15.75	6.73	12.51
215	IPI00002745	CTSZ	cathepsin Z	2.25	1.71	7.11	16.27	20.87	30.37	1.65	14.07	12.12	2.63	7.55	12.37	0.0	0.0	0.0	9.45	6.11	9.79
216	IPI00220766	GLO1	glyoxalase I	12.36	7.69	3.55	0	5.8	3.8	4.95	8.04	8.39	17.13	8.24	11.72	20.96	13.91	9.18	6.3	4.89	4.35
217	IPI00291136	COL6A1	collagen, type VI, alpha 1	16.85	16.24	19.55	1.48	5.8	6.33	0.0	0	0	0	0	0	32.94	46.38	36.74	0	0	0
218	IPI00019590	PLAT	plasminogen activator, tissue	30.33	35.03	37.31	5.92	10.44	12.65	0.0	1	0	0.0	0.0	0.0	20.96	17.01	7.65	0	0.61	0.54
219	IPI00029275	MFI2	antigen p97	12.36	17.09	23.1	25.14	33.63	18.98	6.6	21.1	15.84	0	0	0	0.0	0	0	0	0.0	0.0
220	IPI00219446	PEBP1	phosphatidylethanolamine binding protein 1	5.62	9.4	7.11	1.48	10.44	10.12	11.55	9.04	9.32	13.17	8.92	11.07	35.93	13.91	12.25	13.65	6.73	9.25
221	IPI00019591	CFB	complement factor B	0	0	0.0	0	0	0.0	3.3	30.14	12.12	18.44	37.76	28	0	0	0	0	0	0.54
222	IPI00008787	NAGLU	N-acetylglucosaminidase, alpha-	24.72	28.2	28.43	1.48	9.28	6.33	0.0	1	1.86	0	2.75	8.47	0	3.09	7.65	2.1	5.5	8.16
223	IPI00020956	HDGF	hepatoma-derived growth factor	7.86	2.56	8.88	0.0	2.32	1.27	13.21	5.02	6.52	9.22	14.42	13.68	5.99	1.55	10.71	4.2	10.39	8.16
224	IPI00018236	GM2A	GM2 ganglioside activator	5.62	11.11	8.88	17.75	17.4	13.92	4.95	5.02	7.46	6.59	4.12	3.26	11.98	10.82	10.71	9.45	6.73	5.98
225	IPI00413641	AKR1B1	aldo-keto reductase family 1, member B1	5.62	3.42	2.67	2.96	4.64	2.53	3.3	3.01	7.46	3.95	6.18	5.86	5.99	13.91	7.65	3.15	6.11	2.72
226	IPI00008529	RPLP2	ribosomal protein, large, P2 pseudogene 3; ribosomal protein, large, P2	19.1	7.69	9.77	4.44	8.12	12.65	23.11	8.04	10.25	25.03	9.61	7.81	2.99	6.18	13.78	11.55	12.84	9.25
227	IPI00294839	LOXL2	lysyl oxidase-like 2	1.12	2.56	3.55	23.66	25.51	22.78	21.46	46.22	20.5	0	0	0.65	8.98	0	1.53	0	0.61	0
228	IPI00001734	PSAT1	chromosome 8 open reading frame 62; phosphoserine aminotransferase 1	0	9.4	7.11	0	8.12	11.39	0	12.06	8.39	0	4.81	5.21	0	9.28	7.65	7.35	17.73	14.15
229	IPI00028888	HNRNPD	heterogeneous nuclear ribonucleoprotein D	6.74	7.69	5.33	2.96	2.32	2.53	4.95	3.01	2.8	13.17	12.36	7.16	2.99	17.01	16.84	10.5	6.73	7.07
230	IPI00916111	MDH1	malate dehydrogenase 1, NAD	13.48	6.84	11.55	8.87	10.44	13.92	13.21	7.03	5.59	13.17	6.18	5.86	14.97	15.46	10.71	18.9	6.11	5.44
231	IPI00028931	DSG2	desmoglein 2	1.12	1.71	1.78	2.96	5.8	3.8	9.9	9.04	8.39	9.22	4.81	11.72	2.99	3.09	7.65	19.95	6.11	7.62
232	IPI00550069	RNH1	ribonuclease/angiogenin inhibitor 1	2.25	1.71	4.44	1.48	2.32	10.12	1.65	3.01	8.39	22.4	32.27	22.14	0	6.18	1.53	9.45	9.17	11.97
233	IPI00004358	PYGB	phosphorylase, glycogen; brain	6.74	2.56	8	0	1.16	3.8	0.0	1	0	0	2.75	0.65	0	0	0	2.1	32.41	28.83
234	IPI00644712	XRCC6	X-ray repair complementing defective repair in Chinese hamster cells 6; similar to ATP-dependent DNA helicase II, 70 kDa subunit	7.86	8.54	4.44	0.0	0	10.12	13.21	5.02	8.39	5.27	7.55	3.26	0	20.1	10.71	7.35	13.45	10.34
235	IPI00289499	ATIC	5-aminoimidazole-4-carboxamide ribonucleotide formyltransferase/IMP cyclohydrolase	10.11	10.25	6.22	1.48	5.8	1.27	6.6	7.03	8.39	1.32	5.49	5.21	0.0	12.37	9.18	9.45	9.78	11.97
236	IPI00018140	SYNCRIP	synaptotagmin binding, cytoplasmic RNA interacting protein	4.49	10.25	4.44	0	0.0	1.27	8.25	2.01	3.73	3.95	13.73	7.16	0	7.73	9.18	7.35	14.06	13.6
237	IPI00334532	L1CAM	L1 cell adhesion molecule	0	0.85	0	51.76	70.74	55.67	0	0.0	0	0.0	2.75	1.95	0	0.0	0	0.0	0	0
238	IPI00029236	IGFBP5	insulin-like growth factor binding protein 5	44.94	43.58	35.54	0	0.0	0	0.0	0.0	0.0	0.0	0.0	0.0	2.99	3.09	3.06	0.0	0	0.0
239	IPI00796366	MYL6	myosin, light chain 6, alkali, smooth muscle and non-muscle	6.74	5.98	9.77	16.27	6.96	15.18	23.11	9.04	15.84	14.49	6.87	6.51	14.97	6.18	10.71	10.5	8.56	8.16
240	IPI00298237	TPP1	tripeptidyl peptidase I	2.25	5.13	4.44	1.48	5.8	1.27	0.0	1	1.86	7.9	7.55	12.37	0	12.37	6.12	12.6	9.17	12.51
241	IPI00917696	LRP1B	low density lipoprotein-related protein 1B	0	0	0	0	0	0	0	0	0	0	0	0	0	1.55	0	0	0	0
242	IPI00022463	TF	transferrin	25.84	29.05	37.31	17.75	2.32	2.53	6.6	0	3.73	2.63	0	0	5.99	1.55	4.59	4.2	0	0
243	IPI00977430	CCT3	T-complex protein 1 subunit gamma	11.24	8.54	11.55	0.0	1.16	5.06	3.3	3.01	5.59	1.32	6.87	4.56	5.99	18.55	12.25	6.3	11.62	11.97
244	IPI00010471	LCP1	lymphocyte cytosolic protein 1	0	0	0	7.39	19.71	32.9	42.92	16.08	33.55	1.32	0.69	1.3	0	0	0	0	0.61	1.09
245	IPI00645614	CDH3	cadherin 3, type 1, P-cadherin	0.0	0.0	0.0	0.0	0.0	0.0	11.55	13.06	17.71	22.4	9.61	16.28	0	4.64	1.53	15.75	15.9	17.95
246	IPI00302925	CCT8	similar to chaperonin containing TCP1, subunit 8	13.48	5.98	8.88	0	3.48	0	9.9	3.01	4.66	3.95	2.75	1.95	0	21.64	13.78	2.1	11.01	10.34
247	IPI00215899	SRPX	sushi-repeat-containing protein, X-linked	23.59	13.67	29.32	28.1	32.47	26.57	0	0.0	0.0	0	0.0	0	0	0	1.53	0	0	0
248	IPI00021738	MMP13	matrix metallopeptidase 13	0	0	0	0	0.0	0.0	0.0	0.0	0	0	0	0.0	0	0	0	26.26	22.62	32.1
249	IPI00018146	YWHAQ	tyrosine 3-monooxygenase/tryptophan 5-monooxygenase activation protein, theta polypeptide	11.24	12.82	12.44	4.44	4.64	6.33	13.21	12.06	7.46	14.49	19.22	18.23	8.98	13.91	26.02	11.55	14.06	14.15
250	IPI00473118	MATN2	matrilin 2	10.11	14.53	7.11	0	0.0	0.0	8.25	8.04	4.66	0	4.12	3.26	0	0	0	16.8	10.39	12.51
251	IPI00550991	SERPINA3	serpin peptidase inhibitor, clade A	15.73	27.34	93.29	0	0.0	0	0.0	0.0	0.0	0	0.0	0	0.0	0.0	0.0	0	0.0	0.0
252	IPI00020557	LRP1	low density lipoprotein-related protein 1	0	0	0	11.83	8.12	5.06	0	0	0.93	0	0	0	0	0	0	0	0.61	0
253	IPI00479834	LAMA2	laminin, alpha 2	0	0	0	53.24	47.55	22.78	0	0	0	0	0	0	0	0	0	0	0	0
254	IPI00140420	SND1	staphylococcal nuclease and tudor domain containing 1	10.11	6.84	4.44	0.0	2.32	2.53	3.3	1	1.86	14.49	14.42	11.07	0	10.82	4.59	5.25	11.01	10.88
255	IPI00299571	PDIA6	protein disulfide isomerase family A, member 6	2.25	3.42	0.89	25.14	12.76	20.24	24.76	12.06	14.91	18.44	11.67	4.56	8.98	15.46	13.78	0	4.28	2.18
256	IPI00642971	EEF1D	eukaryotic translation elongation factor 1 delta	12.36	7.69	6.22	5.92	3.48	5.06	19.81	5.02	6.52	14.49	7.55	3.26	2.99	7.73	6.12	8.4	6.73	7.62
257	IPI00017596	MAPRE1	microtubule-associated protein, RP/EB family, member 1	3.37	1.71	3.55	1.48	3.48	6.33	16.51	8.04	11.18	2.63	4.81	6.51	0	9.28	6.12	11.55	14.67	10.34
258	IPI00012102	GNS	glucosamine	3.37	6.84	3.55	10.35	12.76	12.65	0	9.04	2.8	3.95	9.61	9.12	5.99	4.64	1.53	11.55	8.56	7.07
259	IPI00790636	BAT1	HLA-B associated transcript 1	1.12	2.56	4.44	0	0.0	0	6.6	2.01	2.8	3.95	12.36	7.16	0	15.46	10.71	1.05	6.11	8.7
260	IPI00299155	PSMA4	proteasome	10.11	8.54	11.55	0.0	4.64	12.65	1.65	5.02	12.12	2.63	9.61	7.81	8.98	1.55	7.65	17.85	14.67	10.34
261	IPI00964079	CCT5	T-complex protein 1 subunit epsilon	6.74	12.82	8.88	0.0	1.16	2.53	9.9	1	4.66	7.9	6.18	5.86	5.99	18.55	19.9	5.25	11.01	7.62
262	IPI00297579	CBX3	similar to chromobox homolog 3; chromobox homolog 3	14.61	5.98	5.33	0	5.8	8.86	9.9	7.03	5.59	21.08	13.73	9.12	8.98	9.28	9.18	10.5	13.45	6.53
263	IPI00026216	NPEPPS	hypothetical protein FLJ11822; aminopeptidase puromycin sensitive	5.62	3.42	7.11	4.44	2.32	1.27	4.95	3.01	4.66	13.17	12.36	15.63	8.98	13.91	3.06	2.1	7.95	9.25
264	IPI00643034	PLTP	phospholipid transfer protein	2.25	5.98	4.44	16.27	6.96	5.06	8.25	10.05	13.05	0	0.69	0.65	0	0.0	1.53	2.1	12.23	14.69
265	IPI00783097	GARS	glycyl-tRNA synthetase	8.99	9.4	10.66	0.0	2.32	0.0	11.55	3.01	7.46	10.54	10.3	6.51	0.0	13.91	4.59	11.55	11.01	9.79
266	IPI00010333	MDK	midkine	11.24	9.4	7.11	5.92	0	1.27	14.86	16.08	11.18	9.22	8.24	5.21	20.96	20.1	18.37	15.75	12.23	7.62
267	IPI00000070	LDLR	low density lipoprotein receptor	1.12	3.42	2.67	44.37	32.47	45.55	0	0	1.86	0	0	1.3	0	0.0	0	2.1	6.11	5.44
268	IPI00031121	CPE	carboxypeptidase E	0.0	0	0.0	0	0	0.0	0	2.01	0.93	0.0	2.06	0.65	44.92	58.75	64.29	0.0	0	0.0
269	IPI00009997	B3GNT1	UDP-GlcNAc:betaGal beta-1,3-N-acetylglucosaminyltransferase 1; UDP-GlcNAc:betaGal beta-1,3-N-acetylglucosaminyltransferase 2	3.37	8.54	9.77	7.39	2.32	1.27	0	2.01	3.73	0.0	0	0.65	38.93	26.28	24.49	3.15	1.22	1.63
270	IPI00480121	KLK10	kallikrein-related peptidase 10	0.0	0.0	0.0	0.0	0.0	0.0	11.55	12.06	12.12	13.17	8.24	11.07	0.0	0.0	0.0	16.8	13.45	10.34
271	IPI00215911	APEX1	APEX nuclease	8.99	3.42	8	0	3.48	5.06	0	5.02	8.39	6.59	7.55	7.16	11.98	13.91	16.84	15.75	10.39	10.34
272	IPI00219526	PGM1	phosphoglucomutase 1	8.99	5.13	7.11	5.92	6.96	5.06	0	5.02	7.46	1.32	14.42	14.33	0.0	7.73	4.59	1.05	2.45	4.9
273	IPI00289501	VGF	VGF nerve growth factor inducible	5.62	2.56	3.55	31.06	64.94	35.43	0.0	0.0	0.0	0.0	0	0.0	0.0	0.0	0.0	0.0	0.0	0.0
274	IPI00844215	SPTAN1	spectrin, alpha, non-erythrocytic 1	1.12	2.56	4.44	0	1.16	3.8	0	0	2.8	7.9	10.98	10.42	0	3.09	6.12	7.35	8.56	9.25
275	IPI00297779	CCT2	chaperonin containing TCP1, subunit 2	6.74	10.25	8.88	0	0	2.53	9.9	2.01	1.86	6.59	7.55	1.95	0.0	17.01	13.78	3.15	12.84	9.25
276	IPI01013755	NRP2	Neuropilin-2	7.86	18.8	11.55	31.06	23.19	25.31	0	0.0	0.0	0	0	0	0	0.0	0	0	1.22	2.72
277	IPI00009950	LMAN2	lectin, mannose-binding 2	10.11	8.54	12.44	45.85	33.63	25.31	0.0	2.01	1.86	0	0	1.3	8.98	15.46	12.25	2.1	1.22	1.09
278	IPI00064607	MEGF10	multiple EGF-like-domains 10	19.1	14.53	22.21	16.27	20.87	22.78	0	0	0	0.0	0.0	0	0.0	0	0.0	0.0	0.0	0
279	IPI00003815	ARHGDIA	Rho GDP dissociation inhibitor	6.74	4.27	3.55	2.96	5.8	6.33	4.95	2.01	4.66	15.81	5.49	10.42	0	12.37	12.25	4.2	3.67	3.81
280	IPI00073196	LTBP3	latent transforming growth factor beta binding protein 3	10.11	5.98	14.22	0.0	1.16	1.27	3.3	9.04	16.78	0	0.0	0	23.96	17.01	19.9	1.05	1.22	1.09
281	IPI00024175	PSMA7	proteasome	10.11	12.82	6.22	1.48	2.32	3.8	4.95	9.04	6.52	2.63	4.81	3.26	8.98	6.18	9.18	11.55	10.39	8.7
282	IPI00925547	LTF	lactotransferrin	6.74	3.42	2.67	8.87	3.48	6.33	16.51	2.01	2.8	10.54	2.75	1.95	47.91	7.73	9.18	9.45	1.22	2.18
283	IPI00983652	FUBP1	cDNA FLJ61021, highly similar to Far upstream element-binding protein 1	8.99	3.42	5.33	0.0	1.16	1.27	8.25	6.03	2.8	10.54	9.61	9.77	0	10.82	7.65	8.4	8.56	10.88
284	IPI00025849	ANP32A	hepatopoietin PCn127; acidic	5.62	2.56	2.67	1.48	6.96	7.59	4.95	9.04	9.32	5.27	5.49	6.51	5.99	0	10.71	6.3	11.01	7.07
285	IPI00010105	EIF6	Eukaryotic translation initiation factor 6	4.49	6.84	5.33	2.96	1.16	5.06	16.51	11.05	14.91	15.81	9.61	7.16	0.0	12.37	6.12	7.35	8.56	10.34
286	IPI00329633	TARS	threonyl-tRNA synthetase	6.74	7.69	4.44	1.48	0	0	1.65	0	8.39	1.32	10.3	14.33	0	7.73	9.18	5.25	8.56	9.25
287	IPI00470498	SERBP1	SERPINE1 mRNA binding protein 1	5.62	5.13	2.67	2.96	2.32	5.06	0	1	4.66	10.54	5.49	5.21	8.98	12.37	13.78	12.6	10.39	8.16
288	IPI00022977	CKB	creatine kinase, brain	0.0	0	0.0	0.0	1.16	1.27	0	0.0	0.0	2.63	2.06	3.91	35.93	63.39	52.04	0	0	0.0
289	IPI00903145	RDX	radixin	30.33	16.24	15.99	4.44	12.76	11.39	16.51	6.03	6.52	9.22	15.1	22.14	0	7.73	6.12	21	23.24	21.22
290	IPI00418262	ALDOC	aldolase C, fructose-bisphosphate	14.61	10.25	9.77	8.87	18.56	22.78	16.51	23.11	19.57	17.13	11.67	9.77	0	12.37	13.78	12.6	10.39	13.06
291	IPI00010740	SFPQ	splicing factor proline/glutamine-rich	12.36	2.56	4.44	0	0.0	0	3.3	1	1.86	7.9	6.87	3.91	8.98	12.37	9.18	4.2	12.23	11.42
292	IPI00290085	CDH2	cadherin 2, type 1, N-cadherin	26.96	19.65	20.43	2.96	5.8	3.8	0.0	0.0	0.0	0	0	0	41.92	15.46	26.02	2.1	0.61	0.54
293	IPI00000861	LASP1	LIM and SH3 protein 1	5.62	6.84	3.55	0	0.0	2.53	8.25	4.02	3.73	10.54	6.18	4.56	0.0	4.64	0	19.95	6.11	7.62
294	IPI00027350	PRDX2	peroxiredoxin 2	12.36	10.25	10.66	2.96	3.48	7.59	8.25	6.03	3.73	2.63	2.06	4.56	8.98	10.82	10.71	12.6	7.34	4.9
295	IPI00965085	GC	vitamin D-binding protein	14.61	2.56	9.77	10.35	0	8.86	16.51	2.01	2.8	6.59	6.18	6.51	20.96	4.64	24.49	8.4	0.61	0.54
296	IPI00976792	HLA-C	HLA class I histocompatibility antigen, Cw-15 alpha chain-like isoform 9, partial	15.73	10.25	14.22	13.31	8.12	6.33	8.25	11.05	16.78	2.63	8.24	8.47	8.98	3.09	1.53	5.25	7.95	7.62
297	IPI00299547	LCN2	lipocalin 2	0.0	0.0	0.0	0.0	0.0	0.0	9.9	35.17	21.44	11.86	15.79	13.68	0.0	0.0	0.0	8.4	4.28	6.53
298	IPI00783492	LTBP4	latent transforming growth factor beta binding protein 4	0	0	0	0	0.0	0.0	0	0	0	0.0	0	0	11.98	86.58	61.23	0	0	0.0
299	IPI00334282	FAM3C	family with sequence similarity 3, member C	3.37	6.84	8.88	0.0	2.32	1.27	6.6	14.07	9.32	2.63	1.37	1.95	59.89	34.01	33.68	2.1	0.61	0
300	IPI00746165	WDR1	WD repeat domain 1	7.86	8.54	4.44	0.0	0	10.12	1.65	0	4.66	1.32	13.73	7.81	0	0	0	0	4.89	3.81
301	IPI00171438	TXNDC5	thioredoxin domain-containing protein 5	4.49	9.4	3.55	20.7	12.76	17.71	9.9	1	1.86	3.95	4.12	3.26	11.98	9.28	0	3.15	1.22	2.18
302	IPI00000013	CTSL2	cathepsin L2	0	0	1.78	0.0	0	0.0	3.3	7.03	9.32	6.59	2.75	9.77	0	1.55	0.0	19.95	15.29	15.78
303	IPI00299738	PCOLCE	procollagen C-endopeptidase enhancer	23.59	40.16	42.65	0	0.0	0.0	0.0	0.0	0.0	0.0	0	0.0	0.0	0	0.0	0	0.0	0.0
304	IPI00103175	CANT1	calcium activated nucleotidase 1	0	6.84	6.22	0	2.32	2.53	0	14.07	7.46	1.32	2.75	7.16	0	10.82	19.9	1.05	1.22	3.26
305	IPI00220301	PRDX6	peroxiredoxin 6	4.49	5.13	8	0.0	1.16	1.27	6.6	7.03	4.66	7.9	6.18	4.56	8.98	9.28	12.25	5.25	7.34	5.44
306	IPI00008530	RPLP0	ribosomal protein, large, P0 pseudogene 2; ribosomal protein, large, P0 pseudogene 3; ribosomal protein, large, P0 pseudogene 6; ribosomal protein, large, P0	8.99	11.96	12.44	1.48	4.64	7.59	11.55	9.04	5.59	0	6.87	5.21	2.99	1.55	7.65	3.15	13.45	11.97
307	IPI00031630	SILV	silver homolog	3.37	13.67	7.11	56.2	22.03	34.16	0.0	0.0	0	0.0	0	0.0	0.0	0.0	0.0	0	0.0	0
308	IPI00017704	COTL1	coactosin-like 1	6.74	4.27	4.44	1.48	3.48	2.53	8.25	3.01	7.46	13.17	6.18	8.47	0	0	0.0	9.45	4.89	4.35
309	IPI00746753	PCSK5	proprotein convertase subtilisin/kexin type 5	0.0	0	0	0	0	0	0.0	0	0	0	0	0.65	0	0	0	7.35	9.78	9.79
310	IPI00219622	PSMA2	proteasome	6.74	4.27	7.11	2.96	4.64	8.86	3.3	6.03	9.32	2.63	5.49	6.51	5.99	6.18	3.06	12.6	11.01	7.07
311	IPI00007117	SERPINB2	serpin peptidase inhibitor, clade B	0	0.0	0	0.0	0.0	0.0	0	0.0	3.73	10.54	4.12	7.81	0	0	0	15.75	14.06	19.04
312	IPI00885213	TXNRD1	thioredoxin reductase 1; hypothetical LOC100130902	5.62	5.98	8.88	0	5.8	10.12	6.6	8.04	5.59	7.9	13.73	14.98	5.99	0	6.12	10.5	1.22	2.18
313	IPI00218414	CA2	carbonic anhydrase II	0.0	0.0	0.0	0	0.0	0.0	4.95	10.05	3.73	0.0	1.37	2.6	8.98	17.01	16.84	11.55	15.29	16.32
314	IPI00007118	SERPINE1	serpin peptidase inhibitor, clade E	0.0	0	0	0	0.0	0.0	0	13.06	5.59	19.76	5.49	29.3	0	0.0	0	0.0	0	1.09
315	IPI00027442	AARS	alanyl-tRNA synthetase	6.74	5.98	1.78	0	0	0	1.65	1	0.93	3.95	10.98	3.91	0	18.55	9.18	2.1	11.62	10.34
316	IPI00031549	DSC3	desmocollin 3	0.0	0	0.0	0	0	0.0	0	4.02	0.93	5.27	2.75	3.91	2.99	3.09	4.59	21	14.67	11.42
317	IPI00797545	NAP1L1	nucleosome assembly protein 1-like 1	8.99	3.42	2.67	2.96	2.32	8.86	9.9	5.02	7.46	3.95	6.18	3.91	0	0	12.25	2.1	9.17	5.44
318	IPI00009054	BMP1	bone morphogenetic protein 1	2.25	9.4	7.11	1.48	2.32	2.53	0.0	5.02	3.73	1.32	6.18	2.6	0	0	1.53	11.55	2.45	4.9
319	IPI00883857	HNRNPU	heterogeneous nuclear ribonucleoprotein U	8.99	1.71	5.33	0	0.0	2.53	9.9	8.04	5.59	14.49	5.49	8.47	8.98	7.73	12.25	7.35	6.73	5.98
320	IPI00760715	CAST	calpastatin	0	0.0	0.89	0	0	1.27	0	5.02	4.66	5.27	6.18	6.51	0	0	0	12.6	10.39	12.51
321	IPI00016832	PSMA1	proteasome	8.99	1.71	2.67	4.44	0	6.33	11.55	4.02	3.73	10.54	2.75	4.56	8.98	4.64	10.71	10.5	9.17	7.62
322	IPI01018179	ILF3	interleukin enhancer-binding factor 3	2.25	3.42	2.67	0	0	5.06	3.3	4.02	0.93	1.32	4.81	1.95	5.99	7.73	16.84	4.2	11.62	11.42
323	IPI00013698	ASAH1	N-acylsphingosine amidohydrolase	1.12	9.4	5.33	29.58	25.51	21.51	0	0	0	2.63	0.69	3.26	0	1.55	1.53	1.05	3.67	4.9
324	IPI00179953	NASP	nuclear autoantigenic sperm protein	1.12	1.71	0.89	0	3.48	1.27	3.3	5.02	2.8	7.9	2.75	3.26	20.96	17.01	7.65	4.2	9.17	5.44
325	IPI00414127	RANBP1	similar to RAN binding protein 1; RAN binding protein 1	5.62	0.85	1.78	0.0	0	1.27	6.6	2.01	5.59	7.9	2.06	3.26	5.99	7.73	10.71	3.15	3.67	2.72
326	IPI00976779	DPP3	84 kDa protein	0	3.42	4.44	0.0	1.16	3.8	0.0	1	3.73	6.59	11.67	17.58	0	6.18	3.06	2.1	16.51	13.6
327	IPI00031812	YBX1	Y box binding protein 1	3.37	5.13	4.44	4.44	6.96	1.27	11.55	9.04	7.46	13.17	8.24	3.91	11.98	4.64	9.18	7.35	9.17	4.9
328	IPI00305461	ITIH2	inter-alpha	4.49	2.56	7.11	8.87	1.16	5.06	18.16	0	4.66	11.86	2.75	3.26	35.93	15.46	16.84	4.2	0	0
329	IPI00413451	SERPINB6	serpin peptidase inhibitor, clade B	1.12	6.84	7.11	0	0	2.53	4.95	8.04	8.39	3.95	16.48	12.37	0	1.55	0	3.15	7.95	8.7
330	IPI00012347	MXRA5	matrix-remodelling associated 5	0	0	0	0	0	0	0	1	0	0	0	0	0	0	0	9.45	14.67	20.13
331	IPI00293088	GAA	glucosidase, alpha; acid	0.0	6.84	3.55	7.39	15.08	1.27	6.6	22.1	7.46	5.27	10.3	14.33	0	0.0	0.0	1.05	0	0
332	IPI00554737	PPP2R1A	protein phosphatase 2	8.99	4.27	4.44	1.48	0	2.53	9.9	2.01	1.86	0	10.3	3.26	0	9.28	7.65	1.05	10.39	10.34
333	IPI00414896	RNASET2	ribonuclease T2	0	0	0.89	4.44	2.32	2.53	0	9.04	3.73	1.32	2.06	1.95	53.9	34.01	27.55	5.25	3.06	3.26
334	IPI00413108	RPSA	ribosomal protein SA pseudogene 9; ribosomal protein SA pseudogene 8; ribosomal protein SA pseudogene 58; ribosomal protein SA pseudogene 19; ribosomal protein SA pseudogene 18; ribosomal protein SA; ribosomal protein SA pseudogene 15; ribosomal protein S	7.86	5.98	11.55	0	2.32	0.0	9.9	4.02	6.52	5.27	4.12	3.26	11.98	15.46	12.25	4.2	9.17	9.79
335	IPI00745313	AEBP1	AE binding protein 1	20.22	35.03	37.31	0	0.0	0	0.0	0.0	0.0	0.0	0	0	0.0	0	0.0	0.0	0	0.0
336	IPI00217975	LMNB1	lamin B1	3.37	3.42	2.67	0.0	0	3.8	3.3	9.04	11.18	11.86	6.18	5.86	0	7.73	10.71	7.35	6.73	8.16
337	IPI00022417	LRG1	leucine-rich alpha-2-glycoprotein 1	0	0.0	0.0	0.0	0.0	0.0	33.01	39.18	37.28	1.32	0.69	1.95	0	0.0	0	0.0	0	0.0
338	IPI00021807	GBA	glucosidase, beta; acid	0	7.69	6.22	0.0	6.96	3.8	0.0	0	3.73	0	0.69	1.3	0.0	9.28	4.59	2.1	9.78	14.69
339	IPI00024292	LRP2	low density lipoprotein-related protein 2	0	0	0	0	1.16	0	0	0	0	0	0	0	0	0	0	0	0	0
340	IPI00555956	PSMB4	proteasome	11.24	5.98	6.22	2.96	5.8	5.06	11.55	8.04	3.73	2.63	4.81	3.91	0	1.55	0	10.5	7.95	3.81
341	IPI00005614	SPTBN1	spectrin, beta, non-erythrocytic 1	1.12	1.71	1.78	0	1.16	0	3.3	0	0.93	2.63	7.55	5.86	0	0	3.06	1.05	7.95	14.15
342	IPI00016610	PCBP1	poly	8.99	5.13	5.33	0.0	1.16	1.27	13.21	2.01	2.8	6.59	10.98	6.51	0.0	6.18	1.53	6.3	9.78	5.98
343	IPI00013880	SEMA5A	sema domain, seven thrombospondin repeats	8.99	18.8	15.1	10.35	13.92	12.65	0.0	0.0	0.0	0	0	0	0.0	1.55	0.0	8.4	0	0.54
344	IPI00290566	TCP1	hypothetical gene supported by BC000665; t-complex 1	6.74	5.13	8.88	0	0.0	1.27	4.95	1	1.86	2.63	7.55	4.56	0.0	15.46	7.65	2.1	12.23	7.62
345	IPI00376403	SPINT1	serine peptidase inhibitor, Kunitz type 1	0.0	0.0	0.0	0.0	0.0	0.0	3.3	12.06	9.32	1.32	3.43	3.26	0	0	0	15.75	14.06	11.97
346	IPI00013897	ADAM10	ADAM metallopeptidase domain 10	1.12	6.84	8.88	2.96	4.64	5.06	4.95	10.05	5.59	0	0	5.21	2.99	3.09	6.12	6.3	3.67	5.44
347	IPI00848226	GNB2L1	guanine nucleotide binding protein	1.12	7.69	5.33	1.48	1.16	3.8	1.65	1	5.59	2.63	7.55	5.86	0	6.18	9.18	5.25	10.39	9.79
348	IPI00921881	NELL2	NEL-like 2	0.0	0	0.0	0.0	0.0	0	0	2.01	0.93	0	0	0	62.88	46.38	59.7	0	0	0
349	IPI00396423	CLSTN3	calsyntenin 3	0	0.0	0.89	0	0	0.0	0.0	0	0	0	0.0	0.0	41.92	43.29	45.92	0	0.0	0.0
350	IPI00027846	MMP8	matrix metallopeptidase 8	20.22	29.91	24.88	25.14	18.56	22.78	0.0	0.0	0.0	0.0	0.0	0.0	0.0	0.0	0.0	0.0	0.0	0.0
351	IPI00239415	SYNE2	spectrin repeat containing, nuclear envelope 2	1.12	0	0	1.48	0	1.27	9.9	0	0	3.95	0	0.65	2.99	6.18	1.53	1.05	0	0.54
352	IPI00018873	NAMPT	nicotinamide phosphoribosyltransferase	16.85	10.25	8.88	1.48	0	2.53	3.3	0	0.93	2.63	9.61	3.26	0.0	3.09	0	6.3	11.01	10.88
353	IPI00892834	HLA-C	HLA class I histocompatibility antigen, Cw-14 alpha chain	19.1	16.24	19.55	14.79	12.76	10.12	16.51	24.11	17.71	5.27	10.3	11.72	8.98	3.09	3.06	8.4	9.17	9.25
354	IPI00293748	MINPP1	multiple inositol polyphosphate histidine phosphatase, 1	5.62	9.4	6.22	2.96	3.48	7.59	1.65	2.01	0	0	0.69	0	8.98	13.91	16.84	1.05	2.45	3.26
355	IPI00878576	ENPP2	ectonucleotide pyrophosphatase/phosphodiesterase 2	0.0	0	0.0	34.01	28.99	20.24	0	0.0	0	0	0	0	2.99	3.09	12.25	0	0	0
356	IPI00465044	RCC2	regulator of chromosome condensation 2	0	0	1.78	0.0	0	0.0	3.3	5.02	6.52	2.63	2.75	6.51	2.99	1.55	6.12	3.15	9.78	6.53
357	IPI00943181	PSME2	proteasome	5.62	3.42	1.78	0.0	0	0	1.65	2.01	0	14.49	15.1	5.86	2.99	1.55	0.0	14.7	10.39	4.9
358	IPI00291922	PSMA5	proteasome	3.37	1.71	2.67	1.48	2.32	3.8	8.25	3.01	8.39	2.63	3.43	3.26	14.97	3.09	3.06	7.35	9.17	6.53
359	IPI00217223	PAICS	phosphoribosylaminoimidazole carboxylase, phosphoribosylaminoimidazole succinocarboxamide synthetase	10.11	6.84	9.77	4.44	3.48	3.8	3.3	1	1.86	2.63	4.81	3.91	2.99	21.64	6.12	5.25	9.78	8.7
360	IPI00719051	EXOC5	exocyst complex component 5	0	0	0	11.83	0	0	13.21	0.0	0.93	15.81	0.69	0.0	8.98	6.18	0	1.05	0	0
361	IPI00470937	PTPRK	protein tyrosine phosphatase, receptor type, K	1.12	0.85	3.55	4.44	1.16	1.27	0	2.01	5.59	2.63	0	3.91	23.96	10.82	18.37	10.5	4.28	3.81
362	IPI00019755	GSTO1	glutathione S-transferase omega 1	3.37	1.71	2.67	1.48	4.64	6.33	8.25	6.03	6.52	5.27	3.43	5.86	0	3.09	4.59	3.15	3.06	1.63
363	IPI00215767	B4GALT1	UDP-Gal:betaGlcNAc beta 1,4- galactosyltransferase, polypeptide 1	0	0.85	3.55	0	1.16	0	0	16.08	13.05	9.22	8.92	11.72	0	7.73	1.53	3.15	3.06	4.9
364	IPI00001592	GPNMB	glycoprotein	10.11	10.25	8	22.18	13.92	17.71	0.0	0.0	0.0	0.0	0	0.0	0.0	0.0	0.0	12.6	5.5	7.07
365	IPI00024466	UGGT1	UDP-glucose ceramide glucosyltransferase-like 1	2.25	0.85	2.67	17.75	26.67	35.43	0	1	1.86	0	0	0	0.0	0	0	0	0.61	0
366	IPI00789155	CALU	calumenin	5.62	6.84	9.77	5.92	37.11	16.45	0.0	0	0	1.32	1.37	1.3	0	0	0	0.0	0.61	0.54
367	IPI00298971	VTN	vitronectin	1.12	3.42	6.22	4.44	4.64	12.65	14.86	6.03	6.52	9.22	6.18	3.91	5.99	3.09	7.65	3.15	3.67	2.18
368	IPI00479786	KHSRP	KH-type splicing regulatory protein	0	0	0.89	0.0	0.0	2.53	3.3	3.01	2.8	7.9	2.75	1.95	5.99	23.19	15.31	4.2	9.78	7.07
369	IPI00215948	CTNNA1	catenin	1.12	0.85	0	0	0.0	0	3.3	0	2.8	10.54	9.61	7.16	0	0	0	4.2	11.01	13.6
370	IPI00020986	LUM	lumican	16.85	27.34	25.76	14.79	10.44	16.45	0	0.0	0.0	0.0	0.0	0.0	0	0.0	0.0	0	0.0	0.0
371	IPI00218540	COL11A1	collagen, type XI, alpha 1	0	0	0	31.06	28.99	37.96	0	0	0	0	0	0	0	0	0	0	0	0
372	IPI00409640	LSR	lipolysis stimulated lipoprotein receptor	0	0	0.0	0.0	0.0	0.0	14.86	14.07	19.57	7.9	6.18	8.47	0.0	4.64	0.0	8.4	5.5	4.35
373	IPI00449049	PARP1	poly	3.37	5.13	2.67	0	0	0	0	1	0	0	2.75	0.65	0	9.28	15.31	1.05	11.62	6.53
374	IPI00022443	AFP	alpha-fetoprotein	3.37	2.56	8.88	2.96	0.0	5.06	6.6	0	1.86	3.95	0.69	1.95	89.83	15.46	18.37	12.6	0.61	0
375	IPI00218236	PPP1CB	protein phosphatase 1, catalytic subunit, beta isoform; speedy homolog A	3.37	3.42	3.55	0	0.0	0.0	6.6	2.01	4.66	1.32	6.18	5.21	0	1.55	4.59	4.2	11.62	9.79
376	IPI00027834	HNRNPL	similar to heterogeneous nuclear ribonucleoprotein L-like; heterogeneous nuclear ribonucleoprotein L	3.37	1.71	0.89	0.0	0	0	3.3	2.01	0	2.63	6.87	5.21	2.99	12.37	6.12	2.1	4.89	4.9
377	IPI00328753	KTN1	kinectin 1	0	0	0	0.0	0.0	0	0	0	0	18.44	17.85	14.98	0	0	0	1.05	6.11	5.98
378	IPI00749179	C1S	complement component 1, s subcomponent	0	0	0.89	0	0.0	0	9.9	41.19	12.12	5.27	8.92	12.37	0	0.0	0	0	0	0
379	IPI00021304	KRT2	keratin 2	4.49	16.24	11.55	7.39	6.96	11.39	1.65	3.01	12.12	1.32	3.43	5.21	5.99	12.37	32.14	6.3	12.23	7.07
380	IPI00177543	PAM	peptidylglycine alpha-amidating monooxygenase	2.25	5.98	2.67	7.39	5.8	3.8	3.3	10.05	5.59	2.63	0.69	1.95	17.97	13.91	10.71	0	0	1.09
381	IPI00642256	CAPZB	capping protein	6.74	5.98	6.22	2.96	9.28	3.8	9.9	6.03	4.66	3.95	5.49	8.47	0.0	7.73	1.53	4.2	6.11	5.44
382	IPI00938079	PDCD6IP	programmed cell death 6 interacting protein	15.73	3.42	4.44	0	1.16	2.53	1.65	0	0.93	5.27	11.67	7.81	8.98	4.64	1.53	6.3	4.89	5.98
383	IPI00025512	HSPB1	heat shock 27kDa protein-like 2 pseudogene; heat shock 27kDa protein 1	0	5.13	0.89	0	4.64	3.8	6.6	9.04	5.59	6.59	5.49	3.26	0	0.0	0.0	11.55	10.39	11.42
384	IPI00001960	CLIC4	chloride intracellular channel 4	12.36	8.54	13.33	1.48	2.32	2.53	3.3	1	6.52	5.27	8.92	7.81	0.0	4.64	0	0	4.89	5.44
385	IPI00000494	RPL5	ribosomal protein L5 pseudogene 34; ribosomal protein L5 pseudogene 1; ribosomal protein L5	6.74	5.98	2.67	0.0	0.0	0.0	4.95	1	0.0	7.9	8.24	7.81	2.99	0.0	6.12	6.3	9.78	7.07
386	IPI00022744	CSE1L	CSE1 chromosome segregation 1-like	1.12	0.85	0.89	0	0	1.27	3.3	0.0	5.59	1.32	12.36	3.91	0	9.28	7.65	1.05	15.29	14.15
387	IPI00784258	LTBP1	latent transforming growth factor beta binding protein 1	0	5.13	3.55	0	0.0	0	0	0	0	0	0	0	14.97	38.65	38.27	0	0	0
388	IPI00456750	FAM129B	family with sequence similarity 129, member B	4.49	3.42	3.55	0	0	1.27	0	2.01	0	2.63	8.24	6.51	0.0	0	0	6.3	11.62	12.51
389	IPI00296180	PLAU	plasminogen activator, urokinase	0.0	0	0	0	0.0	0	1.65	11.05	13.05	5.27	4.81	6.51	0	0	0	18.9	7.95	10.34
390	IPI00401264	ERP44	endoplasmic reticulum protein 44	4.49	1.71	6.22	7.39	10.44	10.12	1.65	4.02	0.93	0	2.06	1.95	0	6.18	1.53	2.1	5.5	2.18
391	IPI00795671	RAN	RAN, member RAS oncogene family	2.25	4.27	3.55	0	3.48	2.53	4.95	3.01	2.8	7.9	6.18	6.51	8.98	9.28	10.71	6.3	6.11	4.35
392	IPI00008454	DNAJB11	DnaJ	3.37	2.56	2.67	11.83	12.76	11.39	14.86	11.05	7.46	1.32	2.06	3.26	0	7.73	10.71	0.0	0.61	0.54
393	IPI00302927	CCT4	chaperonin containing TCP1, subunit 4	3.37	6.84	3.55	0	0	0	4.95	3.01	2.8	1.32	4.12	2.6	0.0	24.74	10.71	4.2	6.11	4.35
394	IPI00290416	OLA1	Obg-like ATPase 1	1.12	4.27	3.55	0.0	1.16	0.0	1.65	4.02	6.52	9.22	6.87	11.07	0.0	1.55	0	4.2	7.95	7.62
395	IPI00103552	MUC16	mucin 16, cell surface associated	0	0	0	0	0	0	0	0	0.93	0	0	0	0	0	0	0	0	0
396	IPI00010154	GDI1	GDP dissociation inhibitor 1	10.11	9.4	13.33	7.39	13.92	8.86	16.51	16.08	25.16	15.81	21.28	22.79	5.99	21.64	18.37	17.85	17.73	16.87
397	IPI00020101	HIST1H2BC	histone cluster 1, H2bi; histone cluster 1, H2bg; histone cluster 1, H2be; histone cluster 1, H2bf; histone cluster 1, H2bc	6.74	3.42	2.67	0	0	3.8	13.21	3.01	4.66	2.63	4.81	0.65	17.97	10.82	10.71	6.3	4.28	4.9
398	IPI00220362	HSPE1	heat shock 10kDa protein 1	5.62	1.71	2.67	0.0	3.48	8.86	0	2.01	6.52	14.49	8.92	7.16	11.98	6.18	4.59	3.15	1.22	1.09
399	IPI00005969	CAPZA1	capping protein	5.62	6.84	5.33	2.96	1.16	6.33	6.6	4.02	2.8	13.17	8.24	12.37	2.99	0.0	3.06	3.15	5.5	5.98
400	IPI00014197	CDV3	CDV3 homolog	0.0	2.56	3.55	1.48	1.16	2.53	6.6	7.03	3.73	6.59	5.49	6.51	0.0	3.09	3.06	4.2	6.11	3.81
401	IPI00029273	MET	met proto-oncogene	0	11.96	12.44	0	0	1.27	6.6	10.05	9.32	0	0	6.51	0	0.0	1.53	3.15	4.89	5.98
402	IPI00013917	RPS12	ribosomal protein S12; ribosomal protein S12 pseudogene 4; ribosomal protein S12 pseudogene 11; ribosomal protein S12 pseudogene 9	7.86	3.42	6.22	1.48	0	1.27	9.9	1	0.93	5.27	4.81	3.26	2.99	10.82	7.65	3.15	4.28	3.81
403	IPI00784119	ATP6AP1	ATPase, H+ transporting, lysosomal accessory protein 1	10.11	9.4	7.11	0.0	2.32	2.53	0.0	4.02	4.66	1.32	0.69	1.95	2.99	9.28	10.71	2.1	1.83	3.81
404	IPI00219077	LTA4H	leukotriene A4 hydrolase	1.12	0	0.89	0	0	0	1.65	0	1.86	0	3.43	3.91	0	12.37	6.12	8.4	9.78	10.88
405	IPI00744835	PSAP	prosaposin	41.57	54.69	34.65	112.4	117.13	97.43	26.41	66.31	24.23	43.47	55.61	43.63	8.98	52.56	36.74	67.21	51.36	42.44
406	IPI00299219	CYR61	cysteine-rich, angiogenic inducer, 61	7.86	7.69	8	5.92	9.28	10.12	18.16	8.04	15.84	0	0.0	2.6	0	4.64	6.12	0.0	0.0	0.54
407	IPI00395627	CACYBP	similar to calcyclin binding protein; calcyclin binding protein	10.11	9.4	9.77	0.0	0.0	0	1.65	0	3.73	3.95	4.12	6.51	0.0	0	7.65	0	6.73	6.53
408	IPI00100197	NSFL1C	NSFL1	1.12	0.0	4.44	0	0.0	2.53	0	1	6.52	14.49	6.87	5.21	0.0	0	0.0	10.5	14.06	14.15
409	IPI00025019	PSMB1	proteasome	11.24	1.71	6.22	1.48	2.32	5.06	6.6	7.03	11.18	10.54	4.12	3.26	11.98	7.73	3.06	5.25	8.56	4.9
410	IPI00455599	HSP90AB2P	putative heat shock protein HSP 90-beta 2	16.85	13.67	6.22	5.92	13.92	22.78	24.76	11.05	13.98	6.59	8.24	7.16	5.99	6.18	19.9	7.35	8.56	7.62
411	IPI00025273	GART	phosphoribosylglycinamide formyltransferase, phosphoribosylglycinamide synthetase, phosphoribosylaminoimidazole synthetase	1.12	7.69	3.55	0	0.0	5.06	0	2.01	2.8	1.32	7.55	3.91	0	20.1	10.71	3.15	2.45	2.18
412	IPI00008524	PABPC1	poly	6.74	4.27	4.44	0.0	0	5.06	3.3	1	2.8	3.95	5.49	5.21	0	9.28	15.31	4.2	12.23	8.7
413	IPI00012069	NQO1	NAD	7.86	5.98	2.67	0	4.64	6.33	0	2.01	2.8	6.59	8.92	10.42	0.0	0.0	0.0	4.2	4.28	3.26
414	IPI00010706	GSS	glutathione synthetase	2.25	2.56	0.89	0.0	4.64	8.86	3.3	8.04	7.46	0	3.43	5.86	0.0	0	0	8.4	5.5	4.35
415	IPI00218413	BTD	biotinidase	12.36	20.51	16.88	0	0.0	0.0	1.65	14.07	9.32	0.0	2.06	0.65	8.98	6.18	7.65	0.0	1.22	1.09
416	IPI00006114	SERPINF1	serpin peptidase inhibitor, clade F	5.62	14.53	9.77	5.92	10.44	2.53	3.3	0	0	1.32	0	0.65	5.99	27.83	21.43	1.05	0	0
417	IPI00002406	BCAM	basal cell adhesion molecule	0	0	0	0	0	0	1.65	15.07	7.46	0	4.81	3.91	0	0	0.0	12.6	1.22	3.26
418	IPI00008780	STC2	stanniocalcin 2	0	0.0	0.0	2.96	0.0	0	11.55	4.02	10.25	0.0	0.0	0	44.92	26.28	18.37	0.0	0	1.09
419	IPI00028908	NID2	nidogen 2	0	0	0	0	0	0	0	0	0	0	0	0	83.84	20.1	24.49	0	0.0	0
420	IPI00010779	TPM4	tropomyosin 4	12.36	9.4	8	7.39	11.6	11.39	11.55	11.05	13.05	26.35	13.04	11.07	0	1.55	3.06	12.6	9.17	7.62
421	IPI00100160	CAND1	cullin-associated and neddylation-dissociated 1	3.37	1.71	1.78	0	0	0	3.3	0	2.8	0	11.67	3.91	0.0	0	4.59	0	7.95	8.7
422	IPI00029623	PSMA6	proteasome	5.62	2.56	2.67	1.48	3.48	5.06	3.3	2.01	3.73	3.95	2.06	4.56	8.98	3.09	6.12	7.35	9.17	4.9
423	IPI00295386	CBR1	carbonyl reductase 1	5.62	8.54	1.78	0	1.16	1.27	0	5.02	3.73	1.32	5.49	5.21	0	7.73	6.12	7.35	9.17	4.9
424	IPI00013122	CDC37	cell division cycle 37 homolog	3.37	2.56	1.78	4.44	3.48	12.65	6.6	4.02	5.59	7.9	6.18	4.56	0.0	3.09	6.12	3.15	9.78	5.44
425	IPI00012442	G3BP1	GTPase activating protein	7.86	11.11	2.67	0	1.16	1.27	8.25	2.01	0.93	1.32	5.49	3.26	0.0	0.0	1.53	4.2	7.95	7.62
426	IPI00880007	MAP4	microtubule-associated protein 4	6.74	0	0	0	0	1.27	6.6	0	0	9.22	5.49	5.86	0	1.55	0	2.1	1.83	1.09
427	IPI00027626	CCT6A	chaperonin containing TCP1, subunit 6A	5.62	1.71	2.67	0	0	0	4.95	3.01	0.93	1.32	6.18	1.95	0.0	15.46	3.06	3.15	6.73	7.62
428	IPI00797126	NACA	nascent polypeptide-associated complex subunit alpha	6.74	4.27	0.89	1.48	4.64	5.06	6.6	7.03	7.46	9.22	3.43	1.95	2.99	7.73	9.18	8.4	6.11	4.9
429	IPI00022048	PTGFRN	prostaglandin F2 receptor negative regulator	4.49	4.27	0.89	4.44	9.28	1.27	0	1	0.93	2.63	0.69	1.95	8.98	1.55	1.53	0	0.61	1.09
430	IPI00291488	WFDC2	WAP four-disulfide core domain 2	0.0	0.0	0.0	0.0	0.0	0.0	14.86	29.14	22.37	0.0	2.06	1.3	2.99	6.18	6.12	4.2	1.83	4.35
431	IPI00294004	PROS1	protein S	3.37	10.25	8	8.87	6.96	6.33	0.0	0	0.0	0.0	0.69	0	23.96	6.18	9.18	0.0	0.0	0.0
432	IPI00306960	NARS	asparaginyl-tRNA synthetase	3.37	2.56	2.67	1.48	0	2.53	1.65	0	0	2.63	4.12	3.91	0	0	0	6.3	7.34	9.25
433	IPI00411680	PCMT1	protein-L-isoaspartate	3.37	1.71	0.89	0	1.16	1.27	4.95	0	0.93	1.32	3.43	0	11.98	10.82	10.71	2.1	0.61	2.18
434	IPI00216457	HIST2H2AA3	histone cluster 2, H2aa3; histone cluster 2, H2aa4	11.24	5.13	5.33	0.0	3.48	6.33	13.21	4.02	4.66	5.27	3.43	3.26	14.97	12.37	13.78	5.25	3.67	2.72
435	IPI00430812	CNBP	CCHC-type zinc finger, nucleic acid binding protein	2.25	2.56	0.89	4.44	0.0	2.53	1.65	3.01	0.93	5.27	5.49	3.91	17.97	6.18	7.65	4.2	4.28	4.9
436	IPI00219097	HMGB2	high-mobility group box 2	2.25	0.85	0.89	0.0	2.32	0	11.55	11.05	7.46	13.17	8.24	10.42	5.99	0	10.71	1.05	6.11	4.9
437	IPI00012989	MAN2B1	mannosidase, alpha, class 2B, member 1	1.12	1.71	0.0	2.96	8.12	3.8	0.0	4.02	0	0	1.37	5.86	0	6.18	0	7.35	6.11	8.16
438	IPI00478565	PTK7	PTK7 protein tyrosine kinase 7	0	0	0	0.0	0	0	0	0.0	0	0	3.43	0	2.99	1.55	6.12	6.3	7.34	5.44
439	IPI00000811	PSMB6	proteasome	5.62	5.13	5.33	0.0	1.16	2.53	8.25	1	2.8	1.32	1.37	3.91	11.98	6.18	3.06	11.55	5.5	5.44
440	IPI00013452	EPRS	glutamyl-prolyl-tRNA synthetase	4.49	1.71	2.67	0	0	0	0	0	0.93	0	2.75	1.95	0	3.09	0	0	9.78	10.88
441	IPI00300371	SF3B3	splicing factor 3b, subunit 3, 130kDa	2.25	3.42	3.55	0	0.0	5.06	1.65	3.01	5.59	0	5.49	3.26	0.0	7.73	15.31	1.05	11.01	6.53
442	IPI00942173	EXT2	exostoses	0.0	3.42	5.33	0	2.32	1.27	0	9.04	12.12	1.32	1.37	4.56	0	3.09	3.06	0	3.06	3.81
443	IPI00297655	NOTCH2	Notch homolog 2	0	0.85	0.89	10.35	13.92	12.65	0	1	0.0	0	0	0	0	0	0	0.0	0	0
444	IPI00056478	IGSF8	immunoglobulin superfamily, member 8	4.49	5.13	7.11	19.23	12.76	12.65	0.0	2.01	0.0	0	0	0	8.98	3.09	3.06	0.0	0	0
445	IPI00025869	GLA	galactosidase, alpha	0	2.56	3.55	4.44	0	1.27	0	2.01	0.93	0	0	1.95	0	0	0	0	3.67	5.44
446	IPI00296053	FH	fumarate hydratase	1.12	1.71	3.55	1.48	0	2.53	1.65	1	5.59	1.32	3.43	3.26	2.99	6.18	9.18	6.3	7.34	5.98
447	IPI00014238	KARS	lysyl-tRNA synthetase	1.12	0	0	0	0	1.27	1.65	0.0	0.93	2.63	3.43	9.12	5.99	3.09	3.06	6.3	5.5	3.26
448	IPI00844578	DHX9	DEAH	2.25	0.85	0	0	0	0	0	0	0	1.32	7.55	0.65	0.0	9.28	18.37	0	9.17	6.53
449	IPI00027444	SERPINB1	serpin peptidase inhibitor, clade B	0	0.0	0.0	0.0	0.0	0.0	1.65	0	1.86	3.95	15.1	11.72	0.0	0.0	0.0	2.1	9.78	8.7
450	IPI00008527	RPLP1	ribosomal protein, large, P1	7.86	7.69	6.22	4.44	4.64	7.59	8.25	10.05	7.46	6.59	6.18	6.51	2.99	1.55	9.18	8.4	5.5	5.98
451	IPI00004534	PFAS	phosphoribosylformylglycinamidine synthase	1.12	0.85	0	0	0	3.8	0	1	1.86	3.95	4.81	5.21	5.99	9.28	7.65	3.15	3.06	3.81
452	IPI00414717	GLG1	golgi apparatus protein 1	1.12	0.85	0.89	1.48	0	0	3.3	2.01	5.59	2.63	0.69	4.56	14.97	12.37	10.71	4.2	1.83	1.09
453	IPI00479997	STMN1	stathmin 1	5.62	3.42	1.78	0	0	0.0	6.6	2.01	3.73	9.22	3.43	5.86	8.98	9.28	4.59	6.3	0.61	2.72
454	IPI00031564	GGCT	gamma-glutamyl cyclotransferase	0	1.71	1.78	0	0.0	1.27	0	6.03	7.46	6.59	7.55	7.16	0	1.55	3.06	10.5	9.17	4.9
455	IPI00939174	OTUB1	OTU domain, ubiquitin aldehyde binding 1	1.12	3.42	5.33	4.44	0	1.27	1.65	2.01	3.73	1.32	3.43	6.51	0.0	6.18	9.18	1.05	9.17	7.07
456	IPI00007752	TUBB2C	tubulin, beta 2C	22.47	22.22	13.33	1.48	15.08	27.84	61.08	16.08	27.03	48.74	31.58	22.14	26.95	58.75	50.51	24.16	26.9	22.85
457	IPI00008215	ME1	malic enzyme 1, NADP	1.12	2.56	9.77	0	3.48	0	0	4.02	6.52	0	4.81	7.16	0	0	4.59	0	4.89	4.9
458	IPI00001593	PRCP	prolylcarboxypeptidase	0.0	0.0	0.0	5.92	3.48	2.53	0.0	3.01	3.73	2.63	3.43	3.26	5.99	6.18	13.78	0	1.83	3.81
459	IPI00070943	PI4KA	phosphatidylinositol 4-kinase alpha	0	0	0.89	0	0	0	0	0	0	0	0	0	0	0	0	0	0	0
460	IPI00028091	ACTR3	ARP3 actin-related protein 3 homolog	3.37	5.13	3.55	1.48	1.16	5.06	1.65	2.01	0.0	5.27	10.98	7.81	0	4.64	4.59	3.15	8.56	5.98
461	IPI00024915	PRDX5	peroxiredoxin 5	3.37	1.71	0.0	0.0	0.0	0	4.95	3.01	0.93	2.63	8.92	5.86	0	0	0.0	5.25	9.17	7.62
462	IPI00419596	MOXD1	monooxygenase, DBH-like 1	12.36	20.51	23.1	1.48	3.48	0	0.0	0.0	0.0	0	0.0	0.0	0	0	0	0	0.0	0.0
463	IPI00022431	AHSG	alpha-2-HS-glycoprotein	6.74	4.27	3.55	7.39	5.8	7.59	11.55	5.02	3.73	9.22	4.12	2.6	17.97	10.82	10.71	5.25	2.45	2.18
464	IPI00218019	BSG	basigin	5.62	4.27	5.33	7.39	10.44	10.12	13.21	11.05	3.73	5.27	2.06	5.86	5.99	3.09	4.59	4.2	1.83	0.54
465	IPI00011876	MTAP	methylthioadenosine phosphorylase	5.62	4.27	4.44	0	0.0	7.59	6.6	6.03	10.25	9.22	2.75	3.26	0	1.55	4.59	4.2	3.06	2.72
466	IPI00015856	DNPEP	aspartyl aminopeptidase	3.37	0.85	1.78	10.35	0	5.06	4.95	0	0.93	9.22	2.06	3.26	17.97	9.28	18.37	1.05	4.28	2.18
467	IPI00328319	RBBP4	hypothetical LOC642954; retinoblastoma binding protein 4	0	0.85	0	0.0	0	0	1.65	1	0.93	6.59	0	1.95	2.99	6.18	3.06	0	3.06	3.26
468	IPI00658109	CKMT1A	creatine kinase U-type, mitochondrial	0.0	0	0	0.0	0	0	1.65	0.0	0.0	0	2.06	2.6	0.0	1.55	0	5.25	17.12	16.87
469	IPI00007853	IFI30	interferon, gamma-inducible protein 30	0	3.42	1.78	2.96	5.8	2.53	3.3	7.03	7.46	0.0	1.37	3.26	0.0	3.09	1.53	2.1	4.28	5.44
470	IPI00384247	LRP8	low density lipoprotein receptor-related protein 8, apolipoprotein e receptor	2.25	2.56	2.67	7.39	3.48	7.59	0.0	3.01	0	0	0	0	8.98	0	0.0	0	0	0.54
471	IPI00328748	MANF	mesencephalic astrocyte-derived neurotrophic factor	3.37	0.85	3.55	29.58	31.31	25.31	0	1	0.0	0	0.0	0.0	0	0.0	1.53	0	0.0	0
472	IPI00550385	MACF1	microtubule-actin crosslinking factor 1	0	0	0	0	0	0	0	0	0	1.32	0.69	0	0	1.55	0	0	0	0
473	IPI00719752	EIF3B	eukaryotic translation initiation factor 3, subunit B	1.12	2.56	1.78	0	0.0	2.53	0	1	0.93	1.32	2.06	4.56	2.99	1.55	3.06	1.05	11.01	6.53
474	IPI00032826	ST13	similar to heat shock 70kD protein binding protein; suppression of tumorigenicity 13	6.74	3.42	0	2.96	3.48	2.53	9.9	4.02	1.86	3.95	2.75	1.3	0.0	0.0	4.59	5.25	1.22	2.72
475	IPI00002714	DKK3	dickkopf homolog 3	2.25	2.56	3.55	0	0.0	0	0	6.03	3.73	1.32	0.69	2.6	0.0	0	0.0	11.55	6.73	6.53
476	IPI00009294	CRIM1	cysteine rich transmembrane BMP regulator 1	0.0	3.42	7.11	1.48	4.64	1.27	0	2.01	2.8	0	0.69	1.3	0.0	0.0	1.53	11.55	7.95	9.25
477	IPI00554711	JUP	junction plakoglobin	0	0.0	0	0.0	0.0	0	1.65	0.0	0	2.63	8.92	1.95	0.0	0.0	0.0	8.4	11.62	13.06
478	IPI01014858	NRCAM	144 kDa protein	7.86	13.67	21.32	0.0	1.16	0	0.0	0.0	0	0	0.0	3.91	11.98	9.28	6.12	0	0	0
479	IPI00218493	HPRT1	hypoxanthine phosphoribosyltransferase 1	3.37	2.56	4.44	0.0	0	0.0	1.65	0	3.73	6.59	6.87	5.86	5.99	18.55	6.12	8.4	6.73	5.44
480	IPI00554648	KRT8	keratin 8 pseudogene 9; similar to keratin 8; keratin 8	2.25	1.71	2.67	1.48	1.16	2.53	8.25	6.03	13.05	9.22	3.43	3.91	0.0	0	0	0	1.22	1.63
481	IPI00646689	TXNDC17	thioredoxin domain containing 17	4.49	0.85	2.67	2.96	0	1.27	3.3	2.01	0.93	6.59	4.12	3.26	11.98	3.09	1.53	13.65	1.83	1.63
482	IPI00009032	SSB	Sjogren syndrome antigen B	4.49	2.56	1.78	0.0	0.0	0.0	6.6	0	0.93	2.63	6.18	3.26	0	3.09	4.59	3.15	8.56	7.62
483	IPI00167941	MDN1	MDN1, midasin homolog	0	0	0	1.48	0	0	0	0	0	0	0	0	0	0	0	0	0	0
484	IPI00218887	PVRL1	poliovirus receptor-related 1	1.12	0	0	0.0	0.0	0.0	0	16.08	8.39	0	2.06	5.21	2.99	0	0.0	9.45	7.34	9.79
485	IPI00177728	CNDP2	CNDP dipeptidase 2	0	0.85	0	0.0	0.0	2.53	0.0	0.0	0.0	2.63	11.67	6.51	0.0	0.0	0	5.25	9.78	11.97
486	IPI00028004	PSMB3	proteasome	1.12	3.42	0	1.48	3.48	2.53	4.95	1	4.66	3.95	4.12	3.26	0	1.55	0	6.3	6.11	5.98
487	IPI00783872	CAPRIN1	cell cycle associated protein 1	7.86	5.98	1.78	0.0	0.0	3.8	3.3	3.01	5.59	3.95	4.12	4.56	0.0	1.55	4.59	5.25	8.56	7.07
488	IPI00438229	TRIM28	tripartite motif-containing 28	0	0.85	0.89	0	0	6.33	0	0.0	0	3.95	10.3	4.56	0	10.82	3.06	2.1	3.67	4.35
489	IPI00099650	JAG1	jagged 1	0	1.71	4.44	11.83	2.32	5.06	0	0.0	0.0	0	0	0.0	0	0.0	0	8.4	5.5	7.62
490	IPI00056357	C19ORF10	chromosome 19 open reading frame 10	3.37	2.56	2.67	13.31	11.6	12.65	3.3	2.01	2.8	0	1.37	3.26	0	1.55	1.53	0	1.83	1.63
491	IPI00012079	EIF4B	similar to eukaryotic translation initiation factor 4H; eukaryotic translation initiation factor 4B	1.12	2.56	3.55	0.0	1.16	5.06	4.95	3.01	1.86	5.27	4.12	4.56	2.99	7.73	12.25	9.45	3.67	5.44
492	IPI00334713	HNRNPAB	heterogeneous nuclear ribonucleoprotein A/B	1.12	2.56	2.67	0.0	2.32	3.8	9.9	2.01	3.73	9.22	2.75	1.95	2.99	7.73	7.65	2.1	2.45	3.26
493	IPI00260630	CCDC80	coiled-coil domain containing 80	0	0.0	0	0	0.0	0.0	0	4.02	4.66	0	1.37	4.56	0.0	0.0	0.0	23.11	9.17	10.34
494	IPI00143921	KDELC2	KDEL	0	0.85	0	1.48	6.96	12.65	0	0	0	0	0	0	0	0	0	1.05	0	0
495	IPI00011253	RPS3	ribosomal protein S3 pseudogene 3; ribosomal protein S3	3.37	5.13	4.44	0	0.0	5.06	0	4.02	3.73	1.32	1.37	0.65	0.0	1.55	3.06	2.1	9.17	5.44
496	IPI00914566	FDPS	farnesyl diphosphate synthase	0	2.56	6.22	1.48	0.0	0	0	2.01	2.8	0.0	2.75	2.6	0	4.64	3.06	0.0	7.34	5.44
497	IPI01014863	ACAT2	acetyl-CoA acetyltransferase, cytosolic	2.25	5.13	3.55	0	0	0	0	0.0	0	0	6.18	3.91	0.0	9.28	4.59	5.25	5.5	4.35
498	IPI00005292	SPOCK1	sparc/osteonectin, cwcv and kazal-like domains proteoglycan	0	0.0	0	32.54	13.92	20.24	0.0	1	4.66	0	0	0	0	0	0	0	0	0
499	IPI00009123	NUCB2	nucleobindin 2	2.25	1.71	4.44	0.0	0.0	0.0	0	0	0.0	2.63	5.49	7.16	0	9.28	9.18	2.1	1.83	1.63
500	IPI00479722	PSME1	proteasome	2.25	3.42	0.89	0.0	0	0	0	1	0.93	2.63	7.55	3.91	0	0	0	3.15	7.95	6.53
501	IPI00023814	NEO1	neogenin homolog 1	7.86	12.82	13.33	0	0	0	13.21	10.05	2.8	0	0	0	2.99	3.09	7.65	0	0	0
502	IPI01014165	COL18A1	collagen, type XVIII, alpha 1	12.36	10.25	11.55	0.0	0.0	0.0	0.0	0	0.0	0	0	0	0	4.64	3.06	2.1	3.67	4.35
503	IPI00642211	RNPEP	arginyl aminopeptidase	0	0.85	2.67	0.0	0.0	0.0	0	0.0	0.93	1.32	4.81	5.86	0	7.73	0.0	3.15	9.17	9.79
504	IPI00016862	GSR	glutathione reductase	4.49	3.42	4.44	0	2.32	5.06	0	2.01	4.66	1.32	2.75	3.26	0.0	3.09	0	5.25	6.11	4.9
505	IPI00303318	FAM49B	family with sequence similarity 49, member B	4.49	1.71	2.67	0	1.16	0.0	14.86	6.03	4.66	0.0	8.24	6.51	0	3.09	1.53	2.1	3.67	3.81
506	IPI00024933	RPL12	ribosomal protein L12 pseudogene 2; ribosomal protein L12 pseudogene 32; ribosomal protein L12 pseudogene 35; ribosomal protein L12 pseudogene 19; ribosomal protein L12 pseudogene 6; ribosomal protein L12; ribosomal protein L12 pseudogene 14	8.99	3.42	3.55	0.0	0.0	1.27	1.65	3.01	3.73	2.63	6.87	1.95	2.99	0.0	1.53	5.25	9.78	7.62
507	IPI00936892	COL2A1	collagen, type II, alpha 1	0	0	0	0	0	0	0	0	0	0	0	0	83.84	12.37	19.9	0	0	0
508	IPI00006560	SERPINB13	serpin peptidase inhibitor, clade B	0.0	0.0	0	0.0	0.0	0	0	0	0	0.0	0	0	0	0.0	0	15.75	14.67	15.23
509	IPI00409607	CAMSAP1L1	calmodulin regulated spectrin-associated protein 1-like 1	0	0	0	0	0	1.27	0	0	0	0	0	0	0	0	0	0	0	0.54
510	IPI00219953	CMPK1	cytidine monophosphate	4.49	2.56	4.44	1.48	0.0	3.8	1.65	1	9.32	9.22	6.87	5.86	0	6.18	1.53	5.25	3.06	3.81
511	IPI00029739	CFH	complement factor H	7.86	1.71	2.67	0	0	0	0	0.0	0.93	1.32	7.55	6.51	0	0	1.53	4.2	3.06	5.98
512	IPI00009802	VCAN	versican	2.25	0.85	0.89	13.31	5.8	18.98	0	0	0	0	0	0	14.97	4.64	7.65	0	0	0
513	IPI00007797	FABP5	fatty acid binding protein 5-like 2; fatty acid binding protein 5	0	5.98	0.89	1.48	6.96	2.53	0.0	0.0	0	10.54	4.12	9.12	2.99	1.55	0	1.05	0.0	0.54
514	IPI00301812	SMOC1	SPARC related modular calcium binding 1	3.37	0	3.55	0.0	0.0	0	0.0	0.0	0.0	0.0	0	0.0	56.89	24.74	26.02	0	0	0
515	IPI00033466	CLEC11A	C-type lectin domain family 11, member A	4.49	5.98	2.67	8.87	8.12	8.86	0.0	0.0	0.0	0.0	0.0	0.0	0.0	0.0	0.0	0	0.0	0.0
516	IPI00852643	KIAA1109	KIAA1109	1.12	0	0	0	0	0	0	1	0	0	0	0	0	0	0	0	0	0
517	IPI00008223	RAD23B	RAD23 homolog B	5.62	1.71	4.44	1.48	2.32	2.53	4.95	1	2.8	2.63	2.75	2.6	0	0	4.59	8.4	4.89	4.9
518	IPI00479306	PSMB5	proteasome	2.25	4.27	7.11	0	3.48	3.8	0	2.01	6.52	0	0.69	2.6	2.99	3.09	6.12	9.45	7.34	6.53
519	IPI00012887	CTSL1	cathepsin L1	2.25	4.27	1.78	14.79	8.12	7.59	1.65	3.01	1.86	0	0.69	0.65	5.99	4.64	1.53	6.3	4.89	3.26
520	IPI00411706	ESD	esterase D/formylglutathione hydrolase	2.25	1.71	4.44	0.0	0	0.0	3.3	0	2.8	2.63	4.12	4.56	0	1.55	4.59	3.15	7.95	8.16
521	IPI00335003	SLIT2	slit homolog 2	0	0	0	0.0	0.0	0	0.0	0	0	0.0	0	0	89.83	15.46	7.65	0	0	0
522	IPI00017672	PNP	nucleoside phosphorylase	0.0	0.85	0.89	0.0	0.0	1.27	0.0	0.0	0.93	2.63	0.69	6.51	0.0	6.18	6.12	3.15	9.17	10.34
523	IPI00026663	ALDH1A3	aldehyde dehydrogenase 1 family, member A3	1.12	0.0	0.89	0	1.16	3.8	0.0	0.0	1.86	0	0.69	0	0.0	0.0	0.0	4.2	12.84	15.78
524	IPI00032464	KLK5	kallikrein-related peptidase 5	0	0.0	0	0.0	0.0	0.0	0.0	1	0.0	7.9	6.18	7.81	0.0	0.0	0	12.6	4.89	4.35
525	IPI00419373	HNRNPA3	heterogeneous nuclear ribonucleoprotein A3	0	1.71	0	0	0.0	0	0	1	0	2.63	4.12	3.26	0	7.73	7.65	2.1	2.45	4.35
526	IPI00000190	CD81	CD81 molecule	8.99	7.69	12.44	4.44	8.12	12.65	0.0	4.02	2.8	0	2.06	1.95	8.98	6.18	6.12	3.15	2.45	1.63
527	IPI00014230	C1QBP	complement component 1, q subcomponent binding protein	4.49	1.71	3.55	0.0	4.64	3.8	3.3	5.02	7.46	7.9	4.81	7.81	14.97	4.64	6.12	4.2	1.83	4.35
528	IPI00302944	COL12A1	collagen, type XII, alpha 1	0	0	0	1.48	0	0	0	16.08	0	0	0	1.3	0	0	0	7.35	6.73	10.88
529	IPI00029601	CTTN	cortactin	0.0	0	0	0.0	0.0	1.27	0	4.02	10.25	2.63	2.75	1.3	0.0	1.55	1.53	4.2	11.01	10.34
530	IPI00925358	IGFBP3	insulin-like growth factor binding protein 3	0	0.85	1.78	0	0.0	1.27	0	6.03	0.0	0	4.12	1.95	0.0	0.0	0.0	6.3	7.95	7.07
531	IPI00217563	ITGB1	integrin, beta 1	1.12	5.13	6.22	1.48	5.8	1.27	3.3	14.07	4.66	0	2.06	3.26	0.0	0	0.0	4.2	3.06	1.63
532	IPI00646512	RBBP7	retinoblastoma binding protein 7	1.12	0	0	0.0	0	0	3.3	0	0.93	3.95	1.37	1.95	0	0	0	0	3.67	2.18
533	IPI00007765	HSPA9	heat shock 70kDa protein 9	1.12	2.56	2.67	0.0	0	2.53	6.6	1	3.73	6.59	6.87	9.12	0	15.46	6.12	0.0	1.83	2.18
534	IPI00069750	PUF60	poly-U binding splicing factor 60KDa	3.37	1.71	6.22	0.0	0	1.27	8.25	1	2.8	5.27	6.87	5.86	0.0	6.18	4.59	2.1	5.5	4.9
535	IPI00297982	EIF2S3	eukaryotic translation initiation factor 2, subunit 3 gamma, 52kDa	8.99	3.42	3.55	0.0	1.16	2.53	4.95	0	1.86	3.95	9.61	5.21	0	0.0	4.59	2.1	4.28	4.35
536	IPI00305380	IGFBP4	insulin-like growth factor binding protein 4	5.62	7.69	4.44	1.48	0.0	1.27	0	0.0	0.0	3.95	4.81	7.16	2.99	4.64	4.59	3.15	1.22	0
537	IPI00456925	DBNL	drebrin-like	7.86	5.13	2.67	0	0	0	0	0.0	0.93	7.9	9.61	5.86	0.0	1.55	1.53	9.45	7.95	3.81
538	IPI00032496	MCM8	minichromosome maintenance complex component 8	0	0	0	0	0	0	0	0	0	0	0	0	0	0	0	1.05	0.0	0
539	IPI00024919	PRDX3	peroxiredoxin 3	2.25	1.71	0.89	0.0	1.16	0	1.65	3.01	0.93	10.54	4.12	3.26	2.99	9.28	4.59	1.05	1.22	0.54
540	IPI00797025	PRNP	prion protein	2.25	2.56	2.67	11.83	8.12	2.53	4.95	3.01	1.86	3.95	1.37	1.3	0	0	0	13.65	3.67	2.72
541	IPI00015842	RCN1	reticulocalbin 1, EF-hand calcium binding domain	0	1.71	3.55	7.39	9.28	12.65	0	3.01	2.8	1.32	3.43	5.21	0	0.0	3.06	0	2.45	2.18
542	IPI00177965	NT5DC1	5'-nucleotidase domain containing 1	0.0	0.85	0.89	0.0	3.48	0	1.65	1	2.8	2.63	2.06	4.56	0	7.73	1.53	3.15	7.95	5.44
543	IPI00789806	LAP3	leucine aminopeptidase 3	3.37	4.27	3.55	0.0	1.16	1.27	0.0	0.0	0.93	5.27	7.55	3.91	0	0	3.06	2.1	2.45	4.35
544	IPI00025861	CDH1	cadherin 1, type 1, E-cadherin	0	0.0	0	0	0.0	0.0	9.9	19.09	9.32	2.63	5.49	7.16	0.0	0.0	0	5.25	2.45	2.72
545	IPI00748856	SYNE1	spectrin repeat containing, nuclear envelope 1	0	0	0	1.48	0	0	0	0	0.93	0	0.69	0	0	0	0	0	0	0.54
546	IPI00099550	UBQLN1	ubiquilin 1	2.25	0.85	1.78	0	1.16	1.27	3.3	1	6.52	1.32	3.43	1.95	0	1.55	0	4.2	9.78	7.07
547	IPI00216319	YWHAH	tyrosine 3-monooxygenase/tryptophan 5-monooxygenase activation protein, eta polypeptide	7.86	7.69	8	1.48	2.32	1.27	4.95	2.01	2.8	7.9	8.24	7.16	0	10.82	6.12	9.45	6.73	7.62
548	IPI00003949	UBE2N	ubiquitin-conjugating enzyme E2N	1.12	0.85	2.67	0.0	2.32	1.27	6.6	1	0.93	2.63	2.06	2.6	0.0	4.64	3.06	0	1.83	2.18
549	IPI00293128	EXT1	exostoses	0	2.56	2.67	0.0	0.0	0	0	1	5.59	0	1.37	2.6	0	3.09	1.53	0.0	3.67	4.35
550	IPI00007423	ANP32B	similar to Acidic leucine-rich nuclear phosphoprotein 32 family member B	0	4.27	2.67	1.48	3.48	8.86	3.3	5.02	8.39	3.95	6.18	7.81	5.99	0	3.06	5.25	12.23	5.44
551	IPI00396383	VWA1	von Willebrand factor A domain containing 1	0	0	0	0	0.0	0	9.9	26.12	10.25	1.32	2.75	3.91	0	0	0.0	0.0	0	0
552	IPI00914847	NEB	nebulin isoform 1	0	0	0	1.48	1.16	1.27	0	1	0	0	0	0	0	0	1.53	0	0	0
553	IPI00023217	RYR2	ryanodine receptor 2	0	0	0	0	0	0	0	0	0	0	0	0	0	0	1.53	1.05	0	0
554	IPI00828098	RNF213	ring finger protein 213	1.12	0	0	0	0	0	0	0	0	0	0	0	0	0	0	0	0	0
555	IPI00032140	SERPINH1	serpin peptidase inhibitor, clade H	4.49	0.85	1.78	0.0	0	0	6.6	1	1.86	3.95	7.55	5.21	0	1.55	0	1.05	5.5	3.81
556	IPI00002214	KPNA2	karyopherin alpha 2	3.37	3.42	5.33	0.0	0.0	0.0	1.65	0	3.73	3.95	4.12	5.21	0	6.18	6.12	0.0	10.39	8.7
557	IPI00011250	UCHL3	ubiquitin carboxyl-terminal esterase L3	2.25	2.56	0.89	0.0	0	0	0	3.01	4.66	7.9	8.24	10.42	0.0	3.09	4.59	3.15	3.67	3.26
558	IPI00453473	HIST1H4A	histone cluster 1, H4l; histone cluster 1, H4k; histone cluster 4, H4; histone cluster 1, H4h; histone cluster 1, H4j; histone cluster 1, H4i; histone cluster 1, H4d; histone cluster 1, H4c; histone cluster 1, H4f; histone cluster 1, H4e; histone cluster	5.62	0.85	0.0	0.0	0	0.0	16.51	1	2.8	1.32	0	0	14.97	0	9.18	4.2	4.89	4.35
559	IPI00028484	KLK8	kallikrein-related peptidase 8	0.0	0.0	0.0	0.0	0.0	0.0	4.95	10.05	5.59	15.81	5.49	7.16	0.0	0.0	0.0	7.35	4.28	3.81
560	IPI00296913	NUDT5	nudix	1.12	5.13	2.67	1.48	3.48	3.8	1.65	5.02	4.66	5.27	4.12	5.21	2.99	1.55	3.06	4.2	4.89	4.9
561	IPI00003217	PSMB7	proteasome	2.25	2.56	1.78	0	2.32	6.33	1.65	3.01	1.86	0	0	0.65	2.99	1.55	1.53	8.4	6.73	5.98
562	IPI00220271	AKR1A1	aldo-keto reductase family 1, member A1	1.12	0.85	1.78	0.0	0	2.53	0	5.02	2.8	5.27	4.81	4.56	0.0	3.09	1.53	6.3	3.06	3.26
563	IPI00783313	PYGL	phosphorylase, glycogen, liver	0	0.85	0.89	0	1.16	1.27	0	1	0	0	3.43	0.65	0	6.18	0	2.1	17.73	18.5
564	IPI00025846	DSC2	desmocollin 2	0	0.0	0	0	0	0	0	2.01	0.93	2.63	1.37	3.91	0.0	1.55	1.53	14.7	6.73	8.16
565	IPI00878579	MICALL1	MICAL-like 1	0	0.0	0	0	0	0	3.3	0	0	1.32	0.69	0	20.96	1.55	0	0	0.0	0
566	IPI00001871	PAWR	PRKC, apoptosis, WT1, regulator	0	0	0	0.0	0	0	0	0	0	0	2.06	2.6	0.0	0.0	0	2.1	0	0.54
567	IPI00215901	AK2	adenylate kinase 2	0	0.85	0	0	1.16	1.27	8.25	5.02	3.73	3.95	4.12	5.86	5.99	1.55	1.53	2.1	3.06	3.81
568	IPI00217236	TBCA	tubulin folding cofactor A	1.12	4.27	2.67	0.0	5.8	3.8	6.6	1	1.86	2.63	3.43	3.91	14.97	1.55	3.06	4.2	3.06	2.72
569	IPI00178440	EEF1B2	eukaryotic translation elongation factor 1 beta 2; eukaryotic translation elongation factor 1 beta 2-like	5.62	4.27	0.89	0.0	3.48	2.53	1.65	2.01	2.8	2.63	2.75	3.26	0.0	1.55	0	2.1	2.45	5.44
570	IPI00003802	MAN2A1	mannosidase, alpha, class 2A, member 1	0	0.85	0.89	2.96	5.8	2.53	0	8.04	7.46	0	0.0	0	0	1.55	6.12	1.05	1.83	2.72
571	IPI00029012	EIF3A	eukaryotic translation initiation factor 3, subunit A	3.37	2.56	0	0	0	0	0	1	3.73	0	4.12	0	0	0	0	2.1	14.06	6.53
572	IPI00025426	PZP	pregnancy-zone protein	10.11	16.24	16.88	25.14	6.96	10.12	11.55	2.01	7.46	5.27	3.43	3.26	11.98	7.73	15.31	5.25	1.83	2.18
573	IPI00027443	CARS	cysteinyl-tRNA synthetase	0	0	0.89	0	0.0	1.27	3.3	3.01	0	1.32	4.81	5.21	0	0	0.0	0	2.45	2.18
574	IPI00783919	SUMF2	sulfatase modifying factor 2	7.86	7.69	6.22	5.92	10.44	18.98	0.0	0.0	0.0	0.0	0.69	0.65	0.0	0	0.0	3.15	1.22	0
575	IPI00016334	MCAM	melanoma cell adhesion molecule	5.62	7.69	7.11	11.83	19.71	13.92	0	0.0	0.0	0	0	0	0.0	0	0.0	0	0	0
576	IPI00031821	ITM2B	integral membrane protein 2B	4.49	2.56	2.67	2.96	0	1.27	1.65	0	0	0	0	0	0	4.64	3.06	1.05	1.22	2.72
577	IPI00299158	PVR	poliovirus receptor	3.37	4.27	4.44	7.39	9.28	2.53	3.3	6.03	3.73	0.0	0.0	1.95	11.98	3.09	1.53	2.1	0	1.09
578	IPI00784614	SEPT9	septin 9	0	0.85	0	0	0	0	0	0	0.93	9.22	5.49	7.16	0	0	0	1.05	3.06	6.53
579	IPI00031708	FAH	fumarylacetoacetate hydrolase	2.25	5.13	5.33	0	1.16	1.27	4.95	2.01	3.73	0	0	1.95	0	3.09	3.06	1.05	6.73	3.26
580	IPI00219301	MARCKS	myristoylated alanine-rich protein kinase C substrate	1.12	2.56	3.55	0	1.16	1.27	0	2.01	1.86	0	6.87	4.56	0	0.0	3.06	3.15	7.34	5.98
581	IPI00022145	NUCKS1	nuclear casein kinase and cyclin-dependent kinase substrate 1	1.12	0.85	0	0.0	1.16	1.27	0.0	0	2.8	2.63	2.75	9.12	0.0	1.55	3.06	1.05	7.95	4.9
582	IPI00169285	PLBD2	phospholipase B domain containing 2	0	0	0	8.87	9.28	12.65	0	2.01	2.8	3.95	6.18	7.16	0.0	1.55	0	1.05	2.45	1.63
583	IPI00003527	SLC9A3R1	solute carrier family 9	0	0.85	0.0	0.0	0.0	0.0	1.65	0	0.0	2.63	8.92	7.81	0	0	0	4.2	7.34	5.98
584	IPI00294536	STRAP	serine/threonine kinase receptor associated protein	2.25	0.85	1.78	0.0	0.0	2.53	3.3	0	0.93	0	2.75	1.95	0	1.55	4.59	0	4.89	5.98
585	IPI00011564	SDC4	syndecan 4	1.12	3.42	3.55	0.0	2.32	3.8	4.95	17.08	8.39	3.95	2.75	5.21	0.0	0.0	0.0	2.1	2.45	2.72
586	IPI00386119	SF1	splicing factor 1	3.37	5.13	2.67	0	0.0	0.0	3.3	0.0	0	5.27	5.49	1.3	0.0	7.73	4.59	8.4	4.28	3.81
587	IPI00304596	NONO	non-POU domain containing, octamer-binding	4.49	2.56	3.55	0	0	0.0	1.65	0.0	0	1.32	3.43	1.95	0	9.28	9.18	3.15	7.34	3.81
588	IPI00924816	MTPN	myotrophin; leucine zipper protein 6	10.11	3.42	3.55	1.48	0	3.8	1.65	0	0.93	1.32	5.49	5.86	14.97	1.55	3.06	3.15	2.45	2.72
589	IPI00010402	SH3BGRL3	SH3 domain binding glutamic acid-rich protein like 3	3.37	2.56	1.78	4.44	4.64	5.06	4.95	5.02	5.59	5.27	3.43	3.91	2.99	1.55	0.0	7.35	2.45	2.18
590	IPI00024911	ERP29	endoplasmic reticulum protein 29	1.12	4.27	1.78	11.83	10.44	10.12	6.6	1	0.0	1.32	3.43	3.26	2.99	10.82	4.59	2.1	3.06	1.09
591	IPI00034319	CUTA	cutA divalent cation tolerance homolog	7.86	5.13	4.44	0.0	3.48	5.06	9.9	5.02	7.46	0	1.37	0.65	44.92	4.64	3.06	5.25	1.83	1.09
592	IPI00384444	KRT14	keratin 14	0	5.13	2.67	1.48	3.48	1.27	0	2.01	4.66	5.27	6.87	7.81	5.99	4.64	7.65	9.45	4.89	3.81
593	IPI00012066	PCBP2	poly	10.11	5.13	7.11	0	1.16	2.53	3.3	3.01	1.86	2.63	6.87	3.91	0.0	6.18	3.06	5.25	5.5	5.98
594	IPI00002732	EXTL2	exostoses	1.12	2.56	2.67	1.48	1.16	2.53	0	1	0	0	0	0	0	3.09	3.06	0.0	0	0
595	IPI00420014	SNRNP200	similar to U5 snRNP-specific protein, 200 kDa; small nuclear ribonucleoprotein 200kDa	0	0	0	0	0	0	0	0	0.0	0	0	0	0	0	0	0	6.73	3.26
596	IPI00171199	PSMA3	proteasome	1.12	2.56	1.78	1.48	0.0	0	3.3	1	4.66	2.63	2.06	4.56	0	3.09	3.06	4.2	5.5	3.26
597	IPI00465431	LGALS3	lectin, galactoside-binding, soluble, 3	5.62	2.56	1.78	0	6.96	10.12	0	2.01	0.93	3.95	3.43	3.91	0.0	0.0	0.0	3.15	1.22	2.72
598	IPI00008380	PPP2CA	protein phosphatase 2	1.12	2.56	3.55	0.0	1.16	1.27	0	0.0	4.66	1.32	4.81	4.56	0.0	3.09	10.71	2.1	7.95	7.62
599	IPI00982376	EIF2A	eukaryotic translation initiation factor 2 subunit 1	0	0	0.89	0	0	0	3.3	4.02	1.86	3.95	8.24	9.12	0	0	0.0	2.1	4.89	3.26
600	IPI00296537	FBLN1	fibulin 1	1.12	3.42	2.67	1.48	0.0	0	34.66	33.16	22.37	28.98	10.98	14.98	56.89	47.93	36.74	14.7	9.78	10.34
601	IPI00027310	MEGF8	multiple EGF-like-domains 8	0	0	0	0	0	0	0	4.02	0	0	0	0	5.99	4.64	1.53	0	0	0
602	IPI00328391	GALNT7	UDP-N-acetyl-alpha-D-galactosamine:polypeptide N-acetylgalactosaminyltransferase 7	1.12	0.85	0.89	1.48	2.32	0	1.65	11.05	12.12	5.27	0	2.6	8.98	1.55	4.59	1.05	0	0
603	IPI00029079	GMPS	guanine monphosphate synthetase	1.12	0.85	0.89	0.0	0.0	0.0	4.95	4.02	4.66	1.32	6.87	3.26	0.0	6.18	1.53	0	6.73	4.35
604	IPI01018875	ITGBL1	Uncharacterized protein	0.0	0.0	0.0	1.48	0	0	0.0	0	0.0	0.0	0.0	0	0.0	0	1.53	4.2	2.45	3.26
605	IPI00386208	YA61	drug-sensitive protein 1	0.0	0.0	0	14.79	24.35	17.71	1.65	13.06	1.86	0.0	0.0	0.0	0.0	0.0	0.0	0.0	0.0	0.0
606	IPI00328829	ITIH5	inter-alpha	0.0	0	0	14.79	18.56	17.71	0	0.0	0.0	0	0	0	0	0	0	0	0	0
607	IPI00216560	CDH23	cadherin-like 23	0	0	0	0	0	0	0	0	0.93	0	0	0	0	0	1.53	0	0	0
608	IPI00303476	ATP5B	ATP synthase, H+ transporting, mitochondrial F1 complex, beta polypeptide	0	0.85	1.78	0	0	2.53	0	3.01	0	0	2.75	1.3	5.99	21.64	13.78	1.05	1.22	1.63
609	IPI00156689	VAT1	vesicle amine transport protein 1 homolog	5.62	6.84	7.11	1.48	3.48	3.8	1.65	0	0	1.32	2.75	1.95	0	0	0	0	1.83	2.18
610	IPI00009771	LMNB2	lamin B2	0	0.85	0	1.48	0	1.27	0	1	1.86	1.32	8.92	9.12	0.0	0	0	5.25	7.34	4.35
611	IPI00299059	CHL1	cell adhesion molecule with homology to L1CAM	0	0	0.89	20.7	18.56	16.45	0.0	0.0	0	0	0	0.0	0	0	0	0	0	0
612	IPI00028109	DPY30	dpy-30 homolog	3.37	5.13	3.55	0.0	1.16	0	6.6	2.01	0.93	7.9	2.06	2.6	20.96	13.91	6.12	5.25	3.67	3.26
613	IPI00154755	DSCAML1	Down syndrome cell adhesion molecule like 1	0	0	0	0	0	0	1.65	0	0	0	0	0	0	0	0	0	0	0
614	IPI00398625	HRNR	hornerin	0	2.56	0.89	0	0	0	1.65	0.0	0.93	0.0	0.69	0.65	2.99	3.09	6.12	1.05	0.61	0.54
615	IPI00909773	UBE2L3	ubiquitin-conjugating enzyme E2L 3	2.25	1.71	1.78	0.0	0	0	0	4.02	3.73	0	4.12	5.86	0	0.0	1.53	4.2	4.28	7.07
616	IPI00981311	ADAM9	ADAM9 protein	2.25	5.98	5.33	0.0	0.0	0	1.65	1	2.8	1.32	0	1.3	0	3.09	1.53	4.2	1.83	2.18
617	IPI00075248	CALM1	calmodulin 3	0.0	4.27	2.67	0.0	2.32	1.27	1.65	4.02	3.73	1.32	1.37	7.81	0	0	1.53	3.15	5.5	3.81
618	IPI00010182	DBI	diazepam binding inhibitor	1.12	0.85	2.67	0	0	0	0	2.01	4.66	0	0.69	1.3	0.0	0.0	0	1.05	2.45	3.26
619	IPI00375145	USP5	ubiquitin specific peptidase 5	2.25	1.71	3.55	0	0.0	0	0	0	0.93	0	6.18	2.6	0	6.18	3.06	0.0	3.67	4.35
620	IPI00106668	PLIN3	mannose-6-phosphate receptor binding protein 1	0	0.85	0.0	2.96	1.16	0.0	0	1	3.73	9.22	8.92	4.56	0	0.0	0	2.1	7.95	5.44
621	IPI00031510	SEMA3A	sema domain, immunoglobulin domain	0	0	0	0	0.0	0	0.0	0	0	1.32	0	0	0	0	0	4.2	5.5	10.34
622	IPI00980045	CD59	CD59 glycoprotein	5.62	3.42	3.55	4.44	8.12	12.65	1.65	4.02	0.93	3.95	3.43	1.95	5.99	1.55	1.53	5.25	1.22	3.26
623	IPI00472222	HLA-A	HLA class I histocompatibility antigen, A-74 alpha chain	15.73	10.25	15.99	11.83	19.71	6.33	21.46	16.08	15.84	1.32	8.92	7.16	11.98	3.09	3.06	4.2	6.11	5.98
624	IPI00478758	C10ORF119	chromosome 10 open reading frame 119	0	0	0	0	0.0	0	0	0	0	0	0	0	0	0	0	0	0.61	0.54
625	IPI00018352	UCHL1	ubiquitin carboxyl-terminal esterase L1	0.0	0	0.0	5.92	5.8	10.12	0	0.0	0.0	0.0	0	0	8.98	20.1	16.84	0	0.0	0
626	IPI00002280	PCSK1N	proprotein convertase subtilisin/kexin type 1 inhibitor	0.0	0.0	0	0	0	0.0	0.0	0.0	0.0	0	0.69	0	59.89	40.2	36.74	0.0	0	0.0
627	IPI00011692	IVL	involucrin	0	0.0	0.0	0.0	0.0	0.0	0.0	0.0	0.0	0.0	0.0	0.0	0.0	0	0.0	32.56	14.06	7.62
628	IPI00221106	SF3B2	splicing factor 3b, subunit 2, 145kDa	2.25	1.71	1.78	0	0	0.0	1.65	0	2.8	1.32	3.43	1.95	0	0	0	2.1	4.89	3.26
629	IPI00216592	HNRNPC	heterogeneous nuclear ribonucleoprotein C	2.25	1.71	0.89	0.0	0.0	1.27	0	1	0.93	1.32	2.75	3.26	0.0	4.64	4.59	2.1	2.45	2.18
630	IPI00007402	IPO7	importin 7	2.25	0.85	0.0	0	0	0	0	0	0.93	0	7.55	3.91	0	0	1.53	0	7.34	3.26
631	IPI00008580	SLPI	secretory leukocyte peptidase inhibitor	0	0	0	0.0	0.0	0.0	4.95	10.05	5.59	6.59	4.81	5.21	0.0	0.0	0	2.1	0.61	3.81
632	IPI00297910	TACSTD2	tumor-associated calcium signal transducer 2	0	0.0	0.0	0	0.0	0.0	6.6	8.04	4.66	6.59	6.87	5.86	0.0	0	0.0	4.2	4.28	3.26
633	IPI00796990	CFI	complement factor I	7.86	13.67	15.99	0.0	0.0	0	1.65	9.04	0	0.0	0.0	0	2.99	3.09	3.06	0.0	0.61	0
634	IPI00215997	CD9	CD9 molecule	2.25	3.42	4.44	7.39	4.64	6.33	4.95	5.02	4.66	3.95	1.37	1.95	0	6.18	4.59	6.3	1.22	2.18
635	IPI00005198	ILF2	interleukin enhancer binding factor 2, 45kDa	1.12	1.71	0	0.0	0.0	1.27	1.65	2.01	1.86	0	2.06	1.95	0	3.09	7.65	1.05	5.5	8.7
636	IPI00940698	FAT1	FAT tumor suppressor homolog 1	1.12	2.56	1.78	2.96	2.32	2.53	0	3.01	0.93	0	0	0	0	0	0	0	0	0
637	IPI00412412	GAS6	similar to growth arrest-specific 6; growth arrest-specific 6	0.0	0	0	0.0	0.0	0	0	0.0	1.86	0	0.69	1.95	0.0	0	1.53	8.4	10.39	9.79
638	IPI00176427	CADM4	cell adhesion molecule 4	0	1.71	0.89	4.44	4.64	0	8.25	22.1	8.39	0	0	0	0.0	0	0.0	0.0	0.0	0.0
639	IPI00219678	EIF2S1	eukaryotic translation initiation factor 2, subunit 1 alpha, 35kDa	2.25	0.85	0.89	1.48	2.32	1.27	1.65	1	1.86	2.63	5.49	5.86	0.0	1.55	1.53	0	7.95	4.35
640	IPI00013679	DUT	deoxyuridine triphosphatase	2.25	1.71	1.78	0.0	0.0	1.27	1.65	0	1.86	1.32	0	0	5.99	0	4.59	11.55	4.89	5.98
641	IPI00328703	OAF	OAF homolog	7.86	5.98	5.33	4.44	5.8	8.86	0	3.01	3.73	0.0	0.0	0	17.97	7.73	9.18	0.0	0.61	1.09
642	IPI00966900	MFGE8	lactadherin	2.25	4.27	6.22	7.39	3.48	2.53	0	2.01	0	0.0	0	0	5.99	7.73	15.31	0	0.0	0
643	IPI00872579	PCDH1	protocadherin 1	0	0	0	0	0	1.27	4.95	3.01	5.59	0	0.69	0.65	0	0	0	3.15	6.11	7.07
644	IPI00298961	XPO1	exportin 1	1.12	1.71	0.89	0	0	0.0	1.65	0.0	0.0	0.0	8.92	1.95	0	10.82	4.59	1.05	2.45	4.9
645	IPI00020632	ASS1	argininosuccinate synthetase 1	0	0.0	0.0	0.0	0.0	0.0	0.0	0	0.93	0.0	4.81	0.65	0	0.0	0.0	0	10.39	7.62
646	IPI00217950	HMGN2	hypothetical LOC729505; similar to hCG2040565; high-mobility group nucleosomal binding domain 2; similar to high-mobility group nucleosomal binding domain 2	2.25	0	0	0.0	2.32	2.53	1.65	3.01	1.86	1.32	2.75	2.6	5.99	4.64	4.59	4.2	1.22	1.09
647	IPI00954850	STARD9	StAR-related lipid transfer protein 9	0	0	0	0	0	0	0	1	0	0	0	0	0	0	0	0	0	0
648	IPI00304692	RBMX	similar to RNA binding motif protein, X-linked; similar to hCG2011544; RNA binding motif protein, X-linked	2.25	2.56	3.55	0.0	0	2.53	3.3	2.01	0.93	2.63	3.43	1.3	2.99	6.18	4.59	3.15	5.5	3.26
649	IPI00019599	UBE2V1	ubiquitin-conjugating enzyme E2 variant 1; ubiquitin-conjugating enzyme E2 variant 1 pseudogene 2; transmembrane protein 189; TMEM189-UBE2V1 readthrough transcript	3.37	1.71	1.78	0	0	1.27	3.3	5.02	0.93	1.32	2.75	1.95	0	1.55	0.0	6.3	4.28	3.26
650	IPI00983012	LOC100509242	hypothetical protein LOC100509242	0	0.0	0	0	0	0	0	0	0	0.0	0.0	0	0	0	0	0	0	0.54
651	IPI00300631	SAFB	scaffold attachment factor B	1.12	0.85	0.89	0.0	0.0	0	1.65	0	0.93	0	2.75	3.26	0.0	0	1.53	2.1	6.11	5.98
652	IPI00014177	SEPT2	septin 2	5.62	2.56	2.67	0	0.0	1.27	0.0	0.0	1.86	2.63	2.75	2.6	0	0.0	3.06	1.05	4.89	2.72
653	IPI00216641	CNTN1	contactin 1	0	0	1.78	0	0	0	0	0	0	0	0	0	0	0	0	10.5	5.5	9.25
654	IPI00219306	MAGOH	mago-nashi homolog, proliferation-associated	0	0.85	0.89	0.0	0.0	1.27	0	1	0.0	2.63	2.06	3.91	0	0.0	3.06	1.05	4.28	2.72
655	IPI00010277	TNFRSF12A	tumor necrosis factor receptor superfamily, member 12A	0.0	0.85	0	0.0	0	0.0	11.55	11.05	7.46	1.32	1.37	0.65	0.0	0.0	0.0	4.2	1.22	4.35
656	IPI00007207	LIPA	lipase A, lysosomal acid, cholesterol esterase	0.0	1.71	0.89	0.0	0.0	0.0	0	0	0	0.0	2.75	3.26	0.0	0.0	0	1.05	8.56	9.79
657	IPI00257882	PEPD	peptidase D	5.62	4.27	4.44	1.48	4.64	2.53	1.65	1	0.93	1.32	2.75	1.95	0	1.55	1.53	0	0	0.54
658	IPI00003881	HNRNPF	heterogeneous nuclear ribonucleoprotein F	6.74	0.85	2.67	0.0	0	1.27	1.65	1	0.0	1.32	4.12	3.26	0	4.64	6.12	4.2	3.06	3.81
659	IPI00303112	TET1	tet oncogene 1	1.12	0	0	0	0	0	0	0	0	1.32	0	0	0	0	0	0	0	0
660	IPI00007764	HN1	hematological and neurological expressed 1	0	0.85	1.78	0.0	2.32	0	0	2.01	3.73	6.59	3.43	5.86	5.99	1.55	0	4.2	4.28	3.81
661	IPI00743696	COL4A1	collagen, type IV, alpha 1	3.37	7.69	3.55	0	2.32	3.8	1.65	2.01	3.73	0	0	0	20.96	6.18	4.59	2.1	1.83	1.09
662	IPI00982850	ATOX1	ATOX1 protein	6.74	2.56	4.44	4.44	1.16	2.53	0.0	0.0	0	1.32	0.69	2.6	0	0.0	0.0	2.1	1.22	1.09
663	IPI00301263	CAD	carbamoyl-phosphate synthetase 2, aspartate transcarbamylase, and dihydroorotase	0	0	0	0	0	0	0	0	0	0	0	0	0	0	1.53	0	0	0
664	IPI00009901	NUTF2	nuclear transport factor 2	0.0	0.85	1.78	0.0	0	0	0	2.01	0	2.63	2.06	1.95	2.99	1.55	0	0	0	0.54
665	IPI00305692	TXNL1	thioredoxin-like 1	0	0.85	0.89	0	0	0	0	0	1.86	3.95	1.37	3.91	0.0	1.55	1.53	2.1	2.45	1.63
666	IPI00607796	HN1L	hematological and neurological expressed 1-like	0	1.71	3.55	0.0	0	0	0	0.0	1.86	2.63	2.06	0.65	2.99	6.18	4.59	4.2	4.28	1.63
667	IPI00295414	COL15A1	collagen, type XV, alpha 1	5.62	5.13	3.55	0	0	0	0	0	0	0	0	0	0	0	0	0	0	0.0
668	IPI00026941	PRSS23	protease, serine, 23	0	2.56	2.67	1.48	10.44	5.06	0.0	0.0	0	0	1.37	0.65	0	0	0.0	0.0	2.45	3.26
669	IPI00179026	MCTS1	malignant T-cell-amplified sequence 1	3.37	1.71	0.89	0.0	0	0.0	0	3.01	1.86	6.59	6.87	3.91	0.0	0.0	3.06	4.2	6.11	6.53
670	IPI00479262	EIF4G1	eukaryotic translation initiation factor 4 gamma, 1	0	0.0	0	0	0	0	3.3	1	1.86	1.32	2.75	3.26	0	1.55	1.53	0	7.95	5.98
671	IPI00031750	PCDHGC3	protocadherin gamma-C3	2.25	10.25	12.44	2.96	5.8	2.53	0	0	0.0	0	0	0	0.0	0	0.0	0.0	0.0	0
672	IPI00060715	KCTD12	potassium channel tetramerisation domain containing 12	0.0	0	0	0.0	0.0	0.0	0	0.0	0.0	6.59	6.18	1.95	8.98	10.82	9.18	1.05	1.22	2.72
673	IPI00005467	PRSS22	protease, serine, 22	0.0	0.0	0.0	0.0	0.0	0.0	0	9.04	10.25	0	2.06	3.91	0.0	0.0	0.0	5.25	3.06	2.72
674	IPI00981910	LOC100508006	aldo-keto reductase family 1 member C2-like isoform 1	0.0	0.0	0	1.48	0	0.0	0	0	0.0	0	0	0	0	0.0	0.0	3.15	9.17	11.97
675	IPI00009276	PROCR	protein C receptor, endothelial	1.12	6.84	5.33	2.96	4.64	3.8	0	3.01	1.86	2.63	0.69	1.3	2.99	0	0	0	3.06	1.09
676	IPI00024971	OSBP	oxysterol binding protein	0	0	0.89	0	0	0	0	0	0	0	0	0	0	0	0	0	0.61	1.09
677	IPI00008164	PREP	prolyl endopeptidase	0	0.85	1.78	0	3.48	2.53	0	0.0	1.86	0	5.49	6.51	0	1.55	3.06	0	0.61	2.18
678	IPI00029997	PGLS	6-phosphogluconolactonase	0.0	0.85	1.78	1.48	3.48	3.8	1.65	5.02	5.59	0.0	2.75	1.95	0	3.09	3.06	6.3	4.89	6.53
679	IPI00239077	HINT1	histidine triad nucleotide binding protein 1	1.12	1.71	2.67	0.0	0.0	0	3.3	0.0	0	2.63	0.69	2.6	0.0	7.73	0	2.1	3.67	2.18
680	IPI00024320	RBM3	RNA binding motif	0.0	0.0	0.89	0	0.0	1.27	0	0.0	0.0	2.63	2.06	1.3	11.98	0	1.53	5.25	6.73	4.9
681	IPI00008552	GLRX3	glutaredoxin 3	1.12	0	0	0	0.0	0	3.3	0.0	2.8	0	4.12	4.56	0	0	0	3.15	5.5	5.98
682	IPI00304589	TNKS1BP1	tankyrase 1 binding protein 1, 182kDa	0	0	0	0	0.0	0	0	0	0	1.32	2.06	2.6	0	0	0	0	6.73	7.07
683	IPI00293655	DDX1	DEAD	2.25	0.0	0.0	0	0	0	0	0	0	5.27	3.43	5.21	0	0.0	0	0.0	4.28	2.72
684	IPI00304962	COL1A2	collagen, type I, alpha 2	0	0	0	5.92	17.4	26.57	0.0	0.0	0	1.32	0	0	2.99	0	1.53	0.0	0	0
685	IPI00029568	PTX3	pentraxin-related gene, rapidly induced by IL-1 beta	1.12	0.85	5.33	14.79	23.19	13.92	0.0	0.0	0	0	0	0.0	0.0	0	0	0.0	0.0	0.0
686	IPI00003448	MIA	melanoma inhibitory activity	4.49	12.82	9.77	5.92	16.24	7.59	0	0.0	0.0	0	0.0	0.0	0.0	0.0	0.0	0.0	0.0	0.0
687	IPI00301489	UROD	uroporphyrinogen decarboxylase	1.12	0	2.67	0	0	0	0	0	1.86	1.32	2.06	3.91	0	0	0	0	2.45	1.09
688	IPI01018101	PRMT1	protein arginine N-methyltransferase 1	1.12	1.71	0.89	0.0	0.0	0.0	0	0.0	0.93	0	2.75	4.56	0	0.0	1.53	2.1	6.73	4.9
689	IPI00058192	POFUT1	protein O-fucosyltransferase 1	0.0	0.85	0	16.27	5.8	22.78	1.65	0	2.8	0.0	0	0	0.0	0	1.53	0.0	1.22	0.54
690	IPI00745266	EIF3L	eukaryotic translation initiation factor 3, subunit L	2.25	0	0	0	0	0	0	0	0	0.0	3.43	1.3	0.0	0.0	0	0	11.01	5.44
691	IPI00479018	SDCBP	syndecan binding protein	13.48	1.71	1.78	5.92	8.12	8.86	0.0	0.0	0.93	1.32	0	0	5.99	0.0	0.0	1.05	0	0
692	IPI00927583	SHISA5	shisa homolog 5	2.25	0.85	0.89	0	2.32	2.53	6.6	5.02	3.73	6.59	0	1.3	2.99	3.09	3.06	2.1	0	2.72
693	IPI00411656	PCLO	isoform 1 of Protein piccolo	0	0	0	0	0	0	0	0	0	1.32	0.69	0	0	0	0	0	0	0
694	IPI01012577	GLB1	beta-galactosidase	2.25	2.56	2.67	0	1.16	0	0.0	1	1.86	1.32	2.75	3.26	0	4.64	3.06	1.05	0.61	1.63
695	IPI00337495	PLOD2	procollagen-lysine, 2-oxoglutarate 5-dioxygenase 2	1.12	8.54	5.33	1.48	1.16	1.27	0	0	0	1.32	4.81	3.91	0	1.55	1.53	0	0	2.18
696	IPI00017292	CTNNB1	catenin	2.25	2.56	0.89	0	0	0	0	3.01	0.93	1.32	6.18	4.56	0.0	0	0	2.1	5.5	4.35
697	IPI00216057	SORD	sorbitol dehydrogenase	0	0.85	0	0	0.0	0.0	1.65	0	1.86	0	3.43	1.95	0.0	0.0	0	4.2	10.39	7.62
698	IPI00006662	APOD	apolipoprotein D	7.86	10.25	15.1	7.39	9.28	5.06	0.0	0.0	0.0	0.0	0.0	0.0	0.0	0.0	0.0	0.0	0.0	0.0
699	IPI00026256	FLG	filaggrin	0	0	0.0	0	0	0	0	0	0	0	0	0	0	0	0	5.25	0	0.54
700	IPI00956433	PCDH7	protocadherin-7	3.37	0.85	5.33	2.96	5.8	6.33	0	0	0	0	0	0	0	0	0	2.1	0.61	1.09
701	IPI00798071	NAP1L4	nucleosome assembly protein 1-like 4	4.49	4.27	0	0	2.32	2.53	1.65	0	1.86	3.95	2.75	1.95	0	0.0	6.12	6.3	5.5	7.07
702	IPI01014808	PSMD2	cDNA FLJ53357, highly similar to 26S proteasome non-ATPase regulatory subunit 2	0	1.71	0.89	0	0	2.53	1.65	0	5.59	0	1.37	0.65	0	0.0	1.53	0	3.06	5.98
703	IPI00299254	EIF5B	eukaryotic translation initiation factor 5B	1.12	0	0	0	0	0	0	0	0	3.95	3.43	5.21	0	0	0	0	2.45	2.18
704	IPI00030243	PSME3	proteasome	3.37	0.85	1.78	0.0	1.16	5.06	1.65	0.0	0	0	5.49	3.91	0.0	1.55	3.06	0	5.5	5.98
705	IPI00328840	THOC4	THO complex 4	2.25	1.71	0.89	0	0.0	0.0	4.95	0	1.86	10.54	4.12	5.21	5.99	7.73	7.65	3.15	2.45	3.81
706	IPI00908873	NOLC1	nucleolar and coiled-body phosphoprotein 1	0	0	0	0.0	0.0	0	1.65	0	0	7.9	4.12	4.56	0	0	0	0	3.06	1.63
707	IPI00011200	PHGDH	phosphoglycerate dehydrogenase	1.12	0	1.78	0	0	0	16.51	3.01	0	0	0	0.0	0	15.46	1.53	1.05	3.67	4.9
708	IPI00844511	MAN1A1	mannosidase, alpha, class 1A, member 1	0	0	0	0	0.0	0	0.0	0.0	0	0	0	1.3	2.99	9.28	10.71	0	0.0	0
709	IPI00006705	SCGB1A1	secretoglobin, family 1A, member 1	0.0	0.0	0.0	0	0.0	0.0	0.0	0.0	0.0	0.0	0.0	0.0	0.0	0.0	0.0	18.9	9.78	9.79
710	IPI00007858	MYH13	myosin, heavy chain 13, skeletal muscle	0	0	0	0	0	1.27	1.65	1	0	0	0	0	0	0	0	1.05	0	0.54
711	IPI00843797	SSPO	SCO-spondin	0	0	0.89	0	0	0	0	0	0	0	0	0	0	0	0	0	0.0	0
712	IPI00288894	ADAM17	ADAM metallopeptidase domain 17	0	1.71	1.78	0	1.16	0	0.0	1	1.86	1.32	1.37	1.95	0	0	0	0	0	0
713	IPI00221354	FUS	fusion	2.25	4.27	1.78	0	0	0	4.95	0.0	1.86	5.27	4.12	1.3	0	6.18	13.78	4.2	3.06	2.18
714	IPI00021808	HARS	histidyl-tRNA synthetase	1.12	3.42	5.33	0	1.16	5.06	0	1	0.93	0	0.69	2.6	0	1.55	3.06	0	4.28	2.72
715	IPI00015881	CSF1	colony stimulating factor 1	0.0	1.71	1.78	1.48	8.12	5.06	3.3	11.05	9.32	1.32	1.37	2.6	2.99	1.55	0	0	0	0.0
716	IPI00953666	ABP1	amiloride binding protein 1	0.0	0.0	0.0	0	0.0	0.0	0	5.02	2.8	0	0	0	0	0	0.0	5.25	5.5	6.53
717	IPI00789551	MATR3	matrin 3	2.25	2.56	2.67	0	1.16	3.8	1.65	2.01	2.8	7.9	3.43	1.95	0	3.09	4.59	1.05	2.45	1.63
718	IPI00929313	LOC643677	hypothetical protein LOC643677	0	0	0	0	0	0	0	0	0.93	0	0	0	0	0	0	0	0	0
719	IPI00443909	CNPY2	canopy 2 homolog	2.25	0.85	0.89	0.0	1.16	3.8	4.95	2.01	7.46	1.32	2.75	1.95	5.99	3.09	1.53	4.2	4.89	3.81
720	IPI00856045	AHNAK2	AHNAK nucleoprotein 2	0	0	0	0	0	0	0	0	0	0	1.37	0	0	0	0	0	1.22	1.63
721	IPI00909250	ULBP2	UL16 binding protein 2	0	0	0.89	1.48	1.16	2.53	6.6	5.02	7.46	0.0	0	0.65	0	3.09	4.59	1.05	0	0.54
722	IPI00028006	PSMB2	proteasome	1.12	2.56	0.89	0.0	0.0	2.53	3.3	1	1.86	2.63	1.37	3.26	0	0.0	3.06	4.2	2.45	1.63
723	IPI00412982	NOTCH1	Notch homolog 1, translocation-associated	0	0	0.0	0	0	0	0	0.0	0	0.0	0	0.0	0	0	0	1.05	0	0
724	IPI00215917	ARF3	ADP-ribosylation factor 3	2.25	1.71	1.78	0.0	0.0	0	0	0	0.93	0	5.49	4.56	0.0	1.55	1.53	2.1	4.89	3.81
725	IPI00465085	NAPRT1	nicotinate phosphoribosyltransferase domain containing 1	0.0	0.85	0.89	0.0	0	0.0	0	0.0	0.93	5.27	9.61	6.51	0.0	0	0	1.05	1.22	2.18
726	IPI00021828	CSTB	cystatin B	1.12	1.71	1.78	0	5.8	7.59	1.65	6.03	2.8	0	0.69	1.3	0	1.55	1.53	1.05	1.83	1.63
727	IPI00022479	HERC1	hect	0	0	0	0	0	0	0	1	0	0	0.69	0	0	1.55	0	0	0	0
728	IPI00001757	RBM8A	RNA binding motif protein 8A	1.12	4.27	1.78	1.48	0.0	5.06	3.3	3.01	4.66	6.59	3.43	1.95	5.99	7.73	1.53	4.2	3.06	2.72
729	IPI00843995	AGBL3	ATP/GTP binding protein-like 3	1.12	0	0	0	0	0	0	0	0	0	0.0	0	0	1.55	0	0	0	0
730	IPI00873344	TPD52	tumor protein D52	1.12	2.56	2.67	0.0	0.0	0.0	6.6	1	0.93	6.59	6.87	5.21	0	1.55	0	0	3.67	3.81
731	IPI00004310	LYPD3	LY6/PLAUR domain containing 3	0.0	0.0	0.0	0.0	0.0	0	3.3	3.01	2.8	5.27	5.49	3.91	0	0.0	0.0	10.5	5.5	3.81
732	IPI00297593	USP34	ubiquitin specific peptidase 34	0	0	0	0	0	1.27	0	0	0	0	0	0	0	0	0	0	0	0
733	IPI00641172	LAMC3	laminin, gamma 3	0	2.56	0	2.96	2.32	1.27	0	0	0	0	0	0	0	0	1.53	0	0.0	0
734	IPI00019580	PLG	plasminogen	3.37	2.56	2.67	7.39	3.48	2.53	1.65	4.02	1.86	2.63	0.69	1.3	0	6.18	4.59	0.0	0.0	0.0
735	IPI00455316	FRAS1	Fraser syndrome 1	0	0	0	0	0	0	0	0	0	0	0.0	0.0	0	4.64	1.53	0	0.0	0
736	IPI00020906	IMPA1	inositol	2.25	5.13	0.89	0.0	2.32	1.27	0.0	2.01	0.93	1.32	1.37	1.95	2.99	0	0	0	1.22	1.09
737	IPI00215884	SFRS1	splicing factor, arginine/serine-rich 1	0	0.85	0.0	0.0	2.32	2.53	0	2.01	0.93	1.32	2.06	0.65	2.99	0.0	3.06	0.0	1.22	0.54
738	IPI00473014	DSTN	destrin	3.37	3.42	2.67	0.0	0	1.27	3.3	1	0	5.27	4.81	4.56	2.99	1.55	0	2.1	2.45	2.72
739	IPI00290460	EIF3G	eukaryotic translation initiation factor 3, subunit G	1.12	3.42	1.78	0	0	1.27	1.65	0	0.0	3.95	3.43	1.3	0.0	0	0.0	1.05	5.5	3.81
740	IPI00549467	NIT2	nitrilase family, member 2	0.0	0	0.89	0.0	0.0	0.0	4.95	1	7.46	2.63	4.12	3.26	0.0	1.55	0.0	0	5.5	5.98
741	IPI00027341	CAPG	capping protein	0.0	0	0.0	0.0	0.0	1.27	3.3	3.01	0.93	5.27	8.24	5.21	0.0	0.0	0.0	3.15	3.67	5.44
742	IPI00020017	C10ORF116	chromosome 10 open reading frame 116	0.0	0.0	0.0	0.0	0.0	0.0	0	2.01	0.0	19.76	2.06	3.26	0.0	0.0	0.0	8.4	5.5	4.9
743	IPI00303300	FKBP10	FK506 binding protein 10, 65 kDa	0	0	0.0	5.92	18.56	7.59	0	0	0	0.0	0	0	0.0	0	0	0.0	0	0
744	IPI01014189	MYCBP2	probable E3 ubiquitin-protein ligase MYCBP2	0	0	0	0	1.16	0	0	0	0	0	0	0	0	0	0	0	0.61	0
745	IPI00008753	MT1X	metallothionein 1X	3.37	2.56	1.78	1.48	5.8	3.8	1.65	3.01	2.8	2.63	2.06	3.26	8.98	1.55	1.53	3.15	3.67	1.63
746	IPI00012074	HNRNPR	heterogeneous nuclear ribonucleoprotein R	2.25	5.13	3.55	0	0.0	0	3.3	3.01	2.8	2.63	3.43	5.21	0	1.55	6.12	0	3.67	5.98
747	IPI00219675	RAC1	ras-related C3 botulinum toxin substrate 1	4.49	0.0	0	0	0.0	0.0	6.6	4.02	0.93	3.95	3.43	3.26	2.99	3.09	0.0	1.05	1.22	0.54
748	IPI00013004	PDXK	pyridoxal	0	0.0	0	0.0	0.0	0.0	0	6.03	2.8	1.32	2.75	3.26	2.99	3.09	0.0	4.2	6.73	5.44
749	IPI00295857	COPA	coatomer protein complex, subunit alpha	3.37	0.85	0.89	0	0	0.0	0	0	0.0	0.0	4.12	1.3	0.0	1.55	0	0	5.5	4.35
750	IPI00219913	USP14	ubiquitin specific peptidase 14	1.12	0.0	1.78	0	0	0.0	0	0	0.93	2.63	11.67	5.21	0.0	0	0	0.0	2.45	3.26
751	IPI00296992	AXL	AXL receptor tyrosine kinase	0	2.56	5.33	0.0	0.0	0.0	6.6	9.04	13.98	0	0.0	1.95	0.0	0	0	0	0	0.0
752	IPI00003176	HTRA1	HtrA serine peptidase 1	7.86	13.67	7.11	0	0.0	1.27	0.0	0.0	0.0	0	0.0	0	0.0	0	1.53	0	0	0
753	IPI00413794	DOPEY1	dopey family member 1	0	0.0	0	1.48	0	0	0	0	0	0	0	0	0	1.55	0	0	0	0
754	IPI00012795	EIF3I	eukaryotic translation initiation factor 3, subunit I	0	1.71	0.0	0	0.0	2.53	1.65	0.0	0	0.0	4.12	3.91	0.0	6.18	3.06	1.05	4.28	2.72
755	IPI00010800	NES	nestin	7.86	12.82	8	0	2.32	3.8	0	0	0	0	0	0	0	0	0	0	0	0
756	IPI00550746	NUDC	nuclear distribution gene C homolog	3.37	0	0	0	1.16	6.33	3.3	0	1.86	0	0.69	2.6	0	0	3.06	1.05	3.06	3.81
757	IPI00013933	DSP	desmoplakin	0	0.85	0	0	0	0	0	0	0	0	2.75	1.3	0	0	0	1.05	0	3.26
758	IPI00299594	NRP1	neuropilin 1	2.25	3.42	3.55	0	0	0	0.0	3.01	2.8	0	0	0	2.99	4.64	0	0	0	0
759	IPI00410487	TWSG1	twisted gastrulation homolog 1	0.0	0.85	0.0	2.96	1.16	1.27	0.0	1	0.93	2.63	0.0	0.0	14.97	9.28	4.59	0	0.61	0.54
760	IPI00419473	BTF3	basic transcription factor 3; basic transcription factor 3, like 1 pseudogene	0	0.85	0.0	0.0	0.0	2.53	0	0.0	0.93	0.0	4.12	0.65	0.0	0	1.53	3.15	3.67	4.35
761	IPI00004860	RARS	arginyl-tRNA synthetase	0	0.85	1.78	0	0.0	0	0.0	0	0.93	0	4.81	5.86	0.0	0	0	2.1	4.89	4.9
762	IPI00794900	MTHFD1	methylenetetrahydrofolate dehydrogenase	0.0	1.71	0	0	0.0	0	0	0	0.0	0	4.81	1.95	0	9.28	1.53	2.1	7.34	4.9
763	IPI00011385	LOXL3	lysyl oxidase-like 3	2.25	2.56	3.55	8.87	4.64	3.8	0	0	0	0	0	0	0.0	0	0.0	0.0	0	0
764	IPI00219798	ROBO1	roundabout, axon guidance receptor, homolog 1	2.25	13.67	8.88	5.92	3.48	1.27	0.0	0	0.0	0.0	0.0	0.0	0	0	1.53	0	0	0
765	IPI00005159	ACTR2	ARP2 actin-related protein 2 homolog	3.37	1.71	0	0.0	0.0	2.53	0	0.0	0	0	6.87	2.6	0	0	0	1.05	6.11	4.9
766	IPI00941125	MUC6	mucin 6, oligomeric mucus/gel-forming	0	0	0	0	0	0	0	0	0	0	0	0	0	0	0	1.05	0.61	0
767	IPI00292496	TUBB8	tubulin, beta 8	12.36	5.13	6.22	0	6.96	11.39	19.81	7.03	12.12	18.44	12.36	9.12	17.97	20.1	16.84	9.45	8.56	8.16
768	IPI00410214	BPNT1	3'	4.49	5.13	4.44	0.0	0	1.27	0.0	1	1.86	0.0	0	2.6	0	1.55	1.53	4.2	3.67	3.26
769	IPI00030131	TMPO	thymopoietin	1.12	0.0	0.0	0.0	0	0	1.65	1	3.73	9.22	3.43	5.86	0.0	0	1.53	1.05	5.5	4.9
770	IPI00329692	NMT1	N-myristoyltransferase 1	4.49	0	0.89	0	0.0	1.27	6.6	0.0	0.93	2.63	5.49	3.91	0	0.0	0	4.2	5.5	4.35
771	IPI00465132	COPE	coatomer protein complex, subunit epsilon	1.12	0.85	3.55	0	0	1.27	0.0	1	2.8	0	4.81	3.91	0.0	0.0	0	3.15	2.45	2.18
772	IPI00002543	PCOLCE2	procollagen C-endopeptidase enhancer 2	1.12	0.85	2.67	1.48	1.16	6.33	0.0	0	0	0	0	0	14.97	6.18	18.37	0.0	0	0
773	IPI00218682	P4HA1	prolyl 4-hydroxylase, alpha polypeptide I	0.0	0	0.0	19.23	10.44	15.18	0.0	0	0	0	0	0.0	0.0	0.0	0.0	0.0	0.0	0
774	IPI00022608	SORL1	sortilin-related receptor, L	0	0	0	0	0	0	0	0	0	0	0	0	0	0	0	1.05	0	0
775	IPI00445401	HUWE1	HECT, UBA and WWE domain containing 1	0	0	0	0	0	0	0	0	0	0	2.06	1.3	0	0	0	0	0	0.54
776	IPI00013949	SGTA	small glutamine-rich tetratricopeptide repeat	6.74	4.27	5.33	4.44	1.16	1.27	1.65	0	1.86	0	2.75	2.6	0	1.55	3.06	1.05	1.83	2.72
777	IPI00414101	TOP2A	topoisomerase	0	0	0	0	0	0	0	0	0	2.63	0	0.65	0	0	0	0	0	0
778	IPI00216492	HNRNPH3	heterogeneous nuclear ribonucleoprotein H3	1.12	0.0	0	0	0	2.53	0	0.0	0	1.32	2.06	1.3	0	4.64	1.53	1.05	0.61	1.09
779	IPI00930688	TUBA1B	hypothetical gene supported by AF081484; NM_006082; tubulin, alpha 1b	31.46	24.78	24.88	22.18	23.19	46.82	61.08	28.13	30.76	51.38	36.38	20.84	35.93	54.11	42.86	27.31	26.9	22.85
780	IPI00334907	PITPNB	phosphatidylinositol transfer protein, beta	2.25	0	0.89	0.0	0.0	0	6.6	1	0.93	1.32	0.69	3.26	0	3.09	1.53	3.15	0.61	4.35
781	IPI00456969	DYNC1H1	dynein, cytoplasmic 1, heavy chain 1	0	0.85	0	0	0	0	0	0	0	0	7.55	0	0	0	0	0	1.22	0.54
782	IPI00549189	THOP1	thimet oligopeptidase 1	0.0	3.42	1.78	2.96	2.32	3.8	0.0	0	0.0	0	0.69	4.56	0	1.55	0	1.05	5.5	2.18
783	IPI00006482	ATP1A1	ATPase, Na+/K+ transporting, alpha 1 polypeptide	16.85	0.85	0.89	1.48	0	0	11.55	3.01	0	2.63	0	0	0	0.0	0.0	2.1	0	0
784	IPI01015990	SEPT7	septin-7	0	1.71	1.78	0	0.0	0	1.65	0	0	2.63	1.37	2.6	0.0	0.0	0	1.05	0	2.72
785	IPI00021997	CREG1	cellular repressor of E1A-stimulated genes 1	0.0	0.0	0.89	0	0.0	0	0	3.01	0.93	2.63	1.37	3.91	0.0	9.28	3.06	5.25	1.22	2.18
786	IPI00479145	KRT19	keratin 19	0.0	0.85	0.89	0.0	1.16	1.27	0	1	0.93	7.9	4.81	3.91	0.0	0	3.06	9.45	5.5	4.35
787	IPI00031547	DSG3	desmoglein 3	0.0	0	0	0.0	0.0	0.0	0	0.0	0	1.32	0.69	1.95	0.0	0.0	0.0	11.55	7.34	8.16
788	IPI00302850	SNRPD1	small nuclear ribonucleoprotein D1 polypeptide 16kDa; hypothetical protein LOC100129492	4.49	3.42	2.67	0.0	0.0	3.8	3.3	2.01	0.93	1.32	2.75	1.95	2.99	4.64	6.12	5.25	3.67	4.35
789	IPI00869011	CARD11	caspase recruitment domain family, member 11	2.25	1.71	0.89	1.48	0	1.27	0	1	0	2.63	0	0	2.99	3.09	0	0	0	0
790	IPI00018398	PSMC3	proteasome	0	0	0	0	0.0	0	0	0	0	1.32	2.06	0.65	0	3.09	0	0	1.22	2.72
791	IPI00026833	ADSS	adenylosuccinate synthase	0.0	1.71	1.78	0	0.0	0	1.65	1	0.93	2.63	2.75	3.91	0	0	1.53	2.1	3.67	1.63
792	IPI00221222	SUB1	SUB1 homolog	0	0.85	1.78	0	0.0	0	0	2.01	0.93	6.59	3.43	3.26	2.99	0.0	1.53	1.05	1.22	1.09
793	IPI00293867	DDT	D-dopachrome tautomerase	2.25	1.71	2.67	0.0	1.16	1.27	0.0	0	0.93	3.95	4.12	3.91	0.0	0.0	0.0	5.25	3.06	2.18
794	IPI00294158	BLVRA	biliverdin reductase A	0	0.0	0	0	0.0	0	0.0	0	0	1.32	4.12	5.21	0.0	0	1.53	2.1	1.22	3.26
795	IPI00180707	FREM2	FRAS1 related extracellular matrix protein 2	5.62	8.54	4.44	0	0	0	0	0	0	0	0	0	0	1.55	0	0	0	0
796	IPI00021399	FGFBP1	fibroblast growth factor binding protein 1	0	0.0	0.0	0	0.0	0.0	0.0	3.01	2.8	1.32	3.43	3.91	0.0	0.0	0.0	6.3	7.34	4.35
797	IPI00021555	SERPINB7	serpin peptidase inhibitor, clade B	0	0.0	0	0	0	0.0	1.65	0	0.0	0	0	0.0	0	0	0	9.45	4.28	8.7
798	IPI00436632	NIPBL	Nipped-B homolog	0	0.85	0	0	2.32	0	0	0	0	0	0	0	0	0	0	0	0	0
799	IPI00478231	RHOA	ras homolog gene family, member A	4.49	1.71	1.78	1.48	0.0	0.0	1.65	0	0.0	1.32	2.06	3.26	8.98	1.55	1.53	1.05	2.45	0.54
800	IPI00853369	PLXNB2	plexin B2	0	0	0	0	0	0	0	8.04	3.73	0	0	0.65	0	1.55	1.53	0	1.22	0.54
801	IPI00001754	F11R	F11 receptor	2.25	2.56	1.78	0.0	1.16	0	3.3	7.03	2.8	0.0	0	1.3	0.0	1.55	0	8.4	2.45	2.18
802	IPI00867509	CORO1C	coronin, actin binding protein, 1C	0.0	0.85	0.0	1.48	0	1.27	1.65	2.01	2.8	1.32	5.49	1.3	0.0	0.0	0	0	3.67	2.18
803	IPI00009841	EWSR1	similar to Ewing sarcoma breakpoint region 1; Ewing sarcoma breakpoint region 1	0	0	0.89	0.0	0	0	0.0	0	0.93	2.63	2.75	0.65	0.0	4.64	1.53	5.25	7.34	3.81
804	IPI00883655	DPYSL2	dihydropyrimidinase-like 2	3.37	4.27	3.55	0	0.0	0.0	0	0	0	3.95	2.75	1.3	0.0	1.55	0	3.15	1.83	2.18
805	IPI00292657	PTGR1	prostaglandin reductase 1	0.0	0.85	0	0	0.0	0	0	2.01	0.93	2.63	4.81	3.91	0.0	0	0.0	1.05	4.89	8.16
806	IPI00294615	FBLN5	fibulin 5	3.37	6.84	4.44	0	0.0	0.0	0.0	0	0	0	0.0	0	0	0.0	0.0	0	0.0	0
807	IPI00152462	DNAH3	dynein, axonemal, heavy chain 3	0	0	0	0	0	0	0	0	0.93	0	0	0	0	0	0	1.05	0	0
808	IPI00017968	ADM	adrenomedullin	2.25	0.85	2.67	0	2.32	0	0.0	1	0.93	1.32	0.69	1.3	17.97	6.18	4.59	5.25	0.61	1.63
809	IPI00219036	DICER1	dicer 1, ribonuclease type III	0	0	0	0	0	0	0	0	0	0	0.69	0	0	0	0	0	0	0
810	IPI00759728	SIAE	sialic acid acetylesterase	1.12	2.56	0.89	2.96	2.32	6.33	0	1	0	0	0.0	0.0	0	3.09	3.06	1.05	3.06	3.81
811	IPI00442073	CSRP1	cysteine and glycine-rich protein 1	6.74	2.56	3.55	0.0	0.0	0	0	0	0	2.63	4.12	2.6	0.0	0.0	0.0	3.15	1.83	2.18
812	IPI00925046	QARS	glutaminyl-tRNA synthetase	0	0	2.67	0.0	0	0	0	0	0.0	3.95	6.18	0.65	0.0	1.55	0.0	0	4.89	3.81
813	IPI00794880	CHD7	chromodomain helicase DNA binding protein 7	0	0	0	0	0	1.27	0	0	0	0	0	0.65	2.99	0	1.53	0	0	0
814	IPI00887249	EYS	eyes shut homolog	1.12	0	0	0	0	0	0	0	0	0	0	0	0	0	0	0	0	0
815	IPI00299149	SUMO2	SMT3 suppressor of mif two 3 homolog 2	1.12	1.71	2.67	1.48	2.32	5.06	1.65	3.01	2.8	1.32	2.75	3.26	2.99	3.09	6.12	2.1	1.83	1.09
816	IPI00306933	MYO9B	myosin IXB	0	0	0	0	0	0	0	0	0	0	0	0	0	0	0	0	0.61	0
817	IPI00941659	ZFHX4	zinc finger homeobox 4	0	0	0	0	0	0	0	0	0.0	0	0	0	5.99	0	0	0	0	0
818	IPI00009456	NT5E	5'-nucleotidase, ecto	0	0	0.89	7.39	2.32	3.8	0	0	0.93	3.95	0.69	5.86	0.0	0	0	0	0	0
819	IPI00025815	TARDBP	TAR DNA binding protein	0	1.71	0.89	0	0.0	0.0	0	2.01	5.59	0.0	3.43	3.91	0.0	0	1.53	3.15	4.28	3.26
820	IPI00024157	FKBP3	FK506 binding protein 3, 25kDa	1.12	2.56	0.89	0.0	0.0	0	0	0.0	0.0	0.0	3.43	3.91	0.0	0	1.53	2.1	2.45	2.72
821	IPI00015897	CHORDC1	cysteine and histidine-rich domain	0	0	0	0.0	0	0.0	0.0	0	0.0	3.95	1.37	3.91	0	0.0	0.0	2.1	3.67	3.81
822	IPI00554788	KRT18	keratin 18; keratin 18 pseudogene 26; keratin 18 pseudogene 19	0	0.0	0.0	0.0	0	0.0	6.6	10.05	13.05	0	0.69	3.26	0	0.0	0	3.15	2.45	0
823	IPI00008494	ICAM1	intercellular adhesion molecule 1	2.25	0.85	0.89	7.39	16.24	11.39	0.0	2.01	0	0.0	2.06	1.3	0	0.0	0.0	0.0	0.0	0.0
824	IPI00296337	PRKDC	similar to protein kinase, DNA-activated, catalytic polypeptide; protein kinase, DNA-activated, catalytic polypeptide	0	0	0	0	0	0	0	0	0	0	1.37	0	0	3.09	1.53	0	0	0
825	IPI00059186	CPNE4	copine IV	0	0	0	0	0	1.27	0	1	0	0	0	0.65	0	0	0	0	0	0
826	IPI00784869	DNAH10	dynein, axonemal, heavy chain 10	0	0	0	0	0	0	0	0	0	0	0	0	0	0	3.06	0	0	0
827	IPI00004233	MKI67	antigen identified by monoclonal antibody Ki-67	0	0	0	0	0	0	0	0	0	0	0	0	0	0	0	2.1	5.5	2.18
828	IPI00012197	DCTPP1	dCTP pyrophosphatase 1	0.0	0.0	0	0.0	0	1.27	1.65	0	4.66	2.63	2.75	3.91	8.98	7.73	6.12	4.2	1.83	2.72
829	IPI00010157	MAT2A	methionine adenosyltransferase II, alpha	0	0.0	0.89	0	0.0	0	0	0	0	2.63	2.75	3.91	0.0	6.18	4.59	1.05	3.06	3.81
830	IPI00004838	CRK	v-crk sarcoma virus CT10 oncogene homolog	0.0	1.71	2.67	0.0	0.0	0.0	0	1	0.93	1.32	6.87	7.16	0.0	0	3.06	0.0	2.45	2.18
831	IPI00290461	EIF3J	eukaryotic translation initiation factor 3, subunit J	2.25	0.0	0.0	0	0.0	0.0	0.0	0	0.93	0	0.69	1.3	0.0	0.0	1.53	2.1	4.89	5.44
832	IPI00294879	RANGAP1	Ran GTPase activating protein 1	1.12	0.0	0.0	0	0.0	0	1.65	0.0	0.0	1.32	4.12	0.65	0	0	0.0	0.0	7.34	8.7
833	IPI00017373	RPA3	replication protein A3, 14kDa	2.25	0.85	1.78	0	0.0	0	0	0	1.86	0.0	2.75	1.3	0	3.09	1.53	2.1	1.22	1.63
834	IPI00219452	ACOT7	acyl-CoA thioesterase 7	1.12	1.71	0.89	0	1.16	1.27	1.65	0	0	1.32	0	0.65	0.0	0	0.0	1.05	2.45	1.09
835	IPI00414909	NAGA	N-acetylgalactosaminidase, alpha-	0	1.71	0	4.44	5.8	5.06	0	4.02	0.0	0.0	0.69	0	0	1.55	1.53	3.15	1.83	2.18
836	IPI00003817	ARHGDIB	Rho GDP dissociation inhibitor	0	2.56	1.78	0	0	0	0	2.01	3.73	0	2.06	2.6	0	0	0.0	3.15	2.45	2.18
837	IPI00217481	GPR126	G protein-coupled receptor 126	1.12	4.27	6.22	2.96	4.64	0	0	0	1.86	1.32	0	0	0	0	0	6.3	1.22	2.72
838	IPI00025176	SMNDC1	survival motor neuron domain containing 1	0	0	0	0	0.0	0	0	0	0	0	0	0	0	0	0	0	0.61	0.54
839	IPI00027422	ITGB4	integrin, beta 4	0	0	0	0	0	0	0	3.01	0	0	0.69	3.26	0	0.0	0	2.1	0	2.72
840	IPI00301936	ELAVL1	ELAV	0.0	0	0.89	0	0.0	0.0	0	0	0	0.0	0.69	0.65	0.0	4.64	0	0	1.22	1.09
841	IPI00398272	COL17A1	collagen, type XVII, alpha 1	0	0	0	0	0	0.0	0	5.02	6.52	0	0	0.65	0.0	0	0	4.2	4.89	3.81
842	IPI00218728	PAFAH1B1	platelet-activating factor acetylhydrolase, isoform Ib, subunit 1	1.12	1.71	2.67	0.0	0	0.0	0	0.0	0.93	0.0	1.37	4.56	0.0	6.18	7.65	0.0	3.67	2.72
843	IPI00910108	FLJ54151	cDNA FLJ54151, moderately similar to Annexin A8	0.0	0	0.0	0.0	0.0	0.0	3.3	1	0.93	5.27	1.37	4.56	0.0	0.0	0.0	7.35	4.28	4.9
844	IPI00017448	RPS21	ribosomal protein S21	0	1.71	1.78	0	0	0	1.65	1	0.93	2.63	2.06	2.6	0	3.09	1.53	0	3.06	2.72
845	IPI01012026	CHD4	uncharacterized protein	0	0	0	0.0	0	0	0	0	0	0	0	0	0	0	0	0	1.22	1.09
846	IPI01009672	DMD	uncharacterized protein	0	0	0	0	0	0	0	0	0	0	0	0	0	0	0	1.05	0	0
847	IPI00020984	CANX	calnexin	0	0.85	0.89	0	0	0	4.95	2.01	2.8	0.0	0	0.65	0	0	1.53	3.15	2.45	2.72
848	IPI00020008	NEDD8	neural precursor cell expressed, developmentally down-regulated 8; similar to neural precursor cell expressed, developmentally down-regulated gene 8	3.37	1.71	0.89	0	1.16	0.0	1.65	1	0.93	2.63	2.06	1.95	0	1.55	1.53	0.0	2.45	1.09
849	IPI00023234	UBA2	ubiquitin-like modifier activating enzyme 2	0	2.56	1.78	0	0	0.0	0	0	0	0	3.43	1.95	0	9.28	4.59	0	1.22	1.09
850	IPI00022229	APOB	apolipoprotein B	0	0	0.89	0	0	3.8	0	0	0	0	0.69	0	0	0	0	0	0	0
851	IPI00291579	KIF23	kinesin family member 23	2.25	5.98	2.67	0	0	0	0.0	0	1.86	0.0	0	0	0	0	0	2.1	3.06	3.26
852	IPI00301434	BOLA2	bolA homolog 2	2.25	0.0	0	0.0	0	0.0	0.0	2.01	1.86	2.63	2.06	2.6	0.0	4.64	7.65	2.1	1.22	1.09
853	IPI00003479	MAPK1	mitogen-activated protein kinase 1	1.12	0.85	0.89	0	0.0	0.0	0	0.0	0	1.32	2.06	5.21	0.0	0	0	0	2.45	5.44
854	IPI00024993	ECHS1	enoyl Coenzyme A hydratase, short chain, 1, mitochondrial	0	1.71	0.89	0	0.0	0.0	0	3.01	4.66	11.86	6.18	5.21	0	9.28	4.59	0.0	1.22	1.09
855	IPI01010797	CAPN2	cDNA, FLJ96158, highly similar to Homo sapiens calpain 2, (m/II) large subunit (CAPN2), mRNA	2.25	0	0	0	0.0	0.0	0	0.0	0.0	0	2.75	6.51	0	0	0.0	3.15	2.45	3.26
856	IPI00062120	S100A16	S100 calcium binding protein A16	0	0.85	0.89	0.0	0.0	0.0	1.65	0	0.93	2.63	2.75	3.26	0.0	0.0	0.0	9.45	4.89	4.9
857	IPI00025418	COL7A1	collagen, type VII, alpha 1	0	0	0	0	0	0	0	0	0	1.32	0	1.3	0	0	0	4.2	4.89	5.44
858	IPI00985399	DDR1	discoidin domain receptor DDR1e	0	0	0	0.0	0.0	0	4.95	4.02	1.86	0	0.69	1.3	0	0	0.0	10.5	3.06	3.26
859	IPI00020546	ASH1L	ash1	0	0	0.89	0	0	0	0	0	0.93	0	0	0	0	0	0	0	0	0
860	IPI00742682	TPR	translocated promoter region	0	0	0	0	0	0	0	0	0	0	0	0.65	0	0	0	0	1.22	1.09
861	IPI00010207	UFM1	ubiquitin-fold modifier 1	0	3.42	3.55	0	0	2.53	0	0	0.93	0	3.43	5.21	0	0.0	0.0	6.3	2.45	2.18
862	IPI00001150	ZNF217	zinc finger protein 217	0	0	0	0	0	0	0	0	0.0	1.32	0.0	0	0	0	0	0	0	0
863	IPI00009305	GNPDA1	glucosamine-6-phosphate deaminase 1	0.0	0	0	0	1.16	2.53	0.0	1	0.93	0	0.69	1.3	0.0	0.0	0.0	1.05	4.89	4.9
864	IPI00004968	PRPF19	PRP19/PSO4 pre-mRNA processing factor 19 homolog	0	0	0.89	0	0.0	0	0	0.0	0	0	2.06	0.65	0	7.73	0	0	3.67	2.72
865	IPI00010400	PLCB3	phospholipase C, beta 3	0.0	0	0	0	0.0	0.0	1.65	0.0	0	0	2.06	0.65	0	0	1.53	0	6.11	3.81
866	IPI00183695	S100A10	S100 calcium binding protein A10	0	0.85	0	0.0	0	0.0	0	1	0.93	0.0	2.75	4.56	0	0.0	0.0	0	2.45	2.18
867	IPI00016910	EIF3C	eukaryotic translation initiation factor 3, subunit C	0	1.71	0	0.0	0	1.27	0.0	0	0.93	0	1.37	1.3	0	0	1.53	0	4.28	2.72
868	IPI00218398	MMP14	matrix metallopeptidase 14	4.49	4.27	4.44	0.0	0	0.0	0	0.0	0.0	0	2.06	0.65	0.0	0.0	0.0	3.15	4.89	2.72
869	IPI00789674	COPB2	coatomer protein complex, subunit beta 2	0	0.85	1.78	0.0	0.0	0.0	0	0	0.0	0.0	3.43	2.6	0.0	0	0	0.0	4.89	3.81
870	IPI00010348	DNASE2	deoxyribonuclease II, lysosomal	2.25	2.56	1.78	1.48	4.64	3.8	1.65	3.01	2.8	0	0.69	1.3	2.99	0	0	2.1	2.45	2.18
871	IPI00339269	HSPA6	heat shock 70kDa protein 7	15.73	10.25	18.66	10.35	10.44	7.59	16.51	10.05	14.91	18.44	11.67	13.02	59.89	35.56	33.68	19.95	12.23	13.06
872	IPI00030887	TYRO3	TYRO3 protein tyrosine kinase	1.12	3.42	2.67	1.48	0.0	0	0	1	0	0	0	0	0	0	0	0	0.61	0.54
873	IPI00017603	F8	coagulation factor VIII, procoagulant component	0	0	0.89	0	0	1.27	0	1	0	0	0	0	0	0	1.53	0	0	0
874	IPI00007102	GLOD4	glyoxalase domain containing 4	0	0.85	1.78	0.0	0	0	3.3	1	0	1.32	1.37	3.91	0	9.28	3.06	3.15	1.83	1.09
875	IPI00334159	VBP1	von Hippel-Lindau binding protein 1	1.12	1.71	0.89	0.0	0.0	0.0	1.65	0.0	0.0	5.27	2.06	1.95	5.99	4.64	0	3.15	3.06	2.18
876	IPI00299977	PHPT1	phosphohistidine phosphatase 1	0.0	0	3.55	0.0	0	2.53	0	0.0	2.8	2.63	2.06	1.95	0.0	6.18	4.59	2.1	1.22	2.18
877	IPI00397683	FLJ40925	uncharacterized protein FLJ40925	0	0.0	0	0	0	0	0	0.0	0	0	0.69	0	0	0	0	0	0	0
878	IPI00013297	PDAP1	PDGFA associated protein 1; similar to PDGFA associated protein 1	1.12	0	0.0	0.0	0.0	0.0	0	5.02	3.73	2.63	2.75	4.56	0	0	7.65	2.1	3.67	3.26
879	IPI00010697	ITGA6	integrin, alpha 6	0.0	0.85	0	0.0	0.0	0	3.3	6.03	2.8	1.32	0	0.65	0.0	0.0	0	4.2	3.67	1.63
880	IPI00018931	VPS35	hypothetical protein LOC100133770; vacuolar protein sorting 35 homolog	0	0.0	0.89	0	0	0.0	0	0.0	0	0	2.06	3.26	0	3.09	0	0	6.73	4.9
881	IPI00013303	LSAMP	limbic system-associated membrane protein	10.11	5.98	8.88	0	0	0.0	0.0	0	0.0	0	0	0.0	0.0	0.0	0.0	0	0	0
882	IPI00953423	ZC3H11A	zinc finger CCCH-type containing 11A	0	0	0	0	0	0	0	0	0	0	0	0	0	0	1.53	0	0	0.0
883	IPI00006167	PPM1G	protein phosphatase 1G	3.37	0.85	1.78	0	0	0	0.0	0	2.8	2.63	2.06	3.91	0.0	0.0	1.53	1.05	2.45	2.18
884	IPI00168479	APOA1BP	apolipoprotein A-I binding protein	0.0	1.71	1.78	0.0	0.0	1.27	1.65	4.02	0.93	2.63	2.06	3.91	0.0	9.28	6.12	0.0	3.06	2.72
885	IPI00219147	YBX3	Y-box-binding protein 3; cold shock domain protein A; cold shock domain protein A pseudogene 1	0	0	0	0.0	0.0	0.0	3.3	1	0	0	4.81	1.95	0	3.09	4.59	1.05	6.73	3.81
886	IPI00013302	ADAM15	ADAM metallopeptidase domain 15	1.12	0.0	0	0.0	0	0.0	0	0	1.86	2.63	0.0	1.3	5.99	6.18	6.12	0.0	2.45	3.81
887	IPI00788247	KIF26A	kinesin family member 26A	0	0	0	0	0	0	1.65	0	0	0	0	0	0	0	0	0	0	0
888	IPI00893197	PPP2R4	protein phosphatase 2A activator, regulatory subunit 4	0.0	0.85	0.89	0.0	0.0	0	0.0	1	0.93	0.0	2.06	2.6	0	0	4.59	2.1	4.28	4.35
889	IPI00005160	ARPC1B	actin related protein 2/3 complex, subunit 1B, 41kDa; similar to Actin-related protein 2/3 complex subunit 1B	2.25	0.85	0.89	0.0	0	0	0.0	0.0	0.0	1.32	6.87	1.95	0	0.0	0.0	2.1	1.22	2.18
890	IPI00031517	MCM6	minichromosome maintenance complex component 6	0	0	0	0.0	0.0	1.27	0	0	0.93	0.0	1.37	0	0	0.0	1.53	0	5.5	5.44
891	IPI00893715	EPCAM	epithelial cell adhesion molecule	0.0	0.0	0.0	0	0.0	0.0	4.95	10.05	9.32	2.63	0	0	0.0	0.0	0.0	5.25	2.45	2.18
892	IPI00856098	RRBP1	ribosome binding protein 1 homolog 180kDa	0	0	0	0	0	1.27	0	1	0.93	2.63	11.67	7.81	0.0	0	0	0	0	0
893	IPI00304721	CPXM1	carboxypeptidase X	4.49	5.98	10.66	0.0	0.0	0	0	0	0.0	0	0	0	0.0	1.55	0.0	0	0	0
894	IPI00176903	PTRF	polymerase I and transcript release factor	0.0	0	0	0.0	0	0.0	0.0	0	0.0	0	5.49	4.56	0.0	0	0	0	5.5	7.62
895	IPI00025819	CAPN3	calpain 3,	1.12	0	0	0	1.16	0	0	0	0	0	0	0	0	0	0	1.05	0	0
896	IPI00646645	SETX	senataxin	0	0	0	0	0	0	0	0	0	1.32	0	0	0	0	0	0	0	0
897	IPI00719622	RPS28	40S ribosomal protein S28	0	1.71	2.67	0.0	2.32	0	0.0	1	1.86	5.27	1.37	1.95	0	1.55	1.53	3.15	1.83	1.63
898	IPI00014897	PLCB4	phospholipase C, beta 4	0	0	0	0	0	0	0	0	0	0	0	0	0	0	1.53	0	0	0
899	IPI00103440	CASZ1	castor zinc finger 1	0	0	0.0	0	0	1.27	0	0	0	0	0	0	0.0	0	0	0	0.0	0
900	IPI00412579	RPL10A	ribosomal protein L10a pseudogene 6; ribosomal protein L10a; ribosomal protein L10a pseudogene 9	3.37	0	0.89	0	0.0	0.0	1.65	0	0.93	0.0	0.69	0	5.99	1.55	1.53	1.05	0.61	0.54
901	IPI00065450	C9ORF98	chromosome 9 open reading frame 98	0	0	0	0	1.16	0	0	0	0	0	0	0	0	0	0	0	0	0
902	IPI00337741	APEH	N-acylaminoacyl-peptide hydrolase	0.0	0.85	0.89	0	0	0	0	2.01	0	0	2.06	1.3	0	1.55	0	0	3.06	3.81
903	IPI00019329	DYNLL1	dynein, light chain, LC8-type 1	3.37	0.85	2.67	0	2.32	3.8	1.65	2.01	1.86	1.32	3.43	4.56	0.0	0.0	0	4.2	3.67	2.72
904	IPI00007019	PPIL1	peptidylprolyl isomerase	1.12	4.27	2.67	0.0	0.0	0	3.3	1	0.93	2.63	0.69	3.91	2.99	6.18	3.06	0.0	1.83	2.72
905	IPI00003438	DNAJC8	DnaJ	1.12	2.56	1.78	0.0	0.0	0.0	3.3	1	1.86	2.63	2.06	3.26	0.0	1.55	6.12	2.1	4.28	3.81
906	IPI00029631	ERH	enhancer of rudimentary homolog	2.25	0.85	0.89	0.0	0.0	1.27	0.0	1	2.8	2.63	1.37	4.56	0.0	1.55	1.53	3.15	3.67	2.72
907	IPI00219153	RPL22	ribosomal protein L22 pseudogene 11; ribosomal protein L22	1.12	1.71	2.67	0.0	0.0	0.0	9.9	3.01	1.86	1.32	3.43	1.95	0.0	1.55	3.06	2.1	4.28	2.72
908	IPI00002335	HTT	huntingtin	0	0	0	0	0	0	0	0	0	0	0	0	0	0	0	1.05	0	0
909	IPI00306280	DENR	density-regulated protein	1.12	0	0	0	0.0	1.27	3.3	1	2.8	6.59	4.12	3.91	0	0.0	0.0	2.1	4.28	1.09
910	IPI00296635	GBE1	glucan	1.12	1.71	2.67	2.96	3.48	3.8	0.0	0.0	0.0	1.32	0	0.65	0.0	3.09	0	0	0.61	0
911	IPI00443799	SLC38A10	solute carrier family 38, member 10	0.0	0	0	0	0	0	0	1	2.8	0	0	0	14.97	4.64	4.59	0	0	0.0
912	IPI00016801	GLUD1	glutamate dehydrogenase 1	0.0	0.0	0.89	0.0	2.32	1.27	0	2.01	1.86	2.63	2.75	3.26	0	1.55	1.53	0.0	0.61	1.09
913	IPI00216393	CLTA	clathrin, light chain	5.62	0.85	1.78	0.0	0.0	0	3.3	0	0.0	6.59	6.18	3.26	2.99	1.55	0.0	2.1	1.22	0.0
914	IPI00411426	VPS26A	vacuolar protein sorting 26 homolog A	0.0	0.85	0.89	0.0	1.16	1.27	0	0.0	1.86	0.0	2.06	2.6	0.0	0	0	0	5.5	3.81
915	IPI00550364	PGM2	phosphoglucomutase 2	0.0	1.71	0	0.0	0.0	0	0	0.0	0	0	4.81	2.6	0	0	0	0	2.45	0.54
916	IPI00026089	SF3B1	splicing factor 3b, subunit 1, 155kDa	0	0.0	0.0	0	0	0.0	0	0	0	0	0.69	1.3	0	0	0.0	2.1	2.45	2.18
917	IPI00946636	ATP6V1A	ATPase, H+ transporting, lysosomal 70kDa, V1 subunit A	2.25	3.42	4.44	0	0.0	0.0	0.0	0.0	0	0	1.37	0	0	1.55	3.06	0.0	4.28	4.9
918	IPI00384350	CYP4Z1	cytochrome P450, family 4, subfamily Z, polypeptide 1	1.12	0	0	0	0	2.53	1.65	0	0.93	0	0	0	5.99	1.55	0	0	0	0
919	IPI00026970	SUPT16H	suppressor of Ty 16 homolog	3.37	1.71	0	0	0.0	0	0	0	0	0	2.75	4.56	0	0	3.06	0	2.45	2.18
920	IPI00011937	PRDX4	peroxiredoxin 4	1.12	0.85	0.89	11.83	8.12	5.06	3.3	2.01	0	3.95	2.06	0.65	8.98	4.64	4.59	3.15	0.61	0
921	IPI00009790	PFKP	phosphofructokinase, platelet	1.12	0	0.89	0.0	0.0	0.0	0	0	1.86	0	1.37	0.65	0	0.0	0	0.0	6.11	7.62
922	IPI00220873	PAPSS2	3'-phosphoadenosine 5'-phosphosulfate synthase 2	0	0	0	0	0.0	0	0	0	0	0	0	0	0	1.55	0	0	0	0
923	IPI00030153	TDRD6	tudor domain containing 6	0	0	0	0	1.16	0	0	0	0	0	0	0	0	0	0	0	0	0
924	IPI00647650	EIF3H	eukaryotic translation initiation factor 3, subunit H	1.12	0.85	0	0	1.16	1.27	0	1	1.86	1.32	2.06	0.65	0.0	0	1.53	4.2	2.45	1.63
925	IPI00935164	TACC2	transforming, acidic coiled-coil containing protein 2	0	0	0	0	0	0	0	0	0	0	0	0	0	0	0	1.05	0	0.54
926	IPI00300341	TCEB1	similar to elongin C; transcription elongation factor B	0	0.85	0	0	2.32	2.53	1.65	1	0.93	0	2.75	3.91	0.0	1.55	0	0	3.67	3.26
927	IPI00013485	RPS2	ribosomal protein S2 pseudogene 8; ribosomal protein S2 pseudogene 11; ribosomal protein S2 pseudogene 5; ribosomal protein S2 pseudogene 12; ribosomal protein S2 pseudogene 51; ribosomal protein S2 pseudogene 17; ribosomal protein S2 pseudogene 55; ribos	0	0.85	0.89	0.0	0	0	1.65	1	0	1.32	0	0	0	1.55	3.06	0	2.45	1.09
928	IPI00333215	TCEA1	transcription elongation factor A	2.25	0	0	0.0	0.0	0.0	1.65	0	0.93	7.9	4.12	1.3	0	1.55	1.53	1.05	1.83	2.18
929	IPI00013068	EIF3E	eukaryotic translation initiation factor 3, subunit E	0	0	0.89	0	0.0	0	0	0.0	0	0	2.06	0.65	0	0	0.0	0	9.78	3.81
930	IPI00925621	IL1RAP	interleukin 1 receptor accessory protein	0	3.42	1.78	0	8.12	2.53	0	4.02	6.52	0.0	0.69	0.0	0	0.0	0.0	0.0	0	0
931	IPI00170635	SECTM1	secreted and transmembrane 1	0.0	0.85	0.89	0.0	0	0.0	0.0	6.03	0	6.59	2.75	4.56	0	0.0	0	3.15	0	0.54
932	IPI00022621	MFAP2	microfibrillar-associated protein 2	3.37	5.98	6.22	1.48	0.0	0	0.0	0	0.0	0.0	0	0.0	11.98	1.55	1.53	0.0	0.0	0.0
933	IPI00514234	LAD1	ladinin 1	0	0.0	0.0	0.0	0.0	0.0	0	0.0	0.93	0	0.69	1.95	0	0	0	1.05	3.67	7.07
934	IPI00014424	EEF1A2	eukaryotic translation elongation factor 1 alpha 2	3.37	3.42	4.44	2.96	3.48	7.59	9.9	4.02	7.46	3.95	23.34	13.68	5.99	15.46	16.84	24.16	25.68	25.57
935	IPI00015913	TYRP1	tyrosinase-related protein 1	0.0	0.0	0.0	16.27	13.92	8.86	0.0	0	0.0	0	0	0.0	0	0.0	0.0	0.0	0.0	0.0
936	IPI00921566	ANK3	ankyrin 3, node of Ranvier	2.25	0	0	0	0	0	0	0	0	0	0	0	0	0	0	0	0	0
937	IPI00019223	AKAP9	A kinase	0	0	0	4.44	0	0	0	0	0	0	0.69	0.65	5.99	0	0	0	0	0
938	IPI00984700	CRYBG3	beta/gamma crystallin domain-containing protein 3	0	0	0	0	0	0	0	0	0.93	0	0	0	0	0	1.53	0	0	0.54
939	IPI00852703	NBL1	neuroblastoma, suppression of tumorigenicity 1	1.12	0.85	2.67	1.48	4.64	2.53	0.0	2.01	1.86	0	0	0	0.0	0.0	0.0	0	0	0.54
940	IPI00646917	NUDT21	nudix	0	1.71	0	0	0	0	1.65	0	1.86	0.0	0.69	1.3	0	1.55	1.53	1.05	3.67	3.81
941	IPI00306825	TPD52L2	tumor protein D52-like 2	0	0.85	0.89	0.0	0.0	0.0	1.65	0.0	0.93	5.27	2.75	3.26	0	1.55	0.0	1.05	3.06	2.18
942	IPI00006196	NUMA1	nuclear mitotic apparatus protein 1	0	0	0	0	0	0	0	0	0	1.32	1.37	0	0	0	0	1.05	6.11	1.63
943	IPI00017375	SEC23A	Sec23 homolog A	1.12	0	0.89	0	0	0.0	0	0.0	0	0	7.55	2.6	0	0	0	0	3.67	1.63
944	IPI00022648	EIF5	eukaryotic translation initiation factor 5	1.12	0.85	0	0	0	3.8	0.0	0	0.0	0	2.75	0	0	0	1.53	0	3.67	3.26
945	IPI00215768	GCLC	glutamate-cysteine ligase, catalytic subunit	0	0	0.0	0	0.0	0	0	0	0	0	1.37	1.3	0	0.0	0.0	0.0	4.89	4.35
946	IPI00292858	TYMP	thymidine phosphorylase	0	0	0	0	0.0	0.0	0	1	0	0	10.3	4.56	0	0	0.0	0	1.83	0.54
947	IPI00419731	CRELD2	cysteine-rich with EGF-like domains 2	0	0.85	0.89	8.87	16.24	15.18	0.0	0.0	0.0	0.0	0.0	0.0	0.0	0.0	0.0	0.0	0.0	0.0
948	IPI00026546	PAFAH1B2	platelet-activating factor acetylhydrolase, isoform Ib, subunit 2	1.12	0.85	0.89	0	0	1.27	3.3	1	0.93	1.32	4.12	3.26	0	1.55	1.53	2.1	1.83	2.18
949	IPI00171903	HNRNPM	heterogeneous nuclear ribonucleoprotein M	1.12	0	0.89	0	0	0	0	2.01	0.93	0	0.69	0	0	3.09	1.53	0	0	1.09
950	IPI00377245	MLL2	histone-lysine N-methyltransferase MLL2	0	0	0	0	0	0	1.65	0	0	0	0	0	0	0	0	0	0	0
951	IPI00301364	SKP1	S-phase kinase-associated protein 1	1.12	2.56	1.78	0.0	0.0	2.53	1.65	3.01	3.73	2.63	0.69	2.6	0.0	3.09	3.06	2.1	3.06	1.63
952	IPI00185146	IPO9	importin 9	2.25	2.56	0.89	0	0	0.0	1.65	1	0.93	0	1.37	0.65	0	1.55	1.53	1.05	1.83	2.72
953	IPI00643722	ARID1A	AT rich interactive domain 1A	0	0	0	0	0	0	0	0	0.0	0	0	0.65	0	0	0	0	0	0
954	IPI00872355	BBS9	Bardet-Biedl syndrome 9	0	0	0	0	0	0	0.0	0	0	0	1.37	0	0	0	0	1.05	0.61	1.09
955	IPI00026050	CLN5	ceroid-lipofuscinosis, neuronal 5	0.0	0.85	0	1.48	0	0	0	0	0	0	1.37	4.56	0.0	4.64	12.25	0	1.22	1.09
956	IPI00815944	TCOF1	Treacher Collins-Franceschetti syndrome 1	0	0	0	0	0	0	0	0	1.86	0	2.06	3.91	0	0	0	0	4.28	1.63
957	IPI00783862	BLVRB	biliverdin reductase B	0.0	0.0	0.0	0.0	0.0	0.0	0	1	0.93	5.27	2.75	1.3	0.0	0	0.0	1.05	0	1.63
958	IPI00793512	PAPL	iron/zinc purple acid phosphatase-like protein	4.49	4.27	4.44	4.44	6.96	6.33	0	0.0	0.0	0.0	0	0	0	0.0	0.0	0	0.0	0.0
959	IPI00007058	CORO1B	coronin, actin binding protein, 1B	0	0	0	0.0	0	0	0	0.0	0.0	2.63	6.87	2.6	0.0	0	0	2.1	5.5	2.72
960	IPI00021048	MYOF	myoferlin	0.0	0	0	0	0	0	0	0	0	1.32	0	1.3	0	0	0	0	1.22	1.09
961	IPI00302787	PLK2	polo-like kinase 2	1.12	0	0	1.48	0	0	0	0	0	0	0.69	0	0	1.55	0	0	0	0
962	IPI01010507	ACTN2	actinin, alpha 2, isoform CRA_b	7.86	8.54	7.11	0	11.6	6.33	6.6	10.05	13.98	10.54	16.48	23.44	0.0	3.09	1.53	7.35	7.34	8.7
963	IPI00940842	LOC728026	hypothetical protein LOC728026	0.0	0.85	0.89	0.0	8.12	1.27	0.0	3.01	3.73	2.63	0.69	1.3	2.99	0	4.59	1.05	0.61	0.54
964	IPI00020153	BSN	bassoon	0	0	0	1.48	0	0	0	0	0	0	0	0	0	0	0	0	0	0
965	IPI00884105	LAMP1	lysosomal-associated membrane protein 1	1.12	3.42	2.67	2.96	0	0	0	3.01	0.93	1.32	0.69	1.3	0.0	0	0.0	3.15	1.83	1.63
966	IPI00008219	RAD23A	RAD23 homolog A	2.25	0.0	2.67	0.0	2.32	2.53	3.3	3.01	1.86	5.27	2.06	1.3	0.0	3.09	1.53	4.2	2.45	1.63
967	IPI00018206	GOT2	glutamic-oxaloacetic transaminase 2, mitochondrial	0	0	0	0	0	0	1.65	0	0.93	6.59	1.37	1.95	0	1.55	0	1.05	0	0.0
968	IPI00008575	KHDRBS1	KH domain containing, RNA binding, signal transduction associated 1	1.12	0	1.78	0	0.0	0.0	0	1	0	0	1.37	0	0.0	0	3.06	0	0	0
969	IPI00020407	MGAT5	mannosyl	0	0.85	0.89	8.87	1.16	7.59	0	0	0	0	0	0	0	0	0	0.0	0	0.0
970	IPI00009867	KRT5	keratin 5	2.25	2.56	1.78	1.48	3.48	2.53	0.0	0	0.93	2.63	2.75	3.26	0	3.09	7.65	2.1	5.5	4.35
971	IPI00000137	GNPTG	N-acetylglucosamine-1-phosphate transferase, gamma subunit	2.25	3.42	4.44	0.0	0.0	0.0	0.0	2.01	1.86	0.0	1.37	1.3	0.0	12.37	3.06	2.1	0.61	1.63
972	IPI00290204	SNRNP70	small nuclear ribonucleoprotein 70kDa	0	0.85	2.67	0.0	0.0	1.27	0.0	0.0	0	1.32	1.37	1.3	0.0	0	1.53	0	3.67	3.26
973	IPI00926625	ZYX	zyxin	0	0	0.0	0	0	0	0	0	0	0	0.69	0	0	0	0.0	0	1.83	1.09
974	IPI00013405	MMP10	matrix metallopeptidase 10	0.0	0.0	0	0.0	0.0	0.0	0	0.0	0.0	0.0	0.0	0.0	0	0.0	0.0	3.15	4.89	8.16
975	IPI00873991	DNAH8	dynein, axonemal, heavy chain 8	0	0	0	0	0	0	0	0	0.93	0	0	0	0	0	0	0	0	0
976	IPI00165393	ANP32E	acidic	3.37	4.27	1.78	0.0	1.16	1.27	1.65	1	0	1.32	2.06	1.3	0	1.55	10.71	0.0	2.45	2.18
977	IPI00010604	PLCE1	phospholipase C, epsilon 1	0	0	0	0	0	0	0	0	0	0	0.69	0.65	0	0	0	0	0	0
978	IPI00011274	HNRPDL	heterogeneous nuclear ribonucleoprotein D-like	2.25	2.56	0.89	0	0	0	0	0	0	3.95	3.43	0.65	5.99	7.73	7.65	3.15	3.67	2.72
979	IPI00306290	XPOT	exportin, tRNA	0	0	0	0	0	0	0	0	0.93	0	0	0	0	0	0	1.05	0	0
980	IPI00024307	EFNB1	ephrin-B1	0.0	0.0	0	0	0.0	0.0	0	2.01	1.86	1.32	0.0	1.95	2.99	3.09	0	4.2	2.45	1.09
981	IPI00015911	DLD	dihydrolipoamide dehydrogenase	0	0.0	0.0	0.0	0.0	0.0	0.0	0	1.86	1.32	4.12	4.56	8.98	1.55	0	1.05	0	0.54
982	IPI00021187	RUVBL1	RuvB-like 1	0	0.0	0.0	0.0	0	0	0	0.0	0	0	0.69	0.65	0	3.09	1.53	1.05	4.89	4.9
983	IPI00646748	TPM2	tropomyosin 2	5.62	5.13	4.44	2.96	4.64	3.8	11.55	6.03	3.73	17.13	9.61	13.68	0	1.55	3.06	6.3	3.06	3.26
984	IPI00168884	ATP6AP2	ATPase, H+ transporting, lysosomal accessory protein 2	2.25	3.42	1.78	0.0	0.0	0.0	0.0	0.0	2.8	0	1.37	0.0	0.0	7.73	4.59	0.0	0.61	1.63
985	IPI00182373	P4HA2	prolyl 4-hydroxylase, alpha polypeptide II	0.0	0	0	7.39	11.6	10.12	0	0	0.0	0.0	0	0	0	0	0	0	0	0
986	IPI00644127	IARS	isoleucyl-tRNA synthetase	0	0.85	0	0.0	0.0	0	0.0	0	0.0	0	0	0	0	0	1.53	1.05	6.11	3.26
987	IPI00984546	FLJ53223	cDNA FLJ53223, highly similar to Adapter-relatedprotein complex 2 beta-1 subunit	0	0	0	0.0	0	0.0	0	0	0	0	2.75	2.6	0.0	0.0	0.0	0.0	4.28	3.81
988	IPI00000335	HINT2	histidine triad nucleotide binding protein 2	0.0	0.0	0.0	0.0	0.0	0.0	0.0	0	0.0	7.9	8.92	9.12	0.0	1.55	0.0	0.0	0.0	0.0
989	IPI00020692	SCN3A	sodium channel, voltage-gated, type III, alpha subunit	1.12	0	0	0	0	0	0	1	0.93	1.32	0.69	0	2.99	0	1.53	1.05	0	0
990	IPI00878816	DNAH1	dynein, axonemal, heavy chain 1	0	0	0	0	0	1.27	0	0	0.93	0	0	0	0	0	0	0	0	0
991	IPI00024129	PPIC	peptidylprolyl isomerase C	1.12	3.42	1.78	2.96	1.16	2.53	0.0	0	0.93	0	0.69	0	2.99	4.64	9.18	0	0	0
992	IPI00180384	DNAH7	dynein, axonemal, heavy chain 7	0	0	0	0	0	1.27	0	0	0	0	0	0	0	0	0	0	0	0
993	IPI00550232	XIRP2	xin actin-binding repeat containing 2	0	0	0	0	0	0	0	0	0	0	0	0	0	1.55	0	0	0	0
994	IPI00297851	CHD1	chromodomain helicase DNA binding protein 1	0	0	0	1.48	0	0	0	0	0.0	0	0	0	0	0	0	0	0	0
995	IPI00007778	CTBS	chitobiase, di-N-acetyl-	0	0	0	1.48	2.32	2.53	0	8.04	2.8	0	0	0.65	0	0	0.0	0	0	0
996	IPI00303276	IFI44L	interferon-induced protein 44-like	0	0	0	1.48	0	0.0	0	0	0	1.32	0	0	0	1.55	1.53	0	0	0
997	IPI00006980	C14ORF166	chromosome 14 open reading frame 166	1.12	0.85	0	0	0.0	0	0	0.0	0.93	0	2.75	0.65	0.0	3.09	3.06	0	3.67	2.18
998	IPI00443415	MCC	mutated in colorectal cancers	0	0	0	0	0.0	0	0	0	0	0	0	0	0	0	0	1.05	0	0
999	IPI00290328	PTPRJ	protein tyrosine phosphatase, receptor type, J	0	5.13	2.67	1.48	3.48	3.8	0	2.01	1.86	0	0	0	0	0	0	0	0.0	0
1000	IPI00654875	C4B	complement C4-B	0	0.0	0	0	0	0	0	3.01	0	0	3.43	2.6	0	1.55	3.06	0	0	0
1001	IPI00793201	AIMP1	aminoacyl tRNA synthetase complex-interacting multifunctional protein 1	0	0	0.0	0	0	0	0	0	0	2.63	0	3.26	0	3.09	3.06	2.1	0	1.09
1002	IPI00000075	TGFB1	transforming growth factor, beta 1	0	5.13	3.55	0.0	0	0.0	0.0	4.02	3.73	0.0	0	0.0	2.99	1.55	9.18	0	0	0.54
1003	IPI00183002	PPP1R12A	protein phosphatase 1, regulatory	4.49	0	0.89	0.0	0	0	0.0	0.0	0	3.95	2.06	3.26	0	0	0	0	2.45	3.26
1004	IPI00027285	SNRPB	small nuclear ribonucleoprotein polypeptides B and B1	1.12	0	0.0	0.0	0	0	0	0	0.0	0	0.69	0.65	0	0	1.53	0	3.06	2.72
1005	IPI00021081	FST	follistatin	0	0.0	0.0	0	0.0	0	0.0	0	0	1.32	0	0.0	0.0	0.0	0	2.1	1.83	2.72
1006	IPI00514053	ARCN1	archain 1	0	0.0	0.0	0	0.0	0	0	0	0	1.32	3.43	1.95	0	0	0	2.1	3.06	1.63
1007	IPI00004839	CRKL	v-crk sarcoma virus CT10 oncogene homolog	0.0	0.0	0	0.0	0.0	0.0	0	0.0	0.0	0	0	2.6	0.0	1.55	1.53	0	4.89	3.81
1008	IPI00010214	S100A14	S100 calcium binding protein A14	0.0	0.0	0.0	0.0	0.0	0.0	4.95	1	0	2.63	0.69	1.3	0.0	0.0	0.0	3.15	6.73	5.44
1009	IPI00375631	ISG15	ISG15 ubiquitin-like modifier	0	0.0	0.0	0.0	0.0	0.0	0	0	3.73	1.32	2.75	3.91	0.0	0.0	0.0	0.0	0	2.72
1010	IPI00017451	SF3A1	splicing factor 3a, subunit 1, 120kDa	0	0.0	0.0	0	0	0	0	0	0	0	0	1.3	0	0	0.0	0	6.73	6.53
1011	IPI00385761	UNC80	chromosome 2 open reading frame 21	0	0.85	0	0	0	0	0	0	0	0	0	0	0	0	0	0	0.61	0
1012	IPI00015346	CELSR2	cadherin, EGF LAG seven-pass G-type receptor 2	0	0.85	0	0	0	0	0	0	0	0	0	0	0	0.0	0	1.05	0	0
1013	IPI00651769	MYT1L	myelin transcription factor 1-like	0	0	0	0	1.16	0	0	0	0	0	0	0	0	0	0	0	0	0
1014	IPI00002503	ATF4	activating transcription factor 4	1.12	0.0	0	1.48	0	0	3.3	0	0	2.63	0.69	1.3	5.99	3.09	4.59	1.05	0.61	0
1015	IPI00852735	FAT4	FAT tumor suppressor homolog 4	0	0	0	1.48	0	0	0	0	0	0	0	0	0	0	0	0	0	0
1016	IPI00012391	APC	adenomatous polyposis coli	0	0	0	0	0	1.27	0	0	0	0	0	0	0	0	0	0	0	0
1017	IPI00028786	PKD1	polycystic kidney disease 1	0	0	0	0	0	0.0	1.65	0	0	0	0	0	2.99	0	0	0	0	0
1018	IPI00009326	YAP1	Yes-associated protein 1, 65kDa	0	0	0	0	0	0.0	0	0	0	1.32	0	0.65	0	0	0	1.05	3.67	3.26
1019	IPI00015902	PDGFRB	platelet-derived growth factor receptor, beta polypeptide	0	0	0	0	0	0	1.65	0	0	0	0	0	0.0	0	0.0	0	0	0
1020	IPI00936125	DIAPH1	diaphanous homolog 1	0	0	0	1.48	0	0	0	0	0	0	0	0	0	0	0	0	4.89	4.35
1021	IPI00029817	NEU1	sialidase 1	1.12	5.13	2.67	0.0	1.16	0	0.0	0.0	0.0	2.63	2.06	1.95	0.0	1.55	0	0.0	2.45	1.09
1022	IPI00216171	ENO2	enolase 2	20.22	17.09	19.55	14.79	26.67	21.51	113.9	41.19	33.55	144.91	81.69	134.15	62.88	83.48	58.17	89.27	45.86	84.33
1023	IPI00641582	BAG3	BCL2-associated athanogene 3	0	0.0	0.0	0.0	0.0	0	0	2.01	0	0.0	0	0.65	0	0	0	1.05	3.06	4.35
1024	IPI00023161	MRPL46	mitochondrial ribosomal protein L46	1.12	0.85	0	0	0	0	0	0.0	0.0	0.0	0	0.0	0.0	0	0	0	0	0.0
1025	IPI00295851	COPB1	coatomer protein complex, subunit beta 1	1.12	0	0	0	0	0	0	0	0	0	2.75	0.65	0	0	0	0	4.28	3.81
1026	IPI00219353	VLDLR	very low density lipoprotein receptor	0.0	0.85	1.78	2.96	0	0	0	0.0	0.0	0	0.0	0	0.0	0	0	0	0	0.0
1027	IPI00889541	DDX17	DEAD	0	0	0	0	0.0	0	0	0	0	0	0.69	0.0	0	7.73	4.59	0	3.06	3.26
1028	IPI00305975	SPON2	spondin 2, extracellular matrix protein	0	0.0	0	0.0	0.0	0	0	0.0	0.0	0.0	0	0.0	0	0.0	0.0	2.1	3.67	3.81
1029	IPI00553177	SERPINA1	serpin peptidase inhibitor, clade A	0.0	0.0	0	0.0	0	0.0	8.25	13.06	8.39	0	0	0	0.0	0.0	0.0	0.0	0.0	0
1030	IPI00012048	NME1	nucleoside diphosphate kinase A	11.24	13.67	9.77	4.44	9.28	7.59	6.6	11.05	9.32	6.59	5.49	11.72	17.97	18.55	16.84	9.45	7.34	5.98
1031	IPI00008868	MAP1B	microtubule-associated protein 1B	0	0	0	0	0	2.53	0	0	0	0	0	0	0	0	0	0	0	0
1032	IPI00412298	ATR	ataxia telangiectasia and Rad3 related; similar to ataxia telangiectasia and Rad3 related protein	0	0	0	0	0	0	0	0	1.86	0	0	0	0	0	0	0	0	0
1033	IPI00885176	C3ORF77	chromosome 3 open reading frame 77	0	0	0	0	0	0	0	1	0	0	0.69	0	0	0	0	0	0	0
1034	IPI00010951	EPPK1	epiplakin	0	0	0	0	0	0	0	3.01	0.93	0	0	0	0	0	1.53	0	0	1.09
1035	IPI00166612	CMYA5	cardiomyopathy associated 5	0	0	0	0	0	0	0	1	0	0	0	0	0	0	0	0	0	0
1036	IPI00026087	BANF1	similar to barrier-to-autointegration factor; barrier to autointegration factor 1	1.12	0.85	1.78	0.0	0.0	0.0	1.65	2.01	1.86	1.32	1.37	0.0	2.99	3.09	1.53	2.1	2.45	3.26
1037	IPI00328195	NBEA	neurobeachin	0	0	0	0	0	0	1.65	0	0.93	0	0	0	0	0	0	0	0	0
1038	IPI00297241	URB1	URB1 ribosome biogenesis 1 homolog	0	0	0	0	0	0	0	0	0	0	0	0	2.99	0	0	0	0	0
1039	IPI00641189	STK24	serine/threonine kinase 24	1.12	0.85	0	0.0	0	0.0	1.65	0	0	1.32	0.69	1.95	0.0	0	0	2.1	2.45	1.63
1040	IPI00030706	AHSA1	AHA1, activator of heat shock 90kDa protein ATPase homolog 1	0	0	0	0	0.0	0	1.65	3.01	4.66	0	1.37	1.95	0	0.0	0	0	2.45	2.72
1041	IPI00002203	BCCIP	BRCA2 and CDKN1A interacting protein	0	0.85	0	0	0	0	3.3	1	0.93	2.63	0.0	1.95	0	0.0	0.0	0	1.83	2.18
1042	IPI00746030	PLCD1	phospholipase C, delta 1	1.12	0.0	0	0	0	0	1.65	0.0	0.0	1.32	0	0.0	0	0	0	0	0	0
1043	IPI00385326	OLFML2A	olfactomedin-like 2A	2.25	5.98	5.33	0.0	0	0.0	0.0	0	0.93	0	0.0	0.0	0.0	0.0	0.0	2.1	3.67	4.35
1044	IPI00010676	PLAUR	plasminogen activator, urokinase receptor	0	4.27	0.89	0	0	1.27	0	3.01	3.73	0.0	0.0	1.3	0.0	0	0.0	0	0.0	0.0
1045	IPI00218658	ITPR1	inositol 1,4,5-triphosphate receptor, type 1	0	0	0	0	0	0	0	1	0	0	0	0	0	0	0	0	0	0
1046	IPI00083708	BAT2L2	BAT2 domain containing 1	0	0	0	0	0	0	0	0	0.0	0	0	0	0	0	0	0	1.22	1.09
1047	IPI00000873	VARS	valyl-tRNA synthetase	2.25	0.85	0	0	0.0	0	0	1	0	0	3.43	1.3	0	0	0	0	0.61	0
1048	IPI00018251	NCOA2	nuclear receptor coactivator 2	1.12	0	0	0	0	0	0	0	0	0	0	0	0	0	1.53	0	0	0
1049	IPI00797373	DOCK8	dedicator of cytokinesis 8	0	0	0	0	1.16	0	0	0	0.0	0	0	0.0	0	0	0	1.05	0	0
1050	IPI00171494	DYNC2H1	dynein, cytoplasmic 2, heavy chain 1	0	0	0	0	0	0	0	0	0	0	0	0.65	0	0	0	0	0	0
1051	IPI00249304	PRIC285	peroxisomal proliferator-activated receptor A interacting complex 285	0	0	0	0	0	0	0	0	0.93	0	0	0	0	0	0	0	0	0
1052	IPI00215780	RPS19	ribosomal protein S19 pseudogene 3; ribosomal protein S19	4.49	0	0.89	0	0.0	0.0	0.0	0	0.0	1.32	1.37	1.95	2.99	3.09	3.06	1.05	3.06	2.18
1053	IPI00894409	CPNE1	RNA binding motif protein 12; copine I	0	0.0	0	0.0	0	1.27	6.6	5.02	3.73	3.95	0.69	1.3	0.0	3.09	0	1.05	1.22	0.54
1054	IPI00010463	GTPBP1	GTP binding protein 1	0.0	0	0.89	1.48	1.16	2.53	0	0	0.93	0	0	0	0	0	1.53	0	0	0
1055	IPI00168262	GLT25D1	glycosyltransferase 25 domain containing 1	1.12	1.71	0.89	2.96	8.12	1.27	0	0	0	0	0.0	0	0	0	0	0	0.0	0
1056	IPI00005102	SMS	spermine synthase; similar to spermine synthase	0	0	0	0.0	0.0	0	3.3	0	0.93	0	2.75	0	0.0	0	0.0	0	1.83	3.26
1057	IPI00033036	METAP2	methionyl aminopeptidase 2	0.0	0	0	0.0	0	0	3.3	0	0	1.32	1.37	3.26	0	0	0	0	1.83	3.26
1058	IPI00017256	RSU1	Ras suppressor protein 1	5.62	1.71	2.67	0	1.16	1.27	0	0	0	0	2.06	2.6	0.0	0.0	0.0	3.15	2.45	2.18
1059	IPI00644697	HEBP2	heme binding protein 2	0.0	0	0.0	0	0.0	0.0	0.0	2.01	4.66	3.95	1.37	3.26	0.0	0	3.06	1.05	3.06	2.72
1060	IPI00099831	CHST11	carbohydrate	3.37	7.69	8	2.96	0.0	0	0.0	0.0	0.93	0.0	0	0.0	0.0	0	6.12	0.0	0	0.54
1061	IPI00410351	NCOR1	nuclear receptor co-repressor 1	0	0	0	0	0	0	0	0	0.93	0	0	0	0	0	0	0	0	0
1062	IPI00386755	ERO1L	ERO1-like	0.0	0.0	0.0	0.0	0.0	2.53	0.0	1	0.93	0	4.81	4.56	0.0	1.55	0.0	0.0	0	0
1063	IPI00024095	ANXA3	annexin A3	0	0.0	0	0	0	0.0	0	3.01	5.59	1.32	4.81	4.56	0.0	0.0	0.0	0.0	0.0	0.0
1064	IPI00005154	SSRP1	structure specific recognition protein 1	1.12	0.0	0.0	0.0	0.0	0.0	0	0	0	0.0	2.75	3.26	0.0	0.0	0	1.05	6.11	4.35
1065	IPI00028392	C1ORF116	chromosome 1 open reading frame 116	0.0	0.0	0.0	0.0	0.0	0.0	0.0	0	0.0	0	2.75	1.3	0	0	0.0	2.1	6.73	4.9
1066	IPI00306929	MYO18B	myosin XVIIIB	0	0	0	0	0	0	0	0	0	0	0	0	2.99	0	0	0	0	0
1067	IPI00888430	DNAH17	dynein, axonemal, heavy chain 17	0	0	0	0	1.16	0	0	0	0	0	0	0	0	0	0	0	0.61	0
1068	IPI00033494	MYL12B	myosin, light chain 12B, regulatory	3.37	0.85	0.89	0.0	0	0	0	0	0	0	0.69	0.65	0	1.55	1.53	2.1	1.83	3.26
1069	IPI00921422	CKAP5	cytoskeleton associated protein 5	0	0.0	0	0	0	0	0	0	0	0	0	0	0	0	0	0	0.61	0.54
1070	IPI00395676	UGP2	UDP-glucose pyrophosphorylase 2	0	0.85	0.89	0	0	1.27	0.0	1	0	0.0	1.37	0.65	0.0	0.0	0	1.05	1.22	1.63
1071	IPI00479240	KIAA1841	KIAA1841	0	0.85	0	0	1.16	1.27	0	0	0	0	0	0	0	0	0	0.0	0.0	0.0
1072	IPI00479191	HNRNPH1	heterogeneous nuclear ribonucleoprotein H1	5.62	0.85	1.78	0.0	0	1.27	3.3	4.02	0.93	3.95	2.06	2.6	0.0	17.01	12.25	3.15	1.83	3.81
1073	IPI00018597	SYK	spleen tyrosine kinase	0	0	0	0	0.0	1.27	1.65	0	0	1.32	0	0	0	0	0	0	0	0
1074	IPI00026965	UBE2D3	ubiquitin-conjugating enzyme E2D 3	1.12	0	0.89	0.0	0.0	0	0	0.0	0	1.32	3.43	0.65	0.0	3.09	0	2.1	3.06	1.09
1075	IPI00002374	MCPH1	microcephalin 1	0	0	0	0	0	0	0	0	0	1.32	0	0.0	0	0	0	0	0	0
1076	IPI00844090	COL5A1	collagen, type V, alpha 1	0	0.0	0	0	0	0	0	0	0.0	0	1.37	2.6	2.99	0	3.06	0	0	0
1077	IPI00550918	COL14A1	collagen, type XIV, alpha 1	0	0.85	0.89	0	0	0	0	0	0	0	0	0.65	2.99	4.64	1.53	0	0	0
1078	IPI00171611	HIST2H3A	histone cluster 1, H3j; histone cluster 1, H3i; histone cluster 1, H3h; histone cluster 1, H3g; histone cluster 1, H3f; histone cluster 1, H3e; histone cluster 1, H3d; histone cluster 1, H3c; histone cluster 1, H3b; histone cluster 1, H3a; histone cluster	3.37	0	0	0.0	0.0	0.0	3.3	0.0	1.86	0	0	0.65	5.99	1.55	9.18	0	1.22	0.54
1079	IPI00939159	CAP1	CAP, adenylate cyclase-associated protein 1	6.74	6.84	12.44	1.48	6.96	5.06	3.3	3.01	6.52	9.22	12.36	14.98	0	0	3.06	6.3	12.84	9.79
1080	IPI00746777	ADH5	alcohol dehydrogenase 5	0	0	3.55	0.0	0.0	0.0	0	0.0	0.0	2.63	2.06	1.3	0.0	1.55	0	0	2.45	2.72
1081	IPI00011285	CAPN1	calpain 1,	0.0	0.0	0.0	0	0	0.0	0	0	0	1.32	4.12	4.56	0	0	0.0	0	3.06	1.09
1082	IPI00234368	ADK	adenosine kinase	0	0.0	0.0	0	0	1.27	1.65	0	0.93	0	0	0	0	0.0	0	1.05	4.89	3.26
1083	IPI00005537	SLC25A10	mitochondrial dicarboxylate carrier	0.0	0	0	0	0.0	2.53	0	0	0.0	1.32	3.43	2.6	0	4.64	4.59	0	0	0.54
1084	IPI00011865	PDGFD	platelet derived growth factor D	1.12	4.27	2.67	1.48	0.0	0.0	0.0	0.0	0.0	0	0.0	0.0	17.97	1.55	10.71	0.0	0.0	0.0
1085	IPI00021728	EIF2S2	eukaryotic translation initiation factor 2, subunit 2 beta, 38kDa	0.0	0.0	0	0	0.0	0	0.0	0	0.93	1.32	3.43	1.95	0.0	0.0	0.0	0	3.06	2.18
1086	IPI00291987	IGFBPL1	insulin-like growth factor binding protein-like 1	0.0	0.0	0.0	0.0	0	0	0.0	0.0	0.0	0	0.0	0	17.97	9.28	13.78	0.0	0	0.0
1087	IPI00024425	KIAA0664	KIAA0664	0	0	0	0	0	0	0	0	0	0	0	0	0	0	0	0	0	1.09
1088	IPI00748312	PTPRZ1	protein tyrosine phosphatase, receptor-type, Z polypeptide 1	0	1.71	0.89	0	0	0	0.0	0	0	0	0	0	0	0	0	2.1	0.61	1.09
1089	IPI00000192	SON	SON DNA binding protein	0	0	0	0	0	0	0	0	0	0	0	0	0	0	0	0	0.61	0.54
1090	IPI00220528	SNRPF	small nuclear ribonucleoprotein polypeptide F	0	2.56	0.0	0.0	0.0	0	0.0	2.01	1.86	1.32	1.37	0.65	8.98	3.09	1.53	2.1	1.83	2.18
1091	IPI00029605	GALNS	galactosamine	1.12	2.56	2.67	0	4.64	5.06	0	2.01	0.93	0.0	0.0	0	0	0	0.0	1.05	0.61	1.63
1092	IPI00003627	ACTL6A	actin-like 6A	0	0.0	0	0.0	0.0	0	4.95	1	0.93	1.32	2.06	3.26	0.0	1.55	0.0	0	0.61	1.63
1093	IPI00003519	EFTUD2	elongation factor Tu GTP binding domain containing 2	0	1.71	0	0.0	0	1.27	0	0	0.93	0	0	0	0	1.55	0	0	1.83	2.18
1094	IPI00298828	APOH	apolipoprotein H	0.0	0	0.0	0	0	1.27	1.65	0.0	0.93	0	0	0	5.99	3.09	1.53	1.05	0.0	0.0
1095	IPI00296141	DPP7	dipeptidyl-peptidase 7	0	0	0	7.39	9.28	2.53	0.0	1	0.0	0.0	0.69	0	0.0	0	0.0	0.0	0	0.54
1096	IPI00922108	ITGAV	integrin, alpha V	0	0.85	1.78	2.96	6.96	5.06	0	0.0	0	0	0	0	0	0	0	0	0	0
1097	IPI00025864	BCHE	butyrylcholinesterase	1.12	4.27	4.44	4.44	4.64	7.59	0	0	0	0.0	0.0	0.0	0	0	0	0.0	0	0.0
1098	IPI00165230	DAZAP1	DAZ associated protein 1	0	0.0	0.0	0.0	0.0	0.0	3.3	0.0	0.0	2.63	1.37	0.65	0	3.09	0	0	1.22	2.72
1099	IPI00031556	U2AF2	U2 small nuclear RNA auxiliary factor 2	0.0	0.85	0.89	0.0	0	0.0	0	0.0	0.93	0	2.06	1.95	0	0	0	0.0	4.28	5.44
1100	IPI00006052	PFDN2	prefoldin subunit 2	2.25	0.85	0.89	0	2.32	0.0	0	2.01	1.86	2.63	0.69	2.6	5.99	1.55	3.06	2.1	2.45	1.09
1101	IPI00984245	LOC100506072	mucin-19-like	1.12	0	0	0	0	0	0	1	0	0	0	0	0	0	0	0	0	0
1102	IPI00965119	FNIP1	Folliculin-interacting protein 1	1.12	0	0	0	0	0	0	0	0	0	0	0	0	0	0	0	0	0
1103	IPI00007928	PRPF8	PRP8 pre-mRNA processing factor 8 homolog	0	0	0	0	0	1.27	0	0	0	0	0	0	0	0	0	0	1.22	1.09
1104	IPI00297646	COL1A1	collagen, type I, alpha 1	2.25	0	1.78	0	0.0	1.27	1.65	0	0	1.32	0	0	5.99	0	4.59	2.1	0.0	0
1105	IPI00019812	PPP5C	protein phosphatase 5, catalytic subunit	1.12	1.71	0.0	1.48	0	0	0.0	0	0.0	1.32	2.75	3.91	0	1.55	3.06	0	0	3.26
1106	IPI00024821	PSMD14	proteasome	0	2.56	0.89	0.0	1.16	3.8	1.65	0.0	0.93	0	0.69	1.95	0.0	1.55	6.12	0	1.22	2.72
1107	IPI00171636	NAV1	neuron navigator 1	0	0	0	0	0	0	0	0	0	1.32	0	0	0	0	0	0	0	0
1108	IPI00382458	CUL3	cullin 3	0.0	0.0	0	0	1.16	0	0	0	0	0	1.37	0.0	0	0.0	0	0	1.83	0
1109	IPI00147874	NANS	N-acetylneuraminic acid synthase	0	0.0	0.0	0.0	3.48	0	3.3	1	0.93	1.32	0.69	0.65	0.0	0.0	0	0	3.06	2.18
1110	IPI00031169	RAB2A	RAB2A, member RAS oncogene family	0	0	0.0	0.0	0	0.0	1.65	2.01	1.86	0.0	2.75	5.21	0.0	0	0.0	2.1	1.83	2.72
1111	IPI00216951	DARS	aspartyl-tRNA synthetase	0	0	0.0	0	0.0	0	0	2.01	0.93	0	1.37	1.3	0.0	0.0	0.0	0	2.45	2.72
1112	IPI00303207	ABCE1	similar to ATP-binding cassette, sub-family E, member 1; ATP-binding cassette, sub-family E	0	0.0	0	0.0	0.0	0	0.0	0	0	0	0.69	0	0.0	0	0.0	0	3.67	2.72
1113	IPI00022305	BZW2	basic leucine zipper and W2 domains 2	1.12	0.0	0.0	0.0	0.0	0.0	1.65	0.0	0.0	0	2.06	1.3	0.0	0.0	0.0	0	6.11	2.72
1114	IPI00301395	CPVL	carboxypeptidase, vitellogenic-like	0.0	0.0	0	5.92	0	3.8	0.0	0.0	0.0	0	0	0	2.99	10.82	6.12	0.0	0	0.0
1115	IPI00060423	CTHRC1	collagen triple helix repeat containing 1	5.62	5.13	4.44	1.48	4.64	3.8	0.0	0.0	0.0	0	0.0	0	0.0	0	0.0	0	0.0	0.0
1116	IPI00473011	HBD	hemoglobin subunit delta	0	0.85	0.89	0.0	1.16	1.27	1.65	1	0	1.32	1.37	1.3	0.0	3.09	4.59	1.05	0	0
1117	IPI00045914	SPEN	spen homolog, transcriptional regulator	0	0	0	0	0	0	0	0	0	0	0	0	2.99	0	0	0	0	0
1118	IPI00645403	KIAA1217	KIAA1217	0	0	0	0	0	1.27	0	0	0	0	0	0	0	0.0	0	0	0	0
1119	IPI00879193	TTC28	chromosome 6 open reading frame 35; hCG1820764; tetratricopeptide repeat domain 28	0	0	0	0	0	0	0	0	0.93	0	0	0	0	0	0	0	0	0
1120	IPI00019209	SEMA3C	sema domain, immunoglobulin domain	0	0.85	0	0.0	0.0	0	0.0	0	0	0	0	0	2.99	3.09	7.65	0	0.61	0
1121	IPI00375380	PSMD13	proteasome	0	0.85	0	0.0	0.0	0	0.0	0.0	0.0	0	1.37	1.95	0	1.55	0	0	2.45	3.81
1122	IPI00023919	PSMC5	proteasome	0	0	0.89	0	0	0	0	0	0.93	0	3.43	1.3	0	0.0	0	0	1.83	1.09
1123	IPI01013988	EIF3F	eukaryotic translation initiation factor 3 subunit F	2.25	0.85	0	4.44	0.0	0	1.65	0.0	0.0	2.63	1.37	0.65	0.0	0.0	0.0	1.05	2.45	3.26
1124	IPI00297452	TFG/ALK fusion	tyrosine-protein kinase receptor	1.12	0	0	0.0	0.0	0.0	0	0	0	0.0	0.69	0	0.0	0	0	1.05	1.83	2.18
1125	IPI00914975	SENP1	SUMO1/sentrin specific peptidase 1	0	0	0	1.48	0.0	0	0	0	0	0	0	0	0	0	1.53	0	0	0
1126	IPI00916172	TNFRSF14	tumor necrosis factor receptor superfamily, member 14	4.49	0.85	3.55	7.39	3.48	1.27	0	0.0	0.0	0.0	0	0	0.0	0.0	0	0.0	0	0.0
1127	IPI00513964	SEMA4B	sema domain, immunoglobulin domain	0.0	0	0	0	0.0	0.0	0	0	1.86	0.0	0.0	0.0	0	0	0.0	2.1	1.22	2.18
1128	IPI00796281	PTPRG	protein tyrosine phosphatase, receptor type, G	1.12	3.42	1.78	0.0	0	0	0	0.0	0	0	0	0	0	0.0	0	0	0	0.0
1129	IPI00981467	LOC100509650	hypothetical protein LOC100509650	0.0	0	0	1.48	0.0	0	0.0	0	0	0.0	0.0	0.0	0.0	0	0.0	0	0.0	0
1130	IPI00021327	GRB2	growth factor receptor-bound protein 2	0.0	0.85	2.67	0	0.0	0	0.0	0.0	1.86	0.0	3.43	1.3	0.0	0.0	0	0.0	1.83	2.18
1131	IPI00010737	THBD	thrombomodulin	0	0.0	0.0	0.0	0.0	0.0	0.0	2.01	0.93	2.63	0	0.65	0.0	0.0	0.0	1.05	1.22	2.18
1132	IPI00152946	RACGAP1	Rac GTPase activating protein 1 pseudogene; Rac GTPase activating protein 1	1.12	0.85	0	0	0	0.0	0	0	0	0	0	0	0	0.0	0.0	2.1	2.45	2.18
1133	IPI00012283	SEMA3B	sema domain, immunoglobulin domain	0	3.42	7.11	0	0	0	0	0	0	0	2.06	1.3	0	0	0	0	0	0
1134	IPI00419240	ACP5	acid phosphatase 5, tartrate resistant	0.0	1.71	0	1.48	9.28	8.86	0.0	2.01	0.0	0	0.0	0.0	0.0	0	0.0	0.0	0.0	0.0
1135	IPI00478890	SPOCK3	sparc/osteonectin, cwcv and kazal-like domains proteoglycan	0.0	0.0	0.0	1.48	0.0	1.27	0.0	0	0.0	0.0	0.0	0	14.97	0	15.31	0.0	0	0.0
1136	IPI00973415	MED13	mediator complex subunit 13	0	0	0	0	0	0	0	0	0	0	0.69	0.65	2.99	0	0	0	0	0
1137	IPI00023640	PDCD5	programmed cell death 5	0.0	0.0	0.89	0	2.32	2.53	0.0	2.01	0.93	0	2.06	1.95	5.99	3.09	1.53	1.05	0.61	1.09
1138	IPI00029699	RNASE4	ribonuclease, RNase A family, 4	1.12	0.85	0.89	1.48	0	0	1.65	0	1.86	0.0	0.0	0.0	8.98	6.18	4.59	1.05	0	0
1139	IPI00296063	SCN11A	sodium channel, voltage-gated, type XI, alpha subunit	0	0	0	0	0	0	0	1	0	0	0	0	0	0	0	0	0	0.0
1140	IPI00909083	GSPT1	G1 to S phase transition 1	0	0	0	0.0	0	0	0	0	0	0	0	0	0.0	1.55	0	0	0	1.63
1141	IPI00025318	SH3BGRL	SH3 domain binding glutamic acid-rich protein like	1.12	0	1.78	1.48	1.16	1.27	0.0	1	0	0.0	2.06	2.6	0.0	0.0	3.06	1.05	1.22	2.18
1142	IPI00024719	HAT1	histone acetyltransferase 1	2.25	0.0	0.89	0	0	0	1.65	0.0	0.93	0	0.69	0	0	6.18	0	1.05	2.45	2.72
1143	IPI00042916	IGSF3	immunoglobulin superfamily, member 3	1.12	2.56	0.89	0	0.0	0	0	0	0	0	0	0	0	0	0	0	0	0.0
1144	IPI00477820	FREM1	FRAS1 related extracellular matrix 1	0	0	0.89	0	0	0	0	0	0	0	0	0	0	0	0	0	0	0
1145	IPI00217467	HIST1H1E	histone cluster 1, H1e	2.25	0.0	0.89	0.0	0.0	0.0	0	1	0.0	0.0	0	0.0	8.98	4.64	4.59	1.05	1.22	2.18
1146	IPI00220342	DDAH1	dimethylarginine dimethylaminohydrolase 1	0	0	1.78	0	0.0	0	0.0	0.0	0.93	0.0	0.0	0.65	2.99	6.18	6.12	0	0.61	0.54
1147	IPI00012426	SCPEP1	serine carboxypeptidase 1	0.0	0	0	0	0	0.0	0	1	0.93	0	1.37	0.65	0.0	0	0.0	0	5.5	3.81
1148	IPI00220637	SARS	seryl-tRNA synthetase	0	0	0.0	0.0	0.0	0.0	0	0	1.86	1.32	2.75	1.95	0	0	1.53	0.0	4.89	0
1149	IPI00307729	ADAMTS3	ADAM metallopeptidase with thrombospondin type 1 motif, 3	0	0.0	0	0	0	0	0	0	0.0	0	0	0	5.99	0	0	0	0	0
1150	IPI00025366	CS	citrate synthase	0.0	0	0	0.0	0	0	0.0	2.01	0.93	2.63	1.37	1.3	0	0	0	0	0.0	0
1151	IPI00220212	TNC	tenascin C	122.46	113.65	122.61	96.13	67.26	73.39	3.3	1	16.78	0	0	0	0	0	0	0	3.06	3.26
1152	IPI00243221	NRD1	nardilysin	0	0.0	0.0	0.0	0.0	0.0	1.65	0	0.93	0.0	0.69	1.95	0	0	0	1.05	1.83	4.35
1153	IPI00170796	VPS29	vacuolar protein sorting 29 homolog	0	0	0.0	0.0	0.0	0	0.0	0.0	2.8	0	2.06	1.3	0.0	0.0	1.53	1.05	1.22	1.63
1154	IPI00030320	DDX6	DEAD	0	0	0.0	0.0	0.0	0.0	0.0	1	0.0	0.0	0.69	1.3	0.0	0	0	1.05	6.11	3.26
1155	IPI00472676	HLA-B	HLA class I histocompatibility antigen, B-42 alpha chain	6.74	5.98	10.66	4.44	9.28	2.53	11.55	19.09	19.57	3.95	7.55	5.21	0	0.0	1.53	3.15	5.5	7.62
1156	IPI01013272	CDH13	Cadherin-13	0	0	0.0	0	0.0	0	0	0.0	0.0	0	0	0.65	0	0.0	0	10.5	1.22	2.18
1157	IPI00456887	HNRNPUL2	heterogeneous nuclear ribonucleoprotein U-like 2	0	0.0	0	0.0	0.0	0	0.0	0	0	1.32	2.06	3.91	0.0	0.0	0	0.0	3.67	4.9
1158	IPI00064652	VEGFA	vascular endothelial growth factor A	0	0.0	0	0	1.16	0.0	1.65	7.03	5.59	0	0	0	0	0.0	0.0	0	0.0	0.0
1159	IPI00014516	CALD1	caldesmon 1	3.37	5.13	0.89	0.0	0	5.06	0	0	0	2.63	0.69	1.95	0.0	0	0	0	0	0
1160	IPI00012510	EMILIN2	elastin microfibril interfacer 2	0	0.0	0	11.83	4.64	8.86	0	0.0	0	0	0	0	0	0	0	0	0	0
1161	IPI00656087	SIRPA	signal-regulatory protein alpha	0	3.42	0	4.44	10.44	5.06	0.0	0.0	0.0	0	0.0	0.0	0.0	0.0	0.0	0.0	0	0
1162	IPI00298246	MMP12	matrix metallopeptidase 12	0.0	0.0	0.0	0	0.0	0.0	0.0	0	0	0.0	0.0	0.0	0.0	0.0	0	1.05	4.28	3.26
1163	IPI00218052	WDFY3	WD repeat and FYVE domain containing 3	0	0.85	0	0	0	0	0	0	0	0	0	0	0	0	0	0	0	0
1164	IPI00005908	ADAMTS1	ADAM metallopeptidase with thrombospondin type 1 motif, 1	0	0	0	0	0	0	0	0.0	0	0	0	0	5.99	4.64	1.53	0	0	0.0
1165	IPI00965359	FRYL	protein furry homolog-like	0	0	0	0	2.32	1.27	1.65	0	0	0	0	0	0	0	0	0	0	0
1166	IPI00619921	DIDO1	death inducer-obliterator 1	0	0	0	0	0	0	1.65	1	0	0	0	0	0	0	0	0	0	0
1167	IPI00333985	NOMO2	NODAL modulator 3; NODAL modulator 1; NODAL modulator 2	0	1.71	0	2.96	2.32	1.27	0	2.01	0.93	0	0	0	0.0	0	0	0	0	0
1168	IPI00015361	PFDN5	prefoldin subunit 5	0	0	1.78	0	0.0	0	3.3	1	1.86	0	0.69	0.65	0.0	1.55	1.53	0	3.06	3.26
1169	IPI00032304	PLS1	plastin 1	3.37	3.42	0	2.96	4.64	6.33	4.95	5.02	3.73	0	2.06	2.6	0	4.64	3.06	3.15	4.28	4.35
1170	IPI00292836	KIAA1529	KIAA1529	0	0.85	0	0	0.0	0	0	0	0.93	0	2.06	2.6	0	0	0	1.05	1.22	1.63
1171	IPI01013265	TMSB4X	TMSB4X protein	1.12	0.85	0.89	0.0	1.16	0.0	0	3.01	3.73	1.32	1.37	1.95	0.0	0.0	0.0	0.0	0.61	1.63
1172	IPI00014439	QDPR	quinoid dihydropteridine reductase	1.12	3.42	1.78	1.48	2.32	0	1.65	2.01	0	2.63	0.69	2.6	0.0	3.09	0.0	0	0.0	0.0
1173	IPI00025840	EFNA1	ephrin-A1	0.0	0.85	0.89	0.0	0.0	0.0	0	0	0	1.32	0.69	0.65	0.0	0	0.0	4.2	0	1.63
1174	IPI00003965	USP7	ubiquitin specific peptidase 7	0	0	0	0.0	0	0	0	0	0.93	0	0	0	0	0	0	0	1.22	2.18
1175	IPI00012578	KPNA4	karyopherin alpha 4	2.25	0.0	1.78	0	0	0	0.0	0	1.86	0.0	0.69	1.3	0.0	0	0	0.0	1.83	1.63
1176	IPI01020747	NOVA1	RNA-binding protein Nova-1	0.0	0.85	0.89	0	1.16	0	0	0.0	0	0	0	1.3	0	0.0	0	0.0	0.0	0.0
1177	IPI00289083	CACHD1	cache domain containing 1	0	0	0	0	0	0	0	0	0	0	0	0	5.99	4.64	6.12	0	0	0
1178	IPI00006362	EDF1	endothelial differentiation-related factor 1	0.0	0.85	2.67	0.0	0.0	2.53	0.0	0.0	0.0	6.59	0.69	1.95	0.0	0	1.53	5.25	2.45	0
1179	IPI00003843	TJP2	tight junction protein 2	0.0	0.0	0	0	0.0	0.0	0	0	0	2.63	1.37	1.3	0.0	0	0	0	3.67	3.26
1180	IPI00157790	KIAA0368	KIAA0368	0	0	0	0	0	0	0	0	0	0	0	0	0	0	0	0	1.83	2.72
1181	IPI00009659	RPRD1B	regulation of nuclear pre-mRNA domain containing 1B	0	0.0	0	0	0.0	0	1.65	2.01	0.93	0	4.12	1.3	0.0	0.0	0.0	0	1.83	2.18
1182	IPI00006952	LACTB2	lactamase, beta 2	0.0	0.0	0.89	0.0	0.0	0.0	0.0	2.01	1.86	3.95	4.12	2.6	0.0	1.55	0.0	0.0	1.22	0.54
1183	IPI00014263	EIF4H	eukaryotic translation initiation factor 4H	0.0	2.56	0.0	0.0	0	0.0	0.0	0.0	0	0.0	3.43	2.6	0.0	6.18	3.06	0	1.83	1.09
1184	IPI00940896	HLA-C	major histocompatibility complex, class I, C; major histocompatibility complex, class I, B	16.85	15.38	18.66	8.87	10.44	7.59	21.46	27.13	18.64	3.95	8.92	11.07	11.98	4.64	3.06	7.35	7.34	7.62
1185	IPI00008918	LIMA1	LIM domain and actin binding 1	0	0	0	0	0.0	0	0.0	0.0	0	1.32	1.37	0	0.0	0.0	0	1.05	3.67	3.81
1186	IPI00298057	PPL	periplakin	0	0	0	0	0	0	0	0	0	0	0	0	0	0	0	2.1	1.83	3.26
1187	IPI00910524	MAGEA4	melanoma antigen family A, 4	0.0	0.0	0.0	0.0	0.0	0.0	11.55	4.02	7.46	0.0	0.0	0.0	0.0	0.0	0.0	0.0	0.0	0.0
1188	IPI01015944	KATNAL2	21 kDa protein	0	0.85	0	0	0	0	0	0	0.93	1.32	0.69	1.95	0.0	0	1.53	1.05	0.61	0.54
1189	IPI00855998	CENPF	centromere protein F	0	0	0	0	1.16	1.27	0	0	0	0	0	0	0	0	0	0	0	0.54
1190	IPI00164352	ZNF292	zinc finger protein 292	0	0	0	0	0	1.27	0	0	0.93	0	0	0	0	0	0	0	0	0
1191	IPI00641181	MARCKSL1	MARCKS-like 1	1.12	4.27	1.78	0.0	1.16	1.27	1.65	1	0.0	1.32	1.37	0.65	2.99	1.55	1.53	0.0	0.61	0.54
1192	IPI00796891	GOLGB1	golgin B1, golgi integral membrane protein	1.12	0	0	1.48	0	0	0	0	0	1.32	0	0	0	0	0	1.05	0	0
1193	IPI00028492	THSD7B	thrombospondin, type I, domain containing 7B	0	0	0	0	0	0	0	0	0	0	0	0.65	0	0	0	0	0	0
1194	IPI00180404	NEXN	nexilin	0	0	0	0	0	0	0	0.0	0	1.32	0	0	0	0	0	0	0	0
1195	IPI01012463	ITGA3	cDNA FLJ60385, highly similar to Integrin alpha-3	1.12	0.85	3.55	0	0.0	0	0	4.02	0	0	1.37	1.3	0	0	0	0	0	0
1196	IPI00008207	MAN1B1	mannosidase, alpha, class 1B, member 1	0	0	1.78	1.48	2.32	1.27	0	1	0	0.0	0	0.65	0.0	1.55	3.06	0	0.0	0.54
1197	IPI00015029	PTGES3	prostaglandin E synthase 3	0.0	1.71	0.0	0.0	0	1.27	0.0	2.01	0.93	1.32	2.75	1.95	0	0.0	0	0.0	1.83	3.26
1198	IPI00302453	DNAH9	dynein, axonemal, heavy chain 9	0	0	0	0	0	0	0	0	0	0	0	0	0	0	0	1.05	0	0
1199	IPI00956370	NCOA3	nuclear receptor coactivator 3 isoform c	0	0	0	0	0	0	0	0	0.93	0	0	0	0	0	0	0	0	0
1200	IPI00100460	DARS2	aspartyl-tRNA synthetase 2, mitochondrial	1.12	0	0.89	0	0.0	0.0	0	0.0	0	0	0.69	0	0	1.55	0	0	0	1.09
1201	IPI00026670	TCEB2	transcription elongation factor B	0.0	0.0	0	0.0	0	2.53	0.0	1	1.86	1.32	3.43	3.26	0.0	0	1.53	1.05	1.83	3.26
1202	IPI00183445	LPHN1	latrophilin 1	1.12	0.85	0.89	0	0	0	0	0.0	0.0	0	0	0	5.99	4.64	6.12	0.0	0	0
1203	IPI00013415	RPS7	ribosomal protein S7; ribosomal protein S7 pseudogene 11; ribosomal protein S7 pseudogene 4; ribosomal protein S7 pseudogene 10	2.25	1.71	0.0	0.0	0.0	0.0	0	0.0	0.0	0	0.69	0.65	0.0	1.55	0	1.05	1.83	2.18
1204	IPI00790305	PCNP	PEST proteolytic signal-containing nuclear protein	0.0	0.0	0.0	0.0	0.0	0.0	1.65	1	1.86	0.0	2.06	0.65	0.0	3.09	3.06	3.15	1.83	2.72
1205	IPI00298406	HADH	hydroxyacyl-Coenzyme A dehydrogenase	0	0.0	0.0	0	0.0	0	0	3.01	1.86	0	5.49	1.95	0.0	1.55	0	1.05	0.0	0.0
1206	IPI00165949	ERAP1	endoplasmic reticulum aminopeptidase 1	0	0	0	1.48	5.8	10.12	1.65	0	0	0	0	0.0	0	0	0.0	0	0	0.54
1207	IPI00973162	SGCE	epsilon-sarcoglycan	2.25	3.42	1.78	5.92	3.48	3.8	0.0	0.0	0	0	0.0	0.0	0	0	3.06	1.05	0	0
1208	IPI00005161	ARPC2	actin related protein 2/3 complex, subunit 2, 34kDa	0	0.0	0	0.0	0.0	0	0.0	0.0	0.0	0	1.37	1.95	0.0	0	0	0	1.83	3.26
1209	IPI00025257	SEMA7A	semaphorin 7A, GPI membrane anchor	0	0.85	1.78	8.87	8.12	5.06	0.0	0.0	0.0	0.0	0	0.0	0.0	0.0	0.0	0.0	0	0.0
1210	IPI00398020	ODZ3	odz, odd Oz/ten-m homolog 3	0	0.0	0	1.48	0	0	0	0	0	0	0	0	0	0	1.53	1.05	0	0
1211	IPI00179437	ARHGEF18	Rho/Rac guanine nucleotide exchange factor	1.12	0	0.89	0	1.16	1.27	0	0	0.93	0	0.69	0	0	0	0	0	0	0
1212	IPI00007695	SHANK1	SH3 and multiple ankyrin repeat domains 1	0	0	0	0.0	0	0	0	0	0	0	0	0.65	0	0	0	0	0	0
1213	IPI00641442	WDFY4	WDFY family member 4	0	0.85	0	0	0	0	0	0	0	0	0	0	0	0	0	0	0	0
1214	IPI00005162	ARPC3	similar to actin related protein 2/3 complex subunit 3; hypothetical LOC729841; actin related protein 2/3 complex, subunit 3, 21kDa	1.12	0	0.89	0	0.0	1.27	0	0.0	0.0	1.32	2.75	2.6	0	0	0	1.05	0	0.54
1215	IPI00555833	MYEF2	myelin expression factor 2	1.12	0	0	0	0	0	0	0	0	0	0	0	0	0.0	0	0	0	0
1216	IPI00154975	DNAJC9	DnaJ	0.0	0	0.0	0.0	0	0	1.65	0.0	0.93	1.32	1.37	1.3	0.0	3.09	1.53	2.1	0.61	1.63
1217	IPI00879966	CCDC129	coiled-coil domain containing 129	0	0	0	0	0	0	0	0	0	0	0	0	2.99	0	0	0	0	0
1218	IPI00020985	EP300	E1A binding protein p300	0	0	0.89	0	0	0.0	0	0	0	0	0	0	0	0	0	0	0	0
1219	IPI00854845	GVINP1	Interferon-induced very large GTPase 1	0	0	0	0	0	0	0	0	0	0	0	0	2.99	0	0	0	0	0
1220	IPI00006464	CNNM1	cyclin M1	0.0	0.85	0.0	0	0	0	0	1	0	0	0	0	0	0	0	0.0	0.0	0
1221	IPI00956072	ANXA5	annexin A5, isoform CRA_a	1.12	0	0	0	0.0	0	0	0.0	0	0	0	0	0	0	1.53	0.0	0	0.0
1222	IPI00294250	EPHA1	EPH receptor A1	0.0	0	0	0	0.0	0	0	0	0.93	0.0	0	0.0	0	0	0	4.2	3.06	3.81
1223	IPI00791131	GRTP1	growth hormone regulated TBC protein 1	0	0	0.89	0	0.0	3.8	0	0	0	0	0	0.0	8.98	0	0	0	0	0.0
1224	IPI00030179	RPL7	ribosomal protein L7 pseudogene 26; ribosomal protein L7 pseudogene 16; ribosomal protein L7; ribosomal protein L7 pseudogene 32; ribosomal protein L7 pseudogene 23; ribosomal protein L7 pseudogene 24; ribosomal protein L7 pseudogene 20	3.37	0.0	1.78	0.0	0.0	0.0	1.65	3.01	0.0	0	1.37	0.65	2.99	1.55	0.0	1.05	0	0.54
1225	IPI00179330	RPS27A	ribosomal protein S27a pseudogene 12; ribosomal protein S27a; ribosomal protein S27a pseudogene 11; ribosomal protein S27a pseudogene 16	2.25	0	0	0.0	0	2.53	0.0	0.0	0.0	0.0	1.37	0.0	8.98	1.55	3.06	1.05	0.61	0
1226	IPI00785113	LRRFIP1	leucine rich repeat	0.0	0.0	0	0.0	0.0	1.27	0	0	1.86	0.0	0.69	0.65	0	0.0	0	1.05	1.22	2.18
1227	IPI00015953	DDX21	DEAD	0	0	0	0.0	0	0	0	0	2.8	0	2.06	1.3	0.0	0.0	3.06	0	2.45	2.18
1228	IPI00477868	LAMA5	laminin, alpha 5	0.0	5.13	2.67	0.0	0.0	0	11.55	25.12	19.57	13.17	9.61	11.07	17.97	4.64	4.59	22.05	10.39	5.98
1229	IPI00221093	RPS17	ribosomal protein S17	0	1.71	0	0.0	0.0	0.0	0.0	0.0	0.0	0.0	2.75	0.65	0.0	4.64	1.53	0	2.45	2.72
1230	IPI00896415	ADAMTSL4	ADAMTS-like 4	0	0.0	0	0.0	0.0	0.0	0	0.0	0	0	4.12	0.0	0	0	0	0	0.0	0.0
1231	IPI00029056	SEPHS1	selenophosphate synthetase 1; similar to selenophosphate synthetase 1	0	0.0	0	0	0.0	0.0	0	1	0	0	0.69	3.91	0	0	0	0	1.83	2.18
1232	IPI00299299	HSPA13	heat shock protein 70kDa family, member 13	0	0.0	0.0	0.0	0.0	0.0	0	0.0	0.0	0	0.69	0.65	2.99	10.82	9.18	0	0.0	0.54
1233	IPI00220373	IDE	insulin-degrading enzyme	0	0	0	0.0	0.0	0	0	0	0	0	0	0	0	0	0	0	3.67	1.63
1234	IPI00003419	SMAP	small acidic protein; chromosome 11 open reading frame 58 pseudogene; chromosome 11 open reading frame 58	0.0	0.0	0.0	0	0.0	0.0	0.0	1	0.0	3.95	2.75	3.26	0.0	0.0	3.06	1.05	3.06	3.26
1235	IPI00102069	EIF3M	eukaryotic translation initiation factor 3, subunit M	0	0	0	0.0	0.0	0.0	0.0	0.0	0.93	0	3.43	0.65	0.0	0.0	0	0	3.06	2.18
1236	IPI00024290	IRF6	interferon regulatory factor 6	0	0.0	0.0	0.0	0.0	0	0	0	0	0.0	0	0	0.0	0	0.0	0.0	4.89	6.53
1237	IPI00005686	LIPG	lipase, endothelial	0	0.0	0	0.0	0	0.0	0	0.0	0.0	0	0.69	0	0.0	0.0	0.0	4.2	4.89	4.9
1238	IPI00030781	STAT1	signal transducer and activator of transcription 1, 91kDa	0	0.0	0.0	0	0	0	0	0	0	1.32	10.3	3.91	0	0	0	0	0.0	0
1239	IPI00215611	CRIP1	cysteine-rich protein 1	0	0.0	0.0	0.0	0.0	0.0	0.0	0.0	0.0	0	0	0.0	0.0	0.0	0.0	3.15	0.61	0
1240	IPI00384874	ABCA10	ATP-binding cassette, sub-family A	0	0.85	0.89	0	0.0	1.27	1.65	0	0	2.63	0	1.3	5.99	1.55	3.06	1.05	0	0
1241	IPI00293026	EFTUD1	elongation factor Tu GTP binding domain containing 1	0	0	0	0	0	0	0	0	0	0	0	0	0	0	0	0	0.61	0
1242	IPI00003384	CELSR1	cadherin, EGF LAG seven-pass G-type receptor 1	0	0.0	0	0.0	0.0	0	0	0	0	0	1.37	0	0	0	0	0	0	0
1243	IPI00409590	LMO7	LIM domain 7	0	0	0	0	0	0	0	0	0	0	1.37	0	0	0	0	0	0	0
1244	IPI00917645	SCRN1	secernin 1	1.12	0.0	0	0	0	0	0	0.0	0	1.32	0.69	1.3	0	1.55	1.53	0.0	0.61	0.54
1245	IPI00064328	PRMT5	protein arginine methyltransferase 5	0	0	0	0.0	0.0	0	0	0.0	0	0.0	0.69	0.65	0	3.09	0	0	1.22	1.63
1246	IPI00009101	SRCAP	Snf2-related CREBBP activator protein	0	0	0	0	0	0	0	0	0.93	0	0	0	0	0	0	0	0	0
1247	IPI00025329	RPL19	ribosomal protein L19; ribosomal protein L19 pseudogene 12	1.12	2.56	2.67	0.0	0.0	0.0	3.3	0.0	1.86	2.63	0.69	1.3	5.99	3.09	1.53	0	1.22	1.09
1248	IPI00419836	DCBLD2	discoidin, CUB and LCCL domain containing 2	0	0	0	4.44	1.16	3.8	0	0	0	0.0	0	0	0.0	0.0	0	1.05	0.61	1.63
1249	IPI00000792	CRYZ	crystallin, zeta	0	0	0	0	0	0	0	0	0	1.32	1.37	1.95	0	0	0	3.15	2.45	0
1250	IPI00219465	TCN2	transcobalamin II; macrocytic anemia	0	2.56	3.55	0	0	0	0	0.0	0.0	0	0	0.0	0	0	0	0	0.0	0.54
1251	IPI00465231	TLL2	tolloid-like 2	1.12	0.85	2.67	0	2.32	0	0.0	0	0	1.32	0.69	1.3	0.0	0.0	0	5.25	0.61	0
1252	IPI01019118	NDRG1	N-myc downstream regulated 1	0.0	0	0	0.0	3.48	1.27	4.95	4.02	0.93	0.0	4.12	0.65	0.0	0	0	0	0.0	0.54
1253	IPI00396435	DHX15	DEAH	1.12	0.85	0.0	0	0.0	0	0	0	0	0.0	2.75	0	0	1.55	0	0	0.61	0.54
1254	IPI00026215	FEN1	flap structure-specific endonuclease 1	0	2.56	0.0	0.0	0	0	0	0	0	0	2.75	2.6	0.0	0	6.12	0.0	1.22	1.63
1255	IPI00019090	COL19A1	collagen, type XIX, alpha 1	0	2.56	0.89	1.48	5.8	5.06	0	0.0	0.0	0	0	0.0	0	0	0	0	0	0
1256	IPI00022420	RBP4	retinol binding protein 4, plasma	0	0.0	0.0	2.96	0	0	4.95	0.0	0	1.32	0.0	0	17.97	3.09	3.06	0.0	0.0	0.0
1257	IPI00018314	SEC14L2	SEC14-like 2	0.0	0.0	0	0	1.16	0.0	0.0	0.0	0	0.0	3.43	3.26	0.0	0.0	0	2.1	2.45	1.09
1258	IPI00027983	CDA	cytidine deaminase	0.0	0.0	0.0	0.0	0.0	0.0	0.0	0.0	0.0	7.9	7.55	2.6	0	0.0	0.0	0.0	0	0.0
1259	IPI00554761	HMGN1	high-mobility group nucleosome binding domain 1	1.12	0.85	0.89	0.0	1.16	1.27	0	1	0.93	0	0.69	0.65	2.99	1.55	1.53	1.05	0	0.54
1260	IPI00903226	HK1	hexokinase 1	0	0.85	0	0	0	1.27	0.0	0	0	0	0.69	0	0	0	0	0	1.83	1.63
1261	IPI00373897	DTNB	dystrobrevin, beta	0	0	0	0	0.0	1.27	0	0.0	0	0	0	0	0	0	0	0	0.61	0
1262	IPI01015436	MYH7	uncharacterized protein	1.12	0	0	1.48	0	0	0	0	0	0	0	0	0	0	0	0	0	0
1263	IPI00550020	PTMS	parathymosin	1.12	1.71	0	0	3.48	2.53	0.0	1	0.93	0.0	0.69	0.65	2.99	0	1.53	1.05	0.0	0.54
1264	IPI00926602	BRPF1	bromodomain and PHD finger containing, 1	0	0	0	0.0	0	0	0	0	0	0.0	0	0.65	0	0	0	0	0	0
1265	IPI00942499	CD163L1	CD163 molecule-like 1	1.12	0	0	0	0	0	0.0	0	0	0	0.69	0	0	0	0	0	0	0
1266	IPI00217407	UBR2	ubiquitin protein ligase E3 component n-recognin 2	0	0	0.89	0	0.0	0	0	0	0	0	0	0	0	0	0	0	0	0
1267	IPI00922855	TUBGCP2	gamma-tubulin complex component 2	0	0	0	1.48	1.16	0	0	0	0	0	0	0	0	0	0	0	0	0
1268	IPI00107555	PFN2	profilin 2	0.0	0.85	0.89	0.0	2.32	2.53	1.65	2.01	0.93	1.32	0.69	1.3	2.99	6.18	6.12	0	0.0	0.0
1269	IPI00018057	MYO9A	myosin IXA	0	0	0	0	0	0	0	0	0	0	0	0	0	1.55	0	0	0	0
1270	IPI00412650	SVIL	supervillin	0	0	0	0	0	0	0	0	0	0	0	0	0	0	0	0	1.83	1.63
1271	IPI00479877	ALDH9A1	aldehyde dehydrogenase 9 family, member A1	0	0	0.89	0.0	0.0	2.53	1.65	2.01	4.66	0.0	0.69	0.65	0.0	1.55	4.59	0	0.61	1.63
1272	IPI00288965	ROS1	c-ros oncogene 1 , receptor tyrosine kinase	1.12	0.85	0.89	0	0	1.27	0	0	0	0	0	0	5.99	0	0	0	0.0	0
1273	IPI00167949	MX1	myxovirus	0	0.0	0	0	0.0	0	0	0	0	0	3.43	0.65	0	0	0	0	0	1.09
1274	IPI00909516	TPP1	tripeptidyl peptidase I	0	4.27	1.78	0.0	4.64	3.8	0.0	2.01	1.86	6.59	6.87	9.77	0	13.91	6.12	5.25	6.73	11.42
1275	IPI00061525	GNPNAT1	glucosamine-phosphate N-acetyltransferase 1	0	0.85	0	0.0	0	0.0	0	0.0	0.93	2.63	2.06	2.6	0.0	1.55	1.53	3.15	1.22	1.63
1276	IPI00307259	DNAJC13	DnaJ	1.12	0	0	0	0	0	0	0	0.93	0	0.69	0	0	0	0	0	0	0
1277	IPI00217030	RPS4X	ribosomal protein S4X pseudogene 6; ribosomal protein S4X pseudogene 13; ribosomal protein S4, X-linked	0	0.85	0	0.0	0.0	0.0	0	0	0.0	0	1.37	0	0.0	0.0	0	0	0.61	0.54
1278	IPI00003269	ACTBL2	actin, beta-like 2	15.73	10.25	9.77	11.83	4.64	13.92	14.86	11.05	8.39	9.22	13.04	12.37	14.97	9.28	7.65	8.4	9.17	8.16
1279	IPI00000783	PSMB8	proteasome subunit beta type-8	0.0	0	0	0	0.0	0.0	0	0	0	0	0.69	0.65	0	0	0	0	2.45	2.18
1280	IPI00301865	TMEM132A	transmembrane protein 132A	0.0	0	0.0	0.0	0	0	0.0	0	2.8	0	0	0	0	0	0	1.05	0.61	0
1281	IPI00030648	ZFYVE9	zinc finger, FYVE domain containing 9	0.0	0	0	0	0	0	0	0.0	0	0	0	0	0	0	0	0	0.61	0
1282	IPI00016786	CDC42	cell division cycle 42	3.37	0.0	0	0.0	0.0	0.0	0	1	0.0	3.95	1.37	1.3	0.0	0	0.0	0.0	2.45	2.72
1283	IPI00843910	FUCA1	fucosidase, alpha-L- 1, tissue	0.0	1.71	0.0	0.0	0.0	0.0	0.0	0.0	0	0	2.75	3.26	0.0	1.55	1.53	1.05	0	0.54
1284	IPI00013468	BUB3	budding uninhibited by benzimidazoles 3 homolog	0.0	0.0	0.89	0.0	0.0	0.0	0.0	0	0.93	0	0.69	1.95	0	3.09	0	2.1	2.45	2.72
1285	IPI00029054	NT5C2	5'-nucleotidase, cytosolic II	0	0	0.0	0	0.0	0	0.0	0	0	0	0.69	0.65	0.0	0.0	0.0	0	3.06	3.26
1286	IPI00021537	OGFR	opioid growth factor receptor	0.0	0.0	0.0	0.0	0.0	0	0.0	0	0	0	2.75	1.3	0.0	0.0	0	0.0	1.83	1.63
1287	IPI00009328	EIF4A3	eukaryotic translation initiation factor 4A, isoform 3	3.37	1.71	1.78	2.96	0.0	1.27	3.3	0	0	2.63	4.12	3.26	0	3.09	4.59	3.15	3.06	2.18
1288	IPI00184330	MCM2	minichromosome maintenance complex component 2	0	0	0.0	0.0	0	0.0	0	0	0	0.0	0	0	0.0	0	0	0	2.45	1.63
1289	IPI00853165	EHD1	EH-domain containing 1	0.0	0	0.0	0.0	0.0	0	1.65	1	0.0	0	4.12	0	0	0	0.0	0	4.89	3.81
1290	IPI00002459	ANXA6	annexin A6	1.12	0	0	2.96	5.8	6.33	0	0	0	0.0	0	0	0	0	0	0	0	0
1291	IPI00256684	AP2A1	adaptor-related protein complex 2, alpha 1 subunit	0	0	0	0	0	0	0	0.0	0	0.0	4.81	1.95	0	0	0.0	0	1.83	2.18
1292	IPI00911039	HSPA1A	heat shock 70kDa protein 1A; heat shock 70kDa protein 1B	29.21	22.22	32.87	7.39	5.8	2.53	51.17	35.17	30.76	39.52	26.09	38.42	176.67	166.97	157.66	46.21	55.64	50.6
1293	IPI00021856	APOC2	apolipoprotein C-II	0.0	0.0	0.0	0	9.28	13.92	0.0	0.0	0.0	0.0	0.0	0	0.0	0.0	0.0	0.0	0.0	0.0
1294	IPI00009030	LAMP2	lysosomal-associated membrane protein 2	0	0.85	0.89	0	2.32	1.27	0.0	1	0.93	1.32	0.69	0.65	0	0	0	1.05	0.61	1.09
1295	IPI00844323	BAT2L1	HLA-B associated transcript 2-like	0	0.85	0	0	0	0	0	0	0.93	0	0.69	0	0	0	1.53	0	0	0
1296	IPI00218648	ARID4A	AT rich interactive domain 4A	0	0	0	1.48	0	0	0	0	0	0	1.37	0	0	0	0	0	0	0
1297	IPI00292530	ITIH1	inter-alpha	0	0.0	0	0	0.0	1.27	1.65	0.0	0	0	0	0	2.99	3.09	1.53	0	0	0
1298	IPI00032179	SERPINC1	serpin peptidase inhibitor, clade C	1.12	0	0	0.0	0	0	0	0.0	0	0	0	0.65	2.99	0	0	0	0	0.54
1299	IPI00170706	TMEM2	transmembrane protein 2	0	0.85	0	1.48	2.32	1.27	0	0	0	0	0	0	0	0	0	0	0	0
1300	IPI00873586	SAPS1	SAPS domain family, member 1	0	0.0	0.89	0	1.16	0	0	0.0	0	0	0	0	0	0	0	0	0	0
1301	IPI00165981	ZNFX1	zinc finger, NFX1-type containing 1	0	0	0	0	0	0	0	0	0	1.32	0	0.65	0	0	0	0	0	0
1302	IPI00165931	PLXNA4	plexin A4	0	0	0	0	0	0	0	0	0	0	0	0	0	0	0	1.05	0	0
1303	IPI00470649	NCLN	nicalin homolog	0	0	0	0	0	0	0	2.01	1.86	0	0	0	2.99	0	0	1.05	0	0
1304	IPI00294840	AIM1	absent in melanoma 1	0	0	0	0	0	0	0	0	0	0	0	0	0	0	0	1.05	0.61	0.54
1305	IPI00159322	TCF20	transcription factor 20	0	0	0	0	0.0	0	0	0	0	1.32	0.0	0	0.0	0	0	0	0	0
1306	IPI00642097	GSPT2	G1 to S phase transition 2	0	0	0	0	0	0	0	0	0	0	0	0	0.0	1.55	0	0	0	0
1307	IPI00307276	ADAMTS4	ADAM metallopeptidase with thrombospondin type 1 motif, 4	1.12	0.85	1.78	0	2.32	0.0	0.0	0	0	0	0.0	0	0	0	0	0	0	0
1308	IPI00022674	OSMR	oncostatin M receptor	0	0.85	3.55	0.0	0	0	1.65	1	1.86	0	0	0	0	0	0	0	0	0.0
1309	IPI00105598	PSMD11	proteasome	0	0	0.89	0.0	0	0	0	0.0	0.93	0	0.69	0.65	0.0	1.55	3.06	0.0	1.83	1.63
1310	IPI00022465	CIT	citron	1.12	0	0	0	0	0	0	0	0	1.32	0	0	0	0	0	0	0	0
1311	IPI00784320	FAM83H	family with sequence similarity 83, member H	1.12	0.85	0	0	1.16	1.27	0	0.0	0.93	0	0	0	0	0	0	0	0	0
1312	IPI00020416	TPP2	tripeptidyl peptidase II	1.12	0	0	0	0	0.0	1.65	0	0.0	0	0.69	0	0	3.09	0	0.0	1.83	2.18
1313	IPI00743594	ANLN	anillin, actin binding protein	0	0	0.89	0	0.0	0.0	0	0.0	0	0	1.37	1.95	0	1.55	0	1.05	0.61	1.09
1314	IPI00001743	TSHZ3	teashirt zinc finger homeobox 3	0	0	0	0	0	1.27	0.0	0.0	0	0	0	0	0	0	0	0	0	0
1315	IPI00103525	PSPC1	paraspeckle component 1; paraspeckle protein 1 pseudogene	0.0	0.0	0	0.0	0.0	0.0	0	0	0.0	0	2.06	0	0	3.09	0	0	1.22	0
1316	IPI00010351	MSR1	macrophage scavenger receptor 1	1.12	0	0	0	0	0	0	0.0	0.0	0	0.0	0	2.99	0	0	0	0.0	0.0
1317	IPI00031397	ACSL3	acyl-CoA synthetase long-chain family member 3	1.12	0	0	0	0.0	0	0	0.0	0	0	0	0	0	0	0	0	0	0.0
1318	IPI00550689	C22ORF28	chromosome 22 open reading frame 28	1.12	0.85	0	0	0.0	0.0	0.0	0	0.0	0	0.69	1.3	0.0	0.0	0	0	1.83	2.18
1319	IPI01021243		protein	0	0	0	0.0	0.0	0.0	0	0	0	1.32	2.06	1.95	0	0	0	2.1	3.06	1.63
1320	IPI00216159	GFPT2	glutamine-fructose-6-phosphate transaminase 2	0.0	0	0	8.87	3.48	1.27	3.3	2.01	0.93	0	0.69	0	0	0.0	0	0	0	0.0
1321	IPI00923493	TBC1D2B	TBC1 domain family, member 2B	0.0	0	0	0	0	0	0	0	0	0.0	0	0	0	0	1.53	0	0	0
1322	IPI00470607	FAM20C	family with sequence similarity 20, member C	0.0	0	0	0	0.0	0.0	0	0	0	1.32	1.37	3.91	0	0.0	0.0	0	0	0.0
1323	IPI00795318	MCM4	minichromosome maintenance complex component 4	0	0	0.0	0	0	0	0	0.0	0	0	0	0	0.0	0	1.53	0	3.67	2.72
1324	IPI00395488	VASN	vasorin	0.0	0.0	0.89	0.0	0.0	0	0.0	0.0	0.0	0	0	0	0	0	0	0	0.0	0
1325	IPI00217882	SORT1	sortilin 1	0	2.56	1.78	1.48	3.48	1.27	0	0	0	0.0	0	0	0.0	0	0	0	0.0	0
1326	IPI00032406	DNAJA2	DnaJ	0	0	0.89	1.48	0	0	0	1	0.93	0	0	0	0	1.55	0	0	0.61	0
1327	IPI00016645	EPHA7	EPH receptor A7	0	0	0	0	0	0	0	0.0	0	0	0	0	17.97	4.64	9.18	0	0	0
1328	IPI00166086	GCNT2	glucosaminyl	7.86	1.71	3.55	4.44	2.32	1.27	0.0	0.0	0	0	0.0	0.0	0.0	0.0	0.0	0.0	0	0.0
1329	IPI00002211	SEMA6A	sema domain, transmembrane domain	0	4.27	2.67	0	3.48	1.27	0	0.0	0.0	0.0	0	0.0	0	0	0.0	0	0	0
1330	IPI00002320	FLRT3	fibronectin leucine rich transmembrane protein 3	0	5.13	3.55	2.96	8.12	5.06	0	0.0	0	0	0	0	0	0.0	0.0	0	0	0
1331	IPI00073772	FBP1	fructose-1,6-bisphosphatase 1	0	0.0	0	0.0	0.0	0	0	0	0	0.0	0.0	0.0	0	0.0	0	3.15	3.06	4.35
1332	IPI00975497	F2	coagulation factor II (thrombin)	0	0	0	0	1.16	1.27	1.65	0.0	2.8	1.32	0	0.0	5.99	1.55	6.12	0	0	0.54
1333	IPI00254162	PTBP2	polypyrimidine tract binding protein 2	0	0.85	0	0.0	0.0	0	0	1	0.93	0	0.69	0.65	0.0	0	1.53	2.1	0	0.54
1334	IPI00945818	LRBA	LPS-responsive vesicle trafficking, beach and anchor containing	1.12	0	0	0	0	0	1.65	0	0	0	0	0	0	0	0	0	0	0
1335	IPI00013455	CLIP1	CAP-GLY domain containing linker protein 1	0	0	0	1.48	0	1.27	0	0	0	0	0	0.65	0	0	0	0	0	0
1336	IPI00030363	ACAT1	acetyl-Coenzyme A acetyltransferase 1	0.0	0	0	0	0	0	0	0	0	0	2.06	1.3	0	1.55	0	0	0.0	0
1337	IPI00792312	INTS3	integrator complex subunit 3	0	0	0	0	0	0	0	0.0	0	0	0	0	0	0	0	0	0	0.54
1338	IPI00910436	DKK3	dickkopf homolog 3	2.25	2.56	4.44	0	0.0	0	0	6.03	3.73	1.32	0.69	2.6	0.0	0	0.0	11.55	6.73	7.07
1339	IPI01010257	FLJ00353	FLJ00353 protein	0	0	0	0	0.0	0	0	0	0	0	0	0	0.0	0	0.0	0	0	0.54
1340	IPI00174955	OTUD1	OTU domain containing 1	0	0.0	0.0	0	0.0	0.0	0	0	0	1.32	0	0.65	0	0	1.53	1.05	0	0
1341	IPI00910249	COMP	cartilage oligomeric matrix protein	0	0	0	2.96	0.0	0.0	0	0	0.0	0	0	0	0	0	1.53	0	0	0
1342	IPI00719178	ABCC1	ATP-binding cassette, sub-family C	0	0.85	0	0	0	0	0	0	0	0	0	0	0	0	0	0	0	0
1343	IPI00008231	C1ORF9	chromosome 1 open reading frame 9	0	0.0	0	0	0	0	0	0	0	0	0.69	0	0	0.0	0.0	0	0.0	0
1344	IPI00028213	SEMA3D	sema domain, immunoglobulin domain	0	0	0	0	0	0	0	0	0	0	0	0	0.0	0	0	0	1.22	2.18
1345	IPI00025974	CHMP4B	chromatin modifying protein 4B	2.25	0.0	0.0	0.0	0.0	0.0	1.65	0.0	0.0	2.63	2.06	0.65	2.99	3.09	1.53	2.1	3.06	1.09
1346	IPI00021903	ADAM23	ADAM metallopeptidase domain 23	0	0	0	0	1.16	1.27	0	0.0	0.0	0.0	0.0	0.0	0	0	0	0	0	0
1347	IPI00299573	RPL7A	ribosomal protein L7a pseudogene 70; ribosomal protein L7a; ribosomal protein L7a pseudogene 30; ribosomal protein L7a pseudogene 66; ribosomal protein L7a pseudogene 27; ribosomal protein L7a pseudogene 11; ribosomal protein L7a pseudogene 62	1.12	0.0	0	0.0	0.0	0.0	1.65	0.0	0	1.32	2.06	0.0	0	0	0	1.05	0.61	0
1348	IPI00306436	STAT3	signal transducer and activator of transcription 3	0	0	0	0	0	0	0	0	0.93	1.32	2.75	1.3	0	0	1.53	0	0.61	2.18
1349	IPI00045839	LEPRE1	leucine proline-enriched proteoglycan	0	3.42	0.89	2.96	0	0	0	0	0	0.0	0	0	0	0	0.0	0	0.0	0
1350	IPI00550917	TLR9	toll-like receptor 9	0	0	0	0	0	0	0.0	0	0	0.0	0.69	0.65	0.0	0	0	0	3.67	2.72
1351	IPI00013860	HIBADH	3-hydroxyisobutyrate dehydrogenase	1.12	0	0	0	0.0	0.0	0.0	0	0.0	2.63	2.06	1.3	0	1.55	0	0	0	0
1352	IPI00029778	TP53BP1	tumor protein p53 binding protein 1	0	0	0	0	0	0	0	0	0	0	0	0	0.0	0	0	0	1.22	0
1353	IPI00942092	ADSL	adenylosuccinate lyase	1.12	0	1.78	0	0.0	0.0	0.0	0	0.93	0.0	2.75	0	0.0	0	0	0	0.61	1.09
1354	IPI00935516	HSBP1	heat shock factor-binding protein 1	1.12	0.85	0.89	0	1.16	0	0.0	1	0	0	0	3.91	0.0	0.0	0.0	0.0	3.67	2.18
1355	IPI00002441	SDC1	syndecan 1	1.12	2.56	1.78	0.0	0.0	0.0	1.65	0.0	3.73	0.0	0.69	1.95	0.0	0.0	0.0	0	1.83	2.18
1356	IPI00876963	HLA-A	HLA class I histocompatibility antigen, A-2 alpha chain	12.36	5.98	9.77	10.35	9.28	1.27	16.51	13.06	12.12	2.63	13.04	9.12	11.98	4.64	1.53	3.15	4.28	4.35
1357	IPI00878669	CBX1	chromobox homolog 1	4.49	1.71	0.0	0.0	0.0	1.27	0.0	0	0.93	5.27	4.81	5.21	0.0	4.64	1.53	2.1	3.06	2.18
1358	IPI00021370	UBE2K	ubiquitin-conjugating enzyme E2K	0.0	0.85	0	0.0	0.0	0	0.0	0.0	0	0	0	1.3	0.0	1.55	1.53	0	1.83	2.18
1359	IPI00027032	LYPLA2	lysophospholipase II pseudogene 1; lysophospholipase II	0	0	0	0.0	0	0	0	0.0	0.0	0.0	3.43	1.3	0.0	0	0.0	0	0.61	1.63
1360	IPI00221360	PYCARD	PYD and CARD domain containing	2.25	0.85	0.89	0.0	0.0	0.0	0.0	0	0.0	0.0	0.69	0	0.0	0.0	0.0	1.05	2.45	2.18
1361	IPI00011604	GCSH	similar to Glycine cleavage system H protein, mitochondrial precursor; glycine cleavage system protein H	0.0	0.0	0.0	0.0	0.0	7.59	0.0	8.04	3.73	1.32	1.37	0.65	0.0	0	0.0	0.0	0.0	0.0
1362	IPI00749245	SFRP1	secreted frizzled-related protein 1	0	2.56	8.88	2.96	1.16	0	0.0	0.0	0.0	0.0	0	0	0.0	0.0	0.0	0.0	0.0	0
1363	IPI00955041	FSTL3	follistatin-related protein 3	0.0	0	0.0	0.0	0.0	0.0	0.0	0.0	0.0	2.63	1.37	3.26	0.0	0.0	0.0	1.05	0.0	0.54
1364	IPI00013079	EMILIN1	elastin microfibril interfacer 1	1.12	7.69	4.44	0	0.0	0	0	0.0	0	0	0	0	0	0	0	0	0	0
1365	IPI00021536	CALML5	calmodulin-like 5	0.0	0.0	0.0	0.0	0.0	0.0	1.65	12.06	9.32	0.0	0.0	0.0	0.0	0.0	0.0	0.0	0.0	0.0
1366	IPI00748990	SCN1A	sodium channel, voltage-gated, type I, alpha subunit	0	0	0	0.0	0	1.27	0	0	0	0	0.69	0	0	0	0	0	0	0
1367	IPI00328825	N4BP2	NEDD4 binding protein 2	0	0	0	0	0	0	0	0	0	0	0	0	0	0	0	1.05	0	0
1368	IPI00152643	ST7L	suppression of tumorigenicity 7 like	0	0	0	0	0.0	0	0	0.0	0	1.32	0.69	0	0	1.55	1.53	0	0	0
1369	IPI00002547	CAPN6	calpain 6	0	0.0	0	0	0	0.0	0	0	0	1.32	0	0	0	0	0	0	0.0	0.0
1370	IPI00004413	TNFRSF21	tumor necrosis factor receptor superfamily, member 21	0	1.71	0	0	3.48	0	0	5.02	0	0	0	0	0	0	0	0	0.61	0.54
1371	IPI00304710	SPHKAP	SPHK1 interactor, AKAP domain containing	0	0	0	0	0.0	0	0	0	0	0	0	0	0	0	0	1.05	0	0
1372	IPI00020356	MAP1A	microtubule-associated protein 1A	0	0	0	0	0	0	0	0	0	0	0	0	2.99	0	0	0	0	0
1373	IPI00220317	POLA1	polymerase	0	0	0	0	0	0	0	0	0	0	0	0	0	0.0	0	1.05	0	0
1374	IPI00924916	TBXAS1	thromboxane A synthase 1	0	0.85	0.89	0	0	0	1.65	0.0	0	0	0	0	0.0	0	1.53	0	0	0
1375	IPI00432723	XYLT2	xylosyltransferase II	0	0	0.89	0	0.0	0	0	2.01	0.93	0	0	0	0.0	0	0	0.0	0	0
1376	IPI00006658	PIN4	protein	0.0	0	0.0	0	0.0	0.0	3.3	0.0	0	0	1.37	0.65	0	4.64	3.06	4.2	1.83	2.18
1377	IPI00302712	DYNC1I2	similar to dynein cytoplasmic 1 intermediate chain 2; dynein, cytoplasmic 1, intermediate chain 2	0	0.85	0.89	0	0	1.27	0	1	0	6.59	0.69	1.3	0	0	0	1.05	0.61	0.54
1378	IPI00012837	KIF5B	kinesin family member 5B	2.25	0	0	0	0	0	0	0	0	0	0.69	0	0	0	0.0	0	1.83	3.26
1379	IPI00644408	EPHB2	EPH receptor B2	0	0	0.0	0.0	0	0.0	0.0	2.01	0	0	0.69	0.65	0	0	0	0	0.61	0.54
1380	IPI00553109	PITRM1	pitrilysin metallopeptidase 1	0	0	0.0	0	0	0	0	0	0	1.32	4.12	1.95	2.99	0	0	0	0	0
1381	IPI00429191	ETF1	eukaryotic translation termination factor 1	2.25	0	0	0.0	0.0	0.0	0	0.0	0	0	1.37	0	0	0.0	0.0	0.0	1.22	1.09
1382	IPI00011875	IK	similar to CG18005; IK cytokine, down-regulator of HLA II	1.12	0.0	0	0	0	0.0	0	0.0	0.0	0.0	0	0.0	0.0	0.0	0	0	0	0.0
1383	IPI00170899	PSMB9	proteasome subunit beta type-9	0	0	0	0.0	0	0	0	0	0	0.0	1.37	1.3	0.0	0	0	0	1.83	1.09
1384	IPI00002525	NENF	neuron derived neurotrophic factor	0.0	0	0	2.96	3.48	3.8	0.0	0	0	2.63	0	0.65	0.0	0.0	0.0	0	0.0	0.0
1385	IPI00000105	MVP	major vault protein	0	0	0.0	0	0	1.27	0	0	0	2.63	2.75	2.6	0	0	0	0	0	0.54
1386	IPI00872800	XPO5	exportin 5	3.37	4.27	2.67	0.0	0.0	0.0	0.0	0.0	0.0	1.32	0	1.95	0	0	0	2.1	1.22	1.63
1387	IPI00005087	TMOD3	tropomodulin 3	1.12	0.0	0.0	0.0	0.0	0.0	0	0.0	0.93	5.27	0.69	2.6	0.0	0.0	0.0	2.1	1.83	3.81
1388	IPI01010281	DNM1L	dynamin 1-like, isoform CRA_c	0	0	0	0	0	0	0	0.0	0	0	1.37	0.65	0	0	0	0	3.06	3.26
1389	IPI00017341	SF3A2	splicing factor 3a, subunit 2, 66kDa	0.0	0	0.0	0.0	0.0	0.0	0.0	0.0	0	0	0	0	0.0	0.0	0	0.0	3.67	2.72
1390	IPI00001922	ST14	suppression of tumorigenicity 14	0.0	0.0	0	0.0	0	0.0	0	2.01	0	0.0	0.0	0.0	0.0	0.0	0.0	2.1	0.61	2.18
1391	IPI00029260	CD14	CD14 molecule	0.0	0.0	0.0	0.0	0.0	0.0	0	0	0.0	0	6.87	4.56	0	0.0	0.0	0.0	0.0	0
1392	IPI00554742	API5	API5-like 1; apoptosis inhibitor 5	0.0	0	0.0	0.0	0.0	0.0	0.0	0.0	0.0	0.0	5.49	1.95	0.0	0	0.0	0	1.83	3.81
1393	IPI00409671	DDX42	DEAD	0.0	0	0.0	0.0	0	0	0	0	0	2.63	4.12	1.95	0.0	0	0.0	0.0	3.67	1.09
1394	IPI00221081	PTHLH	parathyroid hormone-like hormone	0	0.0	0.0	0.0	0.0	0.0	0	0.0	0.0	0	0.0	0.0	0.0	0	0.0	1.05	1.83	2.72
1395	IPI00219575	BLMH	bleomycin hydrolase	0	0.85	0.89	0	0	0.0	0	1	0	0	0	0	0	3.09	1.53	0	0	0
1396	IPI00027269	CBL	Cas-Br-M	0	0.0	0	0	0	0	0	0	0	1.32	0	0	0	0	0	0	0	0
1397	IPI00218731	ABCB4	ATP-binding cassette, sub-family B	0	0	0	0	0	0	0	0	0	1.32	0.69	0	0	0	0	0	0	0
1398	IPI00005719	RAB1A	RAB1A, member RAS oncogene family	1.12	0.85	1.78	0.0	0.0	0	0	2.01	0.93	3.95	1.37	1.95	0.0	1.55	1.53	2.1	1.22	1.09
1399	IPI00419880	RPS3A	ribosomal protein S3A pseudogene 5; ribosomal protein S3a pseudogene 47; ribosomal protein S3a pseudogene 49; ribosomal protein S3A; hypothetical LOC100131699; hypothetical LOC100130107	2.25	0	0	0.0	0	0	1.65	0	0.0	0.0	0.69	0	0	0	0	0.0	1.83	1.09
1400	IPI00797574	BOD1L	biorientation of chromosomes in cell division 1-like	0	0	0	0	0	0	0	0	0	0	0	0	0	0.0	0	1.05	0	0
1401	IPI00385992	SPRYD3	SPRY domain containing 3	0	0	0	0	0	0	0	0	0	0	0	0	0.0	1.55	0	0	0	0.0
1402	IPI00916822	PPIL3	20 kDa protein	0	0.0	0.89	0.0	0.0	0.0	0.0	0	0	0	1.37	1.95	0.0	0	0	1.05	1.83	1.63
1403	IPI00412492	PLXND1	plexin D1	0	0	0	0	0	0	0	0	0	0	0	0	0	0	0	0	0.61	0
1404	IPI00014808	PAFAH1B3	platelet-activating factor acetylhydrolase, isoform Ib, subunit 3	1.12	0.0	0	0	0.0	0.0	0	0.0	0	1.32	0.69	0	0.0	0	0	1.05	0	1.63
1405	IPI00470502	PPA2	pyrophosphatase	0.0	0	0.0	0.0	0	0	0	0.0	0.0	0	1.37	1.3	0.0	1.55	0	0	0.61	0
1406	IPI00297181	CDH7	cadherin 7, type 2	0	0	0	0	0.0	0	0	0.0	0	0	0.0	0.0	2.99	0	0	0	0	0
1407	IPI00008167	ATP1B3	ATPase, Na+/K+ transporting, beta 3 polypeptide	0	0	0	0.0	0	0	0	1	0	0	0.0	0.0	0.0	0.0	0	0	0.61	0
1408	IPI00011548	MYF6	myogenic factor 6	0.0	0.0	0	0	1.16	1.27	0	2.01	0	1.32	0.0	0	0	1.55	0	4.2	1.83	0.0
1409	IPI00299608	PSMD1	proteasome	0	0	0.0	0	0.0	0	1.65	0	0.93	0.0	0	0	0	0	0	0	1.22	0
1410	IPI00964791	SIL1	nucleotide exchange factor SIL1	1.12	0.85	0.89	1.48	2.32	2.53	0	0	0.93	0	0	0	0.0	0	0	0	0	0
1411	IPI00782992	SRRM2	serine/arginine repetitive matrix 2; hypothetical LOC100132779	0	0	0	0	0	0	0	0	0	1.32	0	0	0	0	0	0	0.61	0
1412	IPI00166301	ARHGAP24	Rho GTPase activating protein 24	1.12	0	0	0	0.0	0	0	0	0	0	1.37	0	0	0	0	0	0	0.0
1413	IPI00166976	LACE1	lactation elevated 1	0	0.0	0.89	0	0.0	0.0	0	0	0.0	0	0	0	0	0	0	0.0	0	0
1414	IPI00019600	UBE2V2	ubiquitin-conjugating enzyme E2 variant 2	5.62	1.71	2.67	0.0	0.0	0	3.3	1	0	3.95	3.43	2.6	0.0	0	0.0	4.2	2.45	2.18
1415	IPI00396321	LRRC59	leucine rich repeat containing 59	1.12	0.0	0.0	0.0	0.0	0.0	1.65	0.0	0	2.63	3.43	1.95	0.0	0.0	0.0	0	0	0.54
1416	IPI00030116	PGM3	phosphoglucomutase 3	0.0	0.0	0.0	1.48	0.0	0	0	0.0	0	0	1.37	1.95	0.0	1.55	0	0	0.61	1.63
1417	IPI00033130	SAE1	SUMO1 activating enzyme subunit 1	0	0	0.0	0	0.0	0.0	0	0.0	0.93	0	4.12	2.6	0	3.09	0	0	0	1.63
1418	IPI00032957	UBE2I	ubiquitin-conjugating enzyme E2I	1.12	0	0.0	0.0	0.0	0	3.3	0.0	0.0	0.0	1.37	0	0.0	0.0	1.53	0.0	3.06	2.18
1419	IPI00911038	ACIN1	apoptotic chromatin condensation inducer in the nucleus	0	0	0	0	0	0	0	0.0	0.0	1.32	0	0.65	0	0	0	0	0.61	0
1420	IPI00640781	HMGB3	similar to high mobility group box 3; high-mobility group box 3	0.0	0	0.0	0.0	0.0	0	0	0	0.0	3.95	4.12	1.3	0.0	0.0	0	0.0	1.22	0.54
1421	IPI00011603	PSMD3	proteasome	1.12	0.0	0	0.0	0.0	0.0	0	0.0	0	0.0	3.43	0	0.0	0	1.53	0.0	3.06	1.63
1422	IPI00006181	EIF3D	eukaryotic translation initiation factor 3, subunit D	0	2.56	0.0	0.0	0.0	0.0	1.65	0.0	0.0	1.32	2.06	1.95	0	0	0	0.0	3.67	0.54
1423	IPI00216780	CILP2	cartilage intermediate layer protein 2	0	0	0	0	0.0	0	0	0	0.0	0	0	0	5.99	3.09	6.12	0	0	0.0
1424	IPI00016353	DKK1	dickkopf homolog 1	0.0	0.0	0.0	0.0	0.0	0.0	3.3	3.01	0.93	0.0	0.0	0.0	0.0	0.0	0.0	3.15	1.83	2.18
1425	IPI00012382	SNRPA	small nuclear ribonucleoprotein polypeptide A	0	0.0	0	0.0	0.0	0.0	0	0.0	0	0.0	0.0	0	0.0	1.55	3.06	0.0	3.67	3.81
1426	IPI00220562	NPTX1	neuronal pentraxin I	0	0	0.0	0	0	0.0	0.0	0.0	0	0.0	0.0	0.0	8.98	13.91	7.65	0.0	0.0	0.0
1427	IPI00221224	ANPEP	alanyl	1.12	4.27	7.11	0	0	0	0.0	0.0	0	0	0	0	0.0	0	0	0.0	0.0	0.0
1428	IPI00221325	RANBP2	RAN binding protein 2	0	0	0	0	0	0	0	0	0	0	0.69	0	0	0.0	0	0	0	0
1429	IPI00556369	SMG1	SMG1 homolog, phosphatidylinositol 3-kinase-related kinase	0	0	0	0	0	0	0	0	0	0	0	0	0	0	0	1.05	0	0
1430	IPI00480208	WDR64	WD repeat domain 64	0	0	0	0	0	1.27	1.65	0	0.93	0	0	0	0	0	0	0.0	0	0
1431	IPI00021766	RTN4	reticulon 4	0	0	0	0.0	0.0	0	1.65	4.02	1.86	2.63	2.06	0.65	0	0	0.0	0	0	1.09
1432	IPI00023109	CHD2	chromodomain helicase DNA binding protein 2	0	0	0	0	0	1.27	0	0	0	0	0	0	0	0	0	0	0	0
1433	IPI00470515	C1ORF173	chromosome 1 open reading frame 173	0	0	0	0	0	0	0	0	0	1.32	0	0	0	0	0	0	0	0
1434	IPI00941514	PRRC2A	proline-rich coiled-coil 2A	0	0	0.0	0	0.0	0	0	0	0	0	0.69	0	0	0	0	0	1.22	0
1435	IPI00647652	SLC4A11	solute carrier family 4, sodium borate transporter, member 11	0	0	0	0	0.0	0.0	0	0	0	1.32	0	0	5.99	1.55	0	0.0	0	0
1436	IPI00739565	UNC13C	unc-13 homolog C	0	0	0	0	0	0	0	0	0	0	0	0	0	0	0	0	0.61	0
1437	IPI00220827	TMSB10	thymosin beta 10	1.12	0.85	0.0	0	1.16	2.53	0	2.01	1.86	1.32	2.75	0.65	0.0	0.0	0.0	1.05	0.61	0.54
1438	IPI01019074	THADA	thyroid adenoma-associated protein	0	0	0	0	0.0	0	0	0	0.93	0	0	0	0	1.55	0	0	0	0
1439	IPI00217612	ARMC3	armadillo repeat containing 3	1.12	0	0	0	0	0	1.65	0	0	1.32	0	0	0	0	0	0	0	0
1440	IPI00414303	ABCA2	ATP-binding cassette, sub-family A	1.12	0	0	0	0.0	0	0	0	0	0	0	0	0	0	0	0	0	0
1441	IPI00000661	INSAF	insulin activator factor	0.0	0.85	0.89	0	0.0	0.0	0.0	0.0	0	0	0.69	0.65	2.99	3.09	1.53	0	0	0
1442	IPI00747764	KPNA6	karyopherin alpha 6	0	0	0	1.48	0	0	0	0	0	0	0.0	0.0	2.99	0	0	0.0	1.83	1.09
1443	IPI01009595	SRSF2	25 kDa protein	2.25	0.85	0	0.0	2.32	2.53	0.0	1	1.86	0	1.37	0.65	0	0.0	1.53	0.0	0.61	0.54
1444	IPI00024364	TNPO1	transportin 1	1.12	0	0	0.0	0.0	0	0.0	0	0	0	3.43	0.65	0.0	0.0	0	0	2.45	1.63
1445	IPI00854642	PDS5A	PDS5, regulator of cohesion maintenance, homolog A	0	0	0	0	0	0	0	0	0.93	0	0.69	0	0	0.0	0.0	0	0	0
1446	IPI00099311	TRMT6	tRNA methyltransferase 6 homolog	0	0.0	0	0.0	0	0	0	0	0	0.0	0	0	0.0	0	0	0	2.45	1.63
1447	IPI00217018	SAMD9	sterile alpha motif domain containing 9	0	0	0	0	0	0	0	0	0	0	0.69	1.3	0	0	0	0	0	0
1448	IPI00293203	SULF1	sulfatase 1	0.0	0	0	0	0	0	1.65	0	0.0	0	0	0	0	0	1.53	0	0	0.0
1449	IPI01012839	XRN2	5'-3' exoribonuclease 2	0	1.71	0.0	0	0.0	0	0	0	0	1.32	0.69	0.0	2.99	0.0	0.0	0	2.45	2.18
1450	IPI00303105	SUMO1	SMT3 suppressor of mif two 3 homolog 1	0.0	0.85	0.0	0.0	0.0	0.0	0.0	1	0.93	0	0.0	0.65	0	0	0	0	0	0.54
1451	IPI01010205	CASP7	cDNA FLJ52786, highly similar to Caspase-7	1.12	0	0	1.48	0.0	0.0	0	0	0	3.95	0.0	0	0	0	0	0	1.22	0
1452	IPI00028381	DLK2	delta-like 2 homolog	0	0.0	0.0	0.0	0.0	0.0	3.3	4.02	2.8	1.32	0.0	2.6	0.0	0.0	0.0	2.1	1.22	0.54
1453	IPI00973457	DCTN2	dynactin subunit 2	1.12	0.0	0.0	0	0.0	0	0.0	1	0.93	1.32	0.69	0.65	0.0	0	0.0	0	3.06	2.18
1454	IPI00787306	RCC1	regulator of chromosome condensation 1; SNHG3-RCC1 readthrough transcript	0	0	0	0.0	0.0	0.0	0.0	0.0	0	0	1.37	0	0.0	3.09	3.06	0.0	1.83	1.09
1455	IPI00009028	CLEC3B	C-type lectin domain family 3, member B	1.12	0	4.44	2.96	0.0	0.0	3.3	0.0	1.86	5.27	0.0	1.3	11.98	0	4.59	0.0	0.0	0.0
1456	IPI00009104	RUVBL2	RuvB-like 2	0.0	0.0	0	0.0	0.0	0.0	0	0	0	0	0	0	0	1.55	3.06	0	3.67	2.18
1457	IPI00903001	NLGN1	neuroligin 1	2.25	6.84	0.89	1.48	2.32	1.27	0	0	0	0.0	0	0	0	0	0.0	0.0	0	0.0
1458	IPI00026519	PPIF	peptidylprolyl isomerase F	0.0	0.0	0.0	0.0	0.0	0	0.0	1	1.86	9.22	1.37	2.6	0	0.0	1.53	0	0.0	0.0
1459	IPI00027078	CPD	carboxypeptidase D	0.0	0	0	4.44	2.32	2.53	0	0	0	0	0.0	0	0	0	0.0	0	0	0
1460	IPI00017283	IARS2	isoleucyl-tRNA synthetase 2, mitochondrial	0	0	0.0	0.0	0.0	0	0	0	0	0	0.69	0.65	0	0.0	0	0.0	0	0
1461	IPI01011873	XPNPEP1	Xaa-Pro aminopeptidase 1	0.0	0.0	0	0.0	0	0.0	0	0.0	0.0	1.32	2.06	1.3	0.0	0	0.0	0	2.45	2.72
1462	IPI00008475	HMGCS1	3-hydroxy-3-methylglutaryl-Coenzyme A synthase 1	0	0	0.89	0	0.0	0.0	1.65	0.0	0.0	0	0	0	0.0	0	0.0	0.0	3.67	3.81
1463	IPI00982274	CD74	protein	0.0	0	0.0	4.44	1.16	1.27	0	0	0.0	0	0.0	0.0	0.0	0	0.0	0	0	0.0
1464	IPI00220014	IDI1	isopentenyl-diphosphate delta isomerase 1	0	0	0.89	0	0	0	0.0	0.0	0.0	0.0	0	3.26	0.0	0.0	0.0	0.0	0.0	1.09
1465	IPI00004494	SEMA3E	sema domain, immunoglobulin domain	0	0.0	0	0.0	0.0	0.0	0.0	0.0	0	0.0	0	0	5.99	3.09	6.12	0	0	0
1466	IPI00013682	ART3	ADP-ribosyltransferase 3	3.37	4.27	6.22	0	0	0.0	0	0.0	0.0	0	0.0	0	0.0	0.0	0.0	0	0	0.0
1467	IPI00745568	TIPRL	TIP41, TOR signaling pathway regulator-like	0.0	0.85	0.89	0.0	0.0	0.0	0.0	0.0	0.0	0	1.37	0.65	0.0	0.0	0.0	0	2.45	4.9
1468	IPI00304331	B3GAT3	beta-1,3-glucuronyltransferase 3	0.0	0.85	2.67	0.0	1.16	0.0	0.0	0.0	0.0	0.0	0.0	0.0	0	7.73	4.59	0.0	0.0	0
1469	IPI00026952	PKP3	plakophilin 3	0.0	0.0	0.0	0.0	0	0.0	0	0	0	0	2.75	0	0.0	0	0	0.0	3.67	2.18
1470	IPI00289999	COL9A3	collagen, type IX, alpha 3	2.25	2.56	2.67	0	0	0.0	0.0	0.0	0	0.0	0	0	0.0	0	0.0	0	0.0	0
1471	IPI00001676	NPLOC4	nuclear protein localization 4 homolog	0.0	0.0	0.0	0.0	0.0	0.0	0.0	0	0.0	0.0	6.18	3.91	0	0.0	0.0	0.0	0.61	0
1472	IPI00304903	SPRR1B	small proline-rich protein 1B	0.0	0.0	0.0	0.0	0.0	0.0	0.0	0.0	0.0	0.0	0.0	0.0	0.0	0.0	0.0	3.15	5.5	3.26
1473	IPI00007205	ITGAE	integrin, alpha E	0	0	0	0	0	0	0.0	0.0	0	0	0	0	2.99	0	0	0	0	0
1474	IPI00021435	PSMC2	proteasome	0.0	0.85	0.89	0	0.0	1.27	1.65	0	0.93	0	2.06	0.65	0	0	1.53	0	2.45	0.54
1475	IPI00164066	CCDC136	coiled-coil domain containing 136	0	0	0	0	0	0	0	0	0	0	0	0	0.0	1.55	0	0	0.0	0
1476	IPI00216422	ITGA7	integrin, alpha 7	0	0	0	1.48	0	0	0	0	0.93	0	0.69	0	0	0	0	0	1.22	0
1477	IPI00218087	SRGAP3	SLIT-ROBO Rho GTPase activating protein 3	0	0.85	0	0	1.16	0	0	0	0	0	0	0	0	0	0.0	0	0	0
1478	IPI00395970	ADAMTS7	similar to hCG1991431; similar to COMPase; ADAM metallopeptidase with thrombospondin type 1 motif, 7	0	0	0	0	0	0.0	0	0	0	0	0.0	0	0	0	1.53	0	0	0.0
1479	IPI00292693	MTMR4	myotubularin related protein 4	0.0	0	0	1.48	0.0	0	0	0.0	0	0	0	0	0	0	0	0	0	0
1480	IPI00479743	POTEE	POTE ankyrin domain family, member E	70.78	52.12	99.51	10.35	10.44	20.24	44.57	23.11	75.49	48.74	148.28	104.84	8.98	15.46	30.61	150.18	123.51	122.95
1481	IPI00641743	HCFC1	host cell factor C1	0	0	0	0	0	0	0	0	0	0	0	0	0	0	0	0	1.83	0.54
1482	IPI00022164	ARHGEF12	Rho guanine nucleotide exchange factor	0	0	1.78	0	0	0	0	0	0	0	0	0	0	0	0	1.05	0	0
1483	IPI00552913	STX7	syntaxin 7	0	0.85	0.89	2.96	0.0	1.27	0.0	0.0	1.86	3.95	1.37	1.3	0.0	1.55	0	2.1	1.22	1.63
1484	IPI00301317	CTNND2	catenin	0	0	0.89	0	0	0	0	0	0	0.0	0	0	0	0.0	0	0	0	0
1485	IPI00896413	ITIH4	inter-alpha	1.12	0.0	0.89	0.0	0.0	0	1.65	0.0	0	0	0	0.65	0	1.55	1.53	0	0	0
1486	IPI00743813	ASPM	asp	0	0	0.89	0	0	0	0	0	0	0	0	0	0.0	0	0	0	0	0
1487	IPI00007921	NRXN2	neurexin 2	1.12	0.0	0	0	0	0	0	0	0	0	0	0	0	1.55	0	0	0	0
1488	IPI00868787	TANC2	tetratricopeptide repeat, ankyrin repeat and coiled-coil containing 2	0	0.85	0	0.0	2.32	0	0	0	0	0	0	0	0	0.0	0	0	0	0
1489	IPI00238262	AMIGO2	adhesion molecule with Ig-like domain 2	0.0	2.56	2.67	0	0	0.0	0	1	1.86	0	0.0	0	0.0	0	0.0	0	0.61	1.09
1490	IPI00024934	MUT	methylmalonyl Coenzyme A mutase	0	0.0	0	0	0	0	0	0.0	0.0	0	2.06	0	0	0.0	0	0	0	0
1491	IPI00220350	ITGB3	integrin, beta 3	0	0.0	0.0	1.48	2.32	0	0	0	0.0	0.0	0	0.0	0.0	0	0	0	0	0
1492	IPI00215719	RPL18	ribosomal protein L18	1.12	0.85	0.89	0.0	0.0	0.0	1.65	1	0.0	0.0	0.69	0.0	2.99	0.0	1.53	0	0.61	0.0
1493	IPI00645678	AHI1	Abelson helper integration site 1	0	0.0	0.0	0	0	0	0	1	0.93	0	0	0	0.0	0	0	0	0.0	0
1494	IPI01012472	HIRA	protein HIRA	0	0	0	1.48	0	0	0	0	0	0	0	0	0	0	0	0	0	0.54
1495	IPI00741317	CSNK2A1	casein kinase 2, alpha 1 polypeptide pseudogene; casein kinase 2, alpha 1 polypeptide	0	0	0	0.0	0.0	0.0	0	0.0	0.0	0	0	0	0.0	0	0.0	1.05	0	0.0
1496	IPI00397526	MYH10	myosin, heavy chain 10, non-muscle	1.12	0.85	4.44	1.48	0	0	1.65	0	0.93	0	1.37	1.95	0	0	0	0	0	1.09
1497	IPI00028413	ITIH3	inter-alpha	0	0	0	0	0.0	0	4.95	0.0	0	0	0	0	0	1.55	0	1.05	0	0
1498	IPI00798041	PPP2R2A	protein phosphatase 2	0.0	2.56	0	0.0	0	0	0.0	0	0	0	0	0.0	0	1.55	9.18	0	1.22	2.72
1499	IPI00337335	MYH14	myosin, heavy chain 14	3.37	2.56	0.89	1.48	0	0	3.3	3.01	1.86	0	0.69	0.65	0	1.55	0	1.05	0.61	1.63
1500	IPI00044326	CHST14	carbohydrate	0	0.85	0	0.0	0.0	0.0	0.0	2.01	0.93	0.0	0	0	0.0	1.55	3.06	0	0.61	1.09
1501	IPI00305166	SDHA	succinate dehydrogenase [ubiquinone] flavoprotein subunit, mitochondrial	0	0	0	0	0.0	0	0	0.0	0.0	0	2.06	1.3	0	0.0	0.0	0.0	0.0	0
1502	IPI00917623	TSN	translin	0.0	0.0	0.89	0	0.0	1.27	0.0	0	2.8	0	2.06	0.65	0.0	0.0	0.0	0	0.61	0
1503	IPI00215637	DDX3X	DEAD	2.25	0.0	0.0	0.0	0.0	0.0	4.95	0	0.0	1.32	1.37	0	0.0	3.09	1.53	0.0	2.45	0.54
1504	IPI00018342	AK1	adenylate kinase 1	0.0	0	0.0	0.0	0.0	0.0	0.0	0	0.0	1.32	0.69	0.65	0.0	1.55	0.0	0	1.83	2.72
1505	IPI00025073	BMP3	bone morphogenetic protein 3	0.0	0.0	0.0	0.0	0.0	0	0	0	0.0	0	0	0	0.0	0	0	0	0.61	1.63
1506	IPI00328488	MAN2B2	mannosidase, alpha, class 2B, member 2	0.0	0.0	0	0.0	0	0.0	0.0	3.01	0.93	0	2.06	1.95	0	0.0	0	1.05	0	0.54
1507	IPI00182655	KRT86	keratin 86	0	0	0.89	0	0	0	0	0	0	2.63	3.43	1.95	0	0	0	0	0	0.0
1508	IPI00644454	SORCS1	sortilin-related VPS10 domain containing receptor 1	0	4.27	2.67	0	0	0.0	0	0	0	0	0.0	0	0	0	0	0	0	0
1509	IPI00221231	NUDT2	nudix	0.0	0.0	0.0	0.0	0.0	0.0	0	1	0.93	3.95	2.75	3.91	0	0	0.0	1.05	1.22	1.09
1510	IPI00743825	COPS2	COP9 constitutive photomorphogenic homolog subunit 2	1.12	0	0	0	0.0	0	0	0	0	0	0	0.0	0.0	0.0	0	0	1.83	1.09
1511	IPI00179473	SQSTM1	sequestosome 1	0.0	0	0	0.0	1.16	0	0	0.0	0	0	0	1.95	0.0	0.0	0	0.0	1.83	3.81
1512	IPI00306398	NUDCD1	NudC domain containing 1	0	0	0	0.0	0	0	0	0	0	0	0	0	0	0.0	0	0	0	1.09
1513	IPI00017855	ACO2	aconitase 2, mitochondrial	0	0.0	0.0	0.0	2.32	0	0	0.0	1.86	0	4.12	3.26	0	0.0	1.53	0	0	0
1514	IPI00981914	EPS8L2	EPS8L2 protein	0	0.0	0	0.0	0	0.0	0.0	0	0.0	0	4.12	2.6	0.0	0	0	0	1.83	1.63
1515	IPI00301058	VASP	vasodilator-stimulated phosphoprotein	0.0	0.0	0.0	0.0	0.0	0	0	0.0	0.0	0	1.37	0.65	2.99	0.0	0.0	2.1	2.45	2.72
1516	IPI00014236	SLC39A14	solute carrier family 39	5.62	0.85	1.78	7.39	1.16	0	0.0	0.0	0.0	0.0	0	0	0.0	0.0	0	0.0	0.0	0.0
1517	IPI00019380	NCBP1	nuclear cap binding protein subunit 1, 80kDa	0	0	0	0.0	0	0.0	0	0	0	0.0	0	0	0	0.0	0	0.0	3.06	2.72
1518	IPI00007221	SERPINA5	serpin peptidase inhibitor, clade A	1.12	5.98	5.33	0.0	0.0	0.0	0	0	0	0.0	0.0	0.0	0.0	0	0	0.0	0	0
1519	IPI00170692	VAPA	VAMP	0	0	0.89	0	0.0	0	0	0.0	0.0	1.32	4.12	5.86	0	0.0	0	1.05	0.61	0
1520	IPI00790908	LAMA3	laminin, alpha 3	0	0	0	0	0	0	13.21	12.06	40.07	108.03	73.46	82.7	0	0	3.06	46.21	43.41	43.52
1521	IPI00166729	AZGP1	alpha-2-glycoprotein 1, zinc-binding pseudogene 1; alpha-2-glycoprotein 1, zinc-binding	0.0	1.71	2.67	8.87	3.48	1.27	0.0	0.0	0.0	0	0	0.0	0.0	0.0	0	0.0	0.0	0.0
1522	IPI00328091	NTN4	netrin 4	0	0.0	0.0	0	0.0	0.0	0.0	0.0	0	1.32	3.43	3.26	0.0	0.0	0.0	0	0.0	0.0
1523	IPI00291483	AKR1C3	aldo-keto reductase family 1, member C3	0	0.0	0.0	0.0	0.0	0.0	0.0	0.0	0.0	0.0	0	0.0	0.0	0.0	0.0	2.1	9.17	4.9
1524	IPI00552578	SAA1	serum amyloid A1	0.0	0.0	0.0	0.0	0.0	0.0	0.0	0.0	0.0	2.63	5.49	7.81	0.0	0.0	0.0	0.0	0.0	0.0
1525	IPI00514533	SYCP2L	synaptonemal complex protein 2-like	0	0	0	0	0	0	0	0.0	0	0	0	0	2.99	0	1.53	0	0	0
1526	IPI00023344	SYMPK	symplekin	0	0	0	0	0	0	0	0	0	0	0.0	0	0	0	0	0	0	0.54
1527	IPI00001735	NCOR2	nuclear receptor co-repressor 2	0	0	0	0	0	0	1.65	0	0	0	0	0	0	0	0	0	0	0
1528	IPI00915022	THOC2	THO complex 2	0	0	0	0	0	0	0	0	0.93	0	0	0	0	0	0	0	0.0	0
1529	IPI00217259	TEX14	testis expressed 14	0	0	0	0.0	0	0	0	0	0.0	1.32	0	0.65	0	0	0	0	0	0
1530	IPI00514357	C1orf101	chromosome 1 open reading frame 101	0	0.0	0	1.48	0.0	0	0	0	0	0	0.0	0.0	0	0	0	0	0	0
1531	IPI00640703	XPO5	exportin 5	0	0	0	0	0	0	0	0	0	1.32	0	0	0	0	0	0	0.61	1.63
1532	IPI00008438	RPS10	ribosomal protein S10; ribosomal protein S10 pseudogene 4; ribosomal protein S10 pseudogene 11; ribosomal protein S10 pseudogene 22; ribosomal protein S10 pseudogene 7; ribosomal protein S10 pseudogene 13	1.12	0.85	0.89	0.0	0.0	0.0	0.0	0.0	0.0	0	0.69	0.65	0	1.55	1.53	0	0.61	1.63
1533	IPI00306723	CEBPZ	CCAAT/enhancer binding protein	0	0	0.0	0	1.16	1.27	0	0	0	0.0	0	0	0	0	0.0	0	0	0
1534	IPI00465082	IL31RA	interleukin 31 receptor A	0	0.0	0	0	0	0	0	1	0.93	0	0	0	0	0.0	0	0.0	0	0.0
1535	IPI00221111	PACSIN2	protein kinase C and casein kinase substrate in neurons 2	0	0	0	0	2.32	1.27	0.0	0	0	0.0	0	0.0	0.0	0	0	0	0	0.54
1536	IPI00307758	PITPNM1	phosphatidylinositol transfer protein, membrane-associated 1	0	0	0.89	0	0	0	0	0.0	0	0	0	0.0	0	0.0	0	0	0	0
1537	IPI00981057	EML2	echinoderm microtubule-associated protein-like 2 isoform 1	1.12	0	0	0	0	0	0	0	0.93	0	0.69	0	0	0	0.0	0	0	0
1538	IPI00000425	ATP6V0A2	ATPase, H+ transporting, lysosomal V0 subunit a2	0.0	0.0	0	0	0	0	0	0.0	0	0	0.0	0	2.99	0	0	0	0	0
1539	IPI00024254	IFIT3	interferon-induced protein with tetratricopeptide repeats 3	0	0	0.0	0.0	0	1.27	0	0.0	0.93	1.32	1.37	0.65	0	0	0	0	0.61	1.09
1540	IPI00873584	PCSK6	proprotein convertase subtilisin/kexin type 6	0	0	0.0	0	0	0	0	0	0	0	0	0	0	1.55	3.06	0.0	0	0
1541	IPI00004859	BLM	Bloom syndrome, RecQ helicase-like	0	0	0	0	0	0	0	0	0	0	0	0	0	1.55	0	0	0	0
1542	IPI00398922	PPP1R14B	protein phosphatase 1, regulatory	0	0	0	0.0	0	0.0	0	0	0.0	0	0	3.26	0	0.0	0.0	2.1	0.61	1.09
1543	IPI00792933	ZNF462	zinc finger protein 462	0	0	0	0	1.16	0	0	1	0	0	0	0	0	0	0	0	0	0
1544	IPI00930715	TUBB2A	tubulin, beta 2A	25.84	23.93	15.99	1.48	11.6	18.98	61.08	18.08	24.23	46.11	30.21	21.49	29.94	57.2	41.33	15.75	24.46	21.22
1545	IPI00031023	FLII	flightless I homolog	0	0	0	0.0	0	0.0	0.0	0	0	0	0.69	0	0	0	0	0	1.83	0.54
1546	IPI00005794	PGCP	plasma glutamate carboxypeptidase	0	0	2.67	1.48	5.8	2.53	0	0.0	0.0	0	0	0	0.0	0	0	0	0	0
1547	IPI00064200	MAML2	mastermind-like 2	0.0	0.85	0	0	0	0	0	0	0	0	0.0	0	0.0	0	0	0	0	0
1548	IPI00410126	PPP1R2	protein phosphatase 1, regulatory	0	0	0.0	0.0	0.0	0.0	0.0	0.0	0	0.0	1.37	0.65	0	0	0	0.0	1.22	0.54
1549	IPI00011126	PSMC1	proteasome	0	0	0	0.0	0	0	0	0	0.93	1.32	0.69	0.65	0.0	1.55	0.0	0.0	3.06	1.63
1550	IPI00010381	SORCS3	sortilin-related VPS10 domain containing receptor 3	0	0	0	0	0	0	0	0	0.93	0	0	0.0	0	0	0.0	0	0	0.0
1551	IPI00183294	NUP214	nucleoporin 214kDa	0	0.0	0	0.0	0	0	0	0	0	0.0	0.0	1.3	0	0	0	0	1.22	2.72
1552	IPI00886949	LOC100506663	hypothetical protein LOC100506663	0	0.85	0	0	0	0	0.0	0	0	0	0	0	0	0	0	0	0	0
1553	IPI00413344	CFL2	cofilin 2	10.11	5.13	8	0.0	1.16	2.53	1.65	3.01	1.86	7.9	7.55	5.21	8.98	6.18	6.12	2.1	4.89	4.9
1554	IPI00294749	KIF27	kinesin family member 27	0	0	0	0	0	0.0	0	0	0	0	0	0.65	0	0.0	0	0.0	0	0
1555	IPI00009315	ACBD3	acyl-Coenzyme A binding domain containing 3	1.12	0.0	0.0	0	0	0.0	0.0	0	0.0	0	1.37	1.95	0	0.0	0.0	0	2.45	2.18
1556	IPI00187159	FRMPD4	FERM and PDZ domain containing 4	0	0	0	0	0	0	0	0	0	0	0	0	2.99	0	0	0	0	0
1557	IPI00171844	COPS4	COP9 constitutive photomorphogenic homolog subunit 4	0	0.85	0	0	0.0	0	0	0.0	0	0.0	0.69	0	0.0	0	1.53	0	2.45	3.26
1558	IPI00902466	PROSC	proline synthetase co-transcribed homolog	1.12	0.0	0	0.0	0.0	0	0	1	0.93	0	0.0	0	0.0	0.0	0.0	3.15	2.45	3.26
1559	IPI00299150	CTSS	cathepsin S	0.0	0.0	0.0	4.44	0	2.53	0	0	0.0	0	0.0	0.65	0	0	0.0	0.0	0	0.0
1560	IPI00855846	C6ORF115	chromosome 6 open reading frame 115	0.0	0.0	0	0.0	0.0	0.0	0	2.01	0.93	1.32	2.06	2.6	0.0	0.0	0.0	0.0	1.22	1.63
1561	IPI01011080	ERICH2	glutamate-rich protein 2	0.0	0	0.0	0.0	0.0	0	0.0	1	0	0.0	0.69	0	0.0	0	0.0	2.1	0.0	0
1562	IPI00306046	EDIL3	EGF-like repeats and discoidin I-like domains 3	0	0.0	0	0.0	0.0	0.0	0.0	0.0	0	0	0.69	1.3	0.0	0	0.0	1.05	1.83	3.26
1563	IPI00024097	TES	testis derived transcript	0	0	0.0	0	0.0	0.0	0.0	0	0	1.32	2.75	0	0.0	0	0	1.05	3.06	1.09
1564	IPI00020042	PSMC4	similar to 26S protease regulatory subunit 6B	0.0	0.85	0.0	0.0	0.0	0.0	0	0.0	0.0	0.0	2.06	0.0	0	0	0.0	0	2.45	3.81
1565	IPI00900280	ZMYM5	zinc finger, MYM-type 5	0	0.0	0	0.0	0	0	1.65	0	0.93	0.0	0	0	0	0.0	0	0.0	0	0.0
1566	IPI00005401	GALNT5	UDP-N-acetyl-alpha-D-galactosamine:polypeptide N-acetylgalactosaminyltransferase 5	0.0	0.0	0.0	0	0.0	0.0	0.0	0	0.0	0	0.0	0	0.0	0.0	0	3.15	1.22	3.81
1567	IPI00873899	ABCF1	ATP-binding cassette, sub-family F	0	0	0	0.0	0.0	0	0	0.0	0	0	0	1.3	0	0	0	0	1.83	0.54
1568	IPI00021266	RPL23A	ribosomal protein L23a pseudogene 63; ribosomal protein L23a pseudogene 75; ribosomal protein L23a pseudogene 37; ribosomal protein L23a pseudogene 65; ribosomal protein L23a pseudogene 43; ribosomal protein L23a pseudogene 44; ribosomal protein L23a	2.25	0.85	0.89	0.0	0.0	0.0	0	0	0.0	0	0	0	0.0	0	0	0	0.61	0.54
1569	IPI00965393	MANBA	beta-mannosidase	0	0.85	0.89	0.0	0	0	0	1	0.93	0.0	0	1.3	0	0.0	3.06	0.0	0	0.54
1570	IPI00002186	ARFGEF2	ADP-ribosylation factor guanine nucleotide-exchange factor 2	0	0	0	0	0	0.0	0	0	0.93	0	0	0	0	0	0	0	0	0
1571	IPI00023649	SBNO1	strawberry notch homolog 1	0	0	0.0	0	0.0	0.0	0	0	0	0	0.69	0	0.0	0	0	0	0	0
1572	IPI00031982	NCKAP1	NCK-associated protein 1	0	0	0	0	0.0	1.27	0	0	0	0	0	0	0	0.0	0	0.0	0	0
1573	IPI00219871	NAA38	LSM8 homolog, U6 small nuclear RNA associated	0.0	0.0	0	0.0	0.0	0.0	0.0	0	0	0	0.69	1.95	0	0	0	0	0	0
1574	IPI00304232	WDR12	WD repeat domain 12	0	1.71	0	0.0	0.0	1.27	0.0	0.0	0.93	0	0.69	0.65	0	0	3.06	0	1.22	1.09
1575	IPI00027423	PPP1CA	protein phosphatase 1, catalytic subunit, alpha isoform	3.37	3.42	3.55	0	0.0	0	6.6	2.01	4.66	1.32	6.18	4.56	0	1.55	4.59	4.2	12.23	10.34
1576	IPI00005126	EFNB2	ephrin-B2	2.25	2.56	1.78	0	0.0	0.0	0.0	0	0.0	1.32	0.0	0.65	2.99	3.09	3.06	3.15	0.0	0.54
1577	IPI00739099	COL5A2	collagen, type V, alpha 2	0	0	0	0	0	2.53	0	0	0	0.0	0	0	0	0	0	0	0	0.0
1578	IPI00011899	BAMBI	hypothetical LOC729590; BMP and activin membrane-bound inhibitor homolog	1.12	1.71	0.89	4.44	2.32	2.53	0	0.0	0	0.0	0.0	0.0	0	0.0	0	0	0	0.0
1579	IPI00023330	KIAA1468	KIAA1468	0	0	0	0	0	0	0	0	0	0	0	0	0.0	0	0	0	0.61	0
1580	IPI00038378	ENOPH1	enolase-phosphatase 1	0	0	0	0.0	0.0	0.0	0.0	0.0	0	1.32	1.37	1.3	0	0	0.0	0	0	0
1581	IPI01012315	PTGFRN	PTGFRN protein	4.49	4.27	0.89	4.44	8.12	3.8	0	4.02	1.86	2.63	2.06	1.3	14.97	4.64	3.06	0	2.45	1.09
1582	IPI00022597	UBE2M	ubiquitin-conjugating enzyme E2M	0	0	0	0.0	0.0	0.0	0	0.0	0	0	2.75	0	0.0	3.09	0.0	0	0	0
1583	IPI00250297	AASDHPPT	aminoadipate-semialdehyde dehydrogenase-phosphopantetheinyl transferase	0.0	0.85	0.89	0.0	0.0	0.0	0.0	0.0	0.0	1.32	0.69	1.95	0	1.55	0	0	1.22	0.0
1584	IPI00008986	SLC7A5	solute carrier family 7	4.49	0.85	0.89	1.48	0.0	1.27	3.3	0.0	0.0	3.95	2.06	1.3	0	0.0	0.0	0.0	0.0	0.54
1585	IPI00020194	TAF15	TAF15 RNA polymerase II, TATA box binding protein	0.0	0.85	0.0	0.0	0.0	0	1.65	0.0	0	0.0	0.69	0	0	7.73	4.59	2.1	2.45	2.18
1586	IPI00032139	SERPINB9	serpin peptidase inhibitor, clade B	0	0.0	1.78	0	0	0	0	0.0	0	0	2.06	1.3	0	0	0	1.05	0.61	1.09
1587	IPI00289746	PAK1	p21 protein	0.0	0	0	0	0.0	2.53	0	0.0	0	0	1.37	0.0	0	0	0	0	0	0
1588	IPI00181905	AFAP1L2	actin filament associated protein 1-like 2	0.0	0	0	0.0	0.0	0	0	0.0	0.0	1.32	0	0.65	0	0	0.0	0	1.83	1.63
1589	IPI00902991	CSTF2	cleavage stimulation factor, 3' pre-RNA, subunit 2, 64kDa	0	0	0.89	0	0	0	0.0	0	0.93	0.0	0	0	0	0	0	0	1.83	1.63
1590	IPI01014883	REXO2	protein	0.0	0.0	0.0	0.0	0	0	0	0	0.93	0	2.06	1.3	0	0.0	0	3.15	0.61	0.0
1591	IPI00022353	TYK2	tyrosine kinase 2	1.12	0	0	0	0	0	0	0	0	0	0	0	0	0	0	0	0	0
1592	IPI00299088	BAIAP2	BAI1-associated protein 2	0	0.0	0	0	0	0	0	0.0	0	0	2.06	1.3	0	0.0	0.0	0	1.22	1.63
1593	IPI00059940	BAIAP2L2	BAI1-associated protein 2-like 2	0	0.0	0	0	0	0	1.65	1	0	0	0	0.0	0	0	0	0	0.0	0
1594	IPI00000138	MGAT1	mannosyl	0.0	0.0	0.0	0	1.16	0	0.0	0.0	1.86	0	1.37	0.65	0.0	0	0.0	0.0	0	0
1595	IPI00216952	LMNA	lamin A/C	35.95	26.49	26.65	11.83	10.44	31.63	26.41	17.08	15.84	28.98	27.46	31.26	0.0	0	0.0	40.96	37.91	36.45
1596	IPI00465038	FBLN2	fibulin 2	0.0	0.0	0	0.0	0	0	0	0.0	0.0	0.0	2.06	1.3	0	0	0.0	0.0	0	0
1597	IPI00020719	MAVS	mitochondrial antiviral signaling protein	0.0	0.0	0.0	0	0.0	0	0.0	0	0.0	0	2.06	1.3	0	0	0.0	0.0	1.22	1.09
1598	IPI00292020	SRM	spermidine synthase	0	0.0	0	0	0.0	1.27	0.0	0	0.0	0	1.37	1.95	0	0	0.0	0.0	0.61	1.63
1599	IPI01015489	SEC24C	protein transport protein Sec24C	0	0	0.89	0.0	0	0.0	0	0	0.0	0	0	0.0	0.0	3.09	0	0.0	1.83	0.54
1600	IPI00554811	ARPC4	actin-related protein 2/3 complex subunit 4	0	1.71	0	0	0	0	0	0.0	0.0	0.0	1.37	0.65	0	0	0.0	0	1.22	1.63
1601	IPI00651753	KCNIP2	Kv channel interacting protein 2	0	0	0	4.44	0.0	0	0	0.0	0.0	2.63	0.0	0.0	8.98	1.55	1.53	0.0	0.0	0
1602	IPI00012575	PIR	pirin	0.0	0.85	0.89	0.0	0.0	0.0	0.0	0	0.0	0.0	0.69	0.65	0.0	0	0.0	2.1	1.83	1.63
1603	IPI00299024	BASP1	brain abundant, membrane attached signal protein 1	0.0	0	0.0	0	0.0	0.0	0.0	7.03	1.86	0	1.37	1.95	0.0	1.55	0.0	0.0	0.0	1.09
1604	IPI00012545	TGOLN2	trans-golgi network protein 2	0.0	0.85	0.89	0	4.64	2.53	0.0	0	0.93	0.0	0.0	0.0	0	0.0	0	0.0	0.0	0.0
1605	IPI00220993	CNP	2',3'-cyclic nucleotide 3' phosphodiesterase	11.24	2.56	2.67	1.48	0	0	0	0.0	0.0	0	0	0.0	0	0.0	0.0	0.0	0.0	0
1606	IPI00022498	MT2A	metallothionein 2A	3.37	2.56	1.78	1.48	5.8	3.8	1.65	3.01	4.66	9.22	2.75	3.91	8.98	1.55	1.53	4.2	3.06	2.72
1607	IPI00410544	UXS1	UDP-glucuronate decarboxylase 1	2.25	5.98	4.44	0	1.16	2.53	0.0	0.0	0.0	0.0	0.0	0.0	0	0.0	0.0	0.0	0.0	0.0
1608	IPI00045527	HAPLN3	hyaluronan and proteoglycan link protein 3	0.0	0.85	3.55	0.0	0.0	0.0	0.0	0.0	0.0	0.0	0	0.0	17.97	1.55	1.53	0.0	0.0	0.0
1609	IPI00020567	ARHGAP1	Rho GTPase activating protein 1	0	0.0	0.0	0.0	0	0	0	0.0	0.0	0.0	1.37	0	0.0	0.0	0.0	0.0	1.83	2.18
1610	IPI00002134	PSMD5	proteasome	0.0	0.0	0.0	0.0	0.0	0	0	0.0	0.0	0.0	0.69	0.0	0	0	0.0	0.0	4.89	3.26
1611	IPI00297026	INHBB	inhibin, beta B	0.0	0.0	0.0	0.0	0.0	0.0	0.0	0.0	0.0	3.95	4.81	3.91	0.0	0.0	0.0	0.0	0	0.0
1612	IPI00879231	SERPINF2	serpin peptidase inhibitor, clade F	2.25	0.85	0.89	1.48	1.16	1.27	0	0.0	0.93	2.63	0	1.3	2.99	1.55	1.53	1.05	0.0	0
1613	IPI00301609	NEK9	NIMA	0.0	0	0	0	0	0	0.0	1	0.93	0	0	0	0	0	0.0	0	0	0
1614	IPI00011252	C8A	complement component 8, alpha polypeptide	0.0	0	0.0	0	0.0	0	0	1	0	0.0	0	0	0	0	0.0	0	0.61	0
1615	IPI00157908	AIFM1	apoptosis-inducing factor, mitochondrion-associated, 1	0.0	0	0	0.0	0	0.0	1.65	1	0.93	1.32	2.06	0	0	3.09	3.06	0	0	0.54
1616	IPI00853598	SEC13	SEC13 homolog	0	0	0	0.0	0	0.0	0	0.0	0	0.0	0.69	1.3	0	0	0	0	0.61	0.54
1617	IPI00744918	WAPAL	wings apart-like homolog	0	0.0	0.0	1.48	0	0	0	0	0	0	0	0	0.0	0.0	0	0	0	0
1618	IPI00016604	PDE4B	phosphodiesterase 4B, cAMP-specific	0	0	0.0	0.0	0.0	0	0	0	0	1.32	0	0	0	0	0.0	0	0	0
1619	IPI00297252	SULF2	sulfatase 2	0.0	0	0	0	0	0	0.0	1	0.93	0	0	0.0	0.0	1.55	1.53	2.1	1.83	0.54
1620	IPI00946908	PPP2R5D	protein phosphatase 2, regulatory subunit B', delta isoform	0	0	0	0	0.0	0	0	0	0	0.0	0.69	0.0	0	0	0	0	0	0
1621	IPI00746412	SFRS2IP	splicing factor, arginine/serine-rich 2, interacting protein	0	0.0	0	0	0	0	0.0	0.0	0.0	0	0.0	0	2.99	0	0	0	0	0
1622	IPI00010204	SFRS3	splicing factor, arginine/serine-rich 3	0.0	0	0.0	0.0	0	0	0.0	0	0	1.32	1.37	0.0	0.0	0	0	0.0	0.61	0.54
1623	IPI00216219	TJP1	tight junction protein 1	0	0	0	0	0.0	0	0	0.0	0	0	0	0	0	0	0	0	0.61	1.63
1624	IPI00329791	DDX46	DEAD	0	0	0	0	0.0	0	0	0	0	0	0	0	0	0	0	0	0.61	0
1625	IPI00021834	TFPI	tissue factor pathway inhibitor	0.0	1.71	0.89	0	0.0	0	0.0	3.01	0	0.0	0.69	0.65	2.99	0	0	0	0.0	0.0
1626	IPI00187011	ZC3H4	zinc finger CCCH-type containing 4	0.0	0.0	0.0	0	0	0	0	0.0	0	0	0.0	0.0	0.0	0	0	0	0.61	1.09
1627	IPI00017376	SEC23B	Sec23 homolog B	1.12	0	1.78	0	0.0	0	0.0	0	0	0	0	0.65	0	0	0	0	2.45	2.18
1628	IPI00257239	B3GNT2	UDP-GlcNAc:betaGal beta-1,3-N-acetylglucosaminyltransferase 1; UDP-GlcNAc:betaGal beta-1,3-N-acetylglucosaminyltransferase 2	1.12	1.71	0.89	0.0	0.0	0	0.0	0	0.93	0.0	0	0	0.0	1.55	1.53	0.0	0.0	0
1629	IPI00021175	CDK12	Cdc2-related kinase, arginine/serine-rich	0	0.0	0	0	0	0.0	1.65	0	0	0	0	0	0	0	1.53	0	0	0.0
1630	IPI00218693	APRT	adenine phosphoribosyltransferase	0	0.0	0.0	0.0	0.0	0.0	0	0.0	0.93	0	2.06	0.0	0	1.55	3.06	0	3.06	0.54
1631	IPI00032158	NAA15	NMDA receptor regulated 1	0	0	0.0	0	0	0	0	0	0	0	1.37	0	0.0	0	1.53	0	0.61	0.54
1632	IPI00015148	RAP1B	RAP1B, member of RAS oncogene family	3.37	0	0.0	0	0.0	0.0	1.65	1	0	0	0.69	0.65	0.0	0	0.0	1.05	0	0
1633	IPI00017964	SNRPD3	small nuclear ribonucleoprotein D3 polypeptide 18kDa	0.0	0.0	0.0	0.0	0.0	0.0	0.0	0.0	0.0	0	2.06	0.65	2.99	0	3.06	1.05	2.45	0.54
1634	IPI00477355	KIAA1279	KIAA1279	0	0	0	0.0	0	0.0	0	0.0	0	0	0	0	0.0	0	0	0.0	0	1.63
1635	IPI00554777	ASNS	asparagine synthetase	0.0	0	0.0	0	0.0	0.0	0	0.0	0.93	0	0	0	0.0	7.73	1.53	0	0	0
1636	IPI00020977	CTGF	connective tissue growth factor	0	0.85	0.89	0	2.32	0	0.0	0	0	0	0.0	0	0	0	0.0	0	0	0
1637	IPI00027451	GLI1	GLI family zinc finger 1	0	0	0	4.44	2.32	2.53	0.0	0.0	0	0	0.0	0	0	0	0	0	0.0	0
1638	IPI00412880	CARM1	coactivator-associated arginine methyltransferase 1	0	0	0	0.0	0	0.0	0	0.0	0.0	0	1.37	0.0	2.99	0	0.0	0	0.61	1.09
1639	IPI00867533	RPL6	ribosomal protein L6 pseudogene 27; ribosomal protein L6 pseudogene 19; ribosomal protein L6; ribosomal protein L6 pseudogene 10	0	0.0	0	0.0	0.0	0.0	0	0.0	0	0	0	0.0	2.99	0	0.0	0.0	1.83	0
1640	IPI00219225	RYK	RYK receptor-like tyrosine kinase	0	0.0	0.0	0	0	0	0	0.0	0.0	0	0	0	5.99	1.55	0	0	0	0
1641	IPI00152148	C4ORF31	chromosome 4 open reading frame 31	0	0	0	1.48	0.0	0	0.0	0.0	0	0	0	0	17.97	0	0	0.0	0	0
1642	IPI00032931	PEX5	peroxisomal biogenesis factor 5	0	0	0	0.0	0	0	1.65	0	0	2.63	0.0	0	0.0	0.0	0	0	0.0	0
1643	IPI00017339	SF3B4	splicing factor 3b, subunit 4, 49kDa	0.0	0.0	0.0	0.0	0.0	2.53	0	2.01	0.0	0.0	1.37	0	0.0	0	1.53	1.05	1.83	3.26
1644	IPI00027933	PSMB10	proteasome	0.0	0.0	0.0	0.0	0.0	0.0	0	0	0.93	0.0	0	0.65	0.0	0.0	0.0	1.05	4.28	1.63
1645	IPI00005564	STC1	stanniocalcin 1	2.25	0	0	1.48	0	0.0	0	0.0	0	0	0	0.65	0.0	4.64	6.12	0.0	0.0	0.0
1646	IPI00031820	FARSA	phenylalanyl-tRNA synthetase, alpha subunit	0	0	0	0	0	0	0	0.0	0.0	0	1.37	0.65	0.0	0	0	1.05	1.83	1.63
1647	IPI00289601	HDAC2	histone deacetylase 2	0	0.0	0.0	0.0	0.0	0.0	0	0.0	0	0	0	0	0	0	1.53	0	3.06	2.18
1648	IPI00374666	IGFL1	IGF-like family member 1	0.0	0	0.0	0.0	0.0	0	0.0	0.0	0.0	5.27	2.75	0.65	0	0.0	0.0	0.0	0.0	0
1649	IPI00029764	SF3A3	splicing factor 3a, subunit 3, 60kDa	0.0	0	0	0.0	0	0.0	0	0.0	0	0.0	1.37	0	0	0.0	0	0.0	2.45	1.63
1650	IPI00787853	IMPAD1	inositol monophosphatase domain containing 1	0.0	0	0	0	0.0	0	0	3.01	2.8	0.0	0.0	0.0	0	0.0	0.0	0.0	0.0	0.0
1651	IPI00022937	F5	coagulation factor V	0	0	0.89	0	0	1.27	0	0	0	0	0	0	0	1.55	1.53	0	0.61	0
1652	IPI00003918	RPL4	ribosomal protein L4; ribosomal protein L4 pseudogene 5; ribosomal protein L4 pseudogene 4	2.25	0.0	0	0	0.0	0.0	0	0.0	0.0	0	0	0	2.99	1.55	1.53	1.05	0	0
1653	IPI00030976	PDE8A	phosphodiesterase 8A	0	0	0.89	0	0.0	1.27	1.65	1	0.93	0	0	0	0	3.09	1.53	0	0	0
1654	IPI00005634	TTC37	tetratricopeptide repeat domain 37	0	0	0.0	0	0	0.0	1.65	0	0	0	0	0	0	0	0	0	0	0.0
1655	IPI00044761	PUS7	pseudouridylate synthase 7 homolog	0	0	0	0	0	0.0	0	0	0	0	0	0.65	0	0.0	0	0.0	0.0	1.09
1656	IPI00953593	MLLT4	similar to Afadin	0	0	0	0	0	0	0	0	0	0	0.69	0	0.0	0	0	0	0	0
1657	IPI00107531	RAD50	RAD50 homolog	0	0	0	0	0	0	0	0	0	0	0.69	0	0	0	0	0	0	0
1658	IPI00011662	SPINT2	serine peptidase inhibitor, Kunitz type, 2	0	0.0	0.0	0.0	0.0	0.0	3.3	2.01	1.86	1.32	0.69	1.3	0.0	0.0	0	1.05	0.61	0.54
1659	IPI00412792	BTF3L4	basic transcription factor 3-like 4; similar to hCG2008008	0.0	0.0	0.0	0.0	0.0	1.27	0	1	1.86	0	0.69	0.65	0.0	0.0	3.06	0.0	1.22	2.18
1660	IPI00215980	PVRL2	poliovirus receptor-related 2	0	0	0	0	1.16	0.0	0	0	1.86	0	0.0	0	0	0.0	0	0	0.0	0
1661	IPI00028564	GBP1	guanylate binding protein 1, interferon-inducible, 67kDa	0	0	0	0.0	0	0.0	0.0	0	0	0.0	2.06	0	0	0	0	0	0	0
1662	IPI00027280	TOP2B	topoisomerase	0	0	0	0	0	0	0	0	0	0	0	1.3	0	1.55	0	0	0	0
1663	IPI01013070	SRI	Sorcin	0.0	0	0.0	0	0.0	0.0	1.65	1	0.0	0	1.37	0	0.0	0.0	0	0	1.22	0
1664	IPI00104050	THRAP3	thyroid hormone receptor associated protein 3	0	0.0	0	0	0	0	0	0	0	0	0.69	0.65	0.0	0	3.06	0	0	1.63
1665	IPI00167391	FAM123B	family with sequence similarity 123B	0	0	0	0.0	0	0	0.0	0	0	0.0	0	0.0	2.99	0	0	0	0.0	0
1666	IPI00060181	EFHD2	EF-hand domain family, member D2	0.0	0	0.0	0.0	0.0	0.0	1.65	0	2.8	1.32	0.69	2.6	0.0	0.0	0.0	1.05	1.22	0.54
1667	IPI00025698	LIMK2	LIM domain kinase 2	0	0	0	0.0	0	0	0	0	0.0	0	0	2.6	0	0.0	0.0	0	0.0	0
1668	IPI00019949	PTPN4	protein tyrosine phosphatase, non-receptor type 4	0.0	0	0	0	0	0.0	1.65	0	0	1.32	0	0.0	0	0.0	0.0	0	0	0
1669	IPI00397949	GPR56	G protein-coupled receptor 56	0	0.0	0	4.44	1.16	1.27	0.0	0.0	0.0	0	0.0	0.0	0.0	0.0	0.0	1.05	0.61	0
1670	IPI00008433	RPS5	ribosomal protein S5	2.25	1.71	0.0	0.0	0.0	0	0.0	0	0.0	2.63	1.37	0.65	5.99	0.0	0.0	2.1	1.83	0.54
1671	IPI00645051	BBS1	Bardet-Biedl syndrome 1	0	0.0	0.89	0	0	1.27	0	0	0	0	0.0	0	0.0	1.55	0	0	0	0
1672	IPI00929474	hCG_42028	HCG42028, isoform CRA_a	0	0	0	1.48	0	0	0	0	0.0	0	0	0	0	1.55	0	0	0	0.0
1673	IPI00398727	LYPLA1	lysophospholipase I	0.0	0.0	0	0.0	0	0.0	1.65	0.0	0.93	0.0	2.75	1.95	0	0.0	0.0	0	1.22	0
1674	IPI00013939	RPA2	replication protein A2, 32kDa	1.12	0.85	0.0	0	0.0	0.0	0.0	0.0	0.0	0.0	0	0	0	3.09	1.53	0.0	1.22	2.18
1675	IPI00328154	UBA3	ubiquitin-like modifier activating enzyme 3	0.0	0.85	1.78	0	0.0	0.0	0.0	0.0	0.0	0	1.37	0	0	6.18	0.0	0	0.61	1.09
1676	IPI00413778	FKBP1A	FK506 binding protein 1A, 12kDa	0	0.0	0.0	0.0	0.0	2.53	0	2.01	0.93	2.63	0	1.3	0.0	0.0	0.0	1.05	0	0.54
1677	IPI00013871	RRM1	ribonucleotide reductase M1	0	0	0	0	0	0.0	0.0	0.0	0.0	0.0	0.0	0	0	0	0	0	3.06	2.18
1678	IPI00022228	HDLBP	high density lipoprotein binding protein	0	0.0	0	0.0	0.0	0	0.0	0	0	0	0.69	0	5.99	0	0	0	0.61	1.09
1679	IPI00419844	USP39	ubiquitin specific peptidase 39	0	0	0.0	0.0	0.0	0.0	0	0	0.0	0.0	0	0.0	0	0	0	0	3.06	2.18
1680	IPI00004301	DAPP1	dual adaptor of phosphotyrosine and 3-phosphoinositides	0	0.0	0	0	0	0	1.65	0.0	0.0	0	0	0	0	0	0	0	0.0	0
1681	IPI00044369	PLXDC2	plexin domain containing 2	0	0	0.0	0.0	0.0	0.0	0.0	0.0	0.0	0	0	0	0	0.0	0.0	0	1.83	3.26
1682	IPI00027681	NNMT	nicotinamide N-methyltransferase	1.12	0.85	0.89	0.0	0.0	0	0.0	0	0.0	0	4.81	0.65	0.0	0.0	0	0	0.0	0.0
1683	IPI00100796	CHMP5	chromatin modifying protein 5	2.25	0.0	0.0	0.0	0.0	0.0	0.0	0.0	0	2.63	2.75	2.6	0.0	0	0	1.05	1.22	0.0
1684	IPI00791573	SUGT1	SGT1, suppressor of G2 allele of SKP1	0	0	0.0	0.0	0	0.0	0.0	0	0	0	1.37	1.3	0.0	0.0	0.0	1.05	2.45	1.63
1685	IPI00641287	SFRS11	splicing factor, arginine/serine-rich 11	0.0	0	0	0.0	0.0	0	0	1	0.0	0	0	0.0	0.0	0	0.0	0	0	0
1686	IPI00300074	FARSB	phenylalanyl-tRNA synthetase, beta subunit	0.0	0.0	0	0.0	0.0	0.0	1.65	0	0.0	0.0	0.69	0	0.0	0.0	0	0.0	2.45	1.63
1687	IPI00398918	DKFZP686O24166	hypothetical protein DKFZp686O24166	0.0	0.85	0	0.0	0.0	0.0	0.0	0.0	0.0	0	0.0	0.0	2.99	3.09	1.53	0.0	0.0	0
1688	IPI00006236	PDGFRL	platelet-derived growth factor receptor-like	0	0	0	0.0	0.0	0.0	0.0	0.0	0.0	0.0	0	0.0	0	3.09	1.53	0.0	0.0	0.0
1689	IPI00013683	TUBB3	tubulin, beta 3; melanocortin 1 receptor	17.98	12.82	11.55	1.48	9.28	8.86	34.66	14.07	16.78	31.62	24.03	13.68	20.96	37.1	26.02	11.55	22.62	18.5
1690	IPI00014048	RNASE1	ribonuclease, RNase A family, 1	0.0	0.0	0.0	2.96	6.96	1.27	0.0	0	0.0	0.0	0.0	0.0	0.0	0.0	0.0	0.0	0.0	0.0
1691	IPI00007955	CDRT1	CMT1A duplicated region transcript 1	0	0	0	0	0	0	0	0	0	0	0.69	0	0	0	0	0	0	0.0
1692	IPI00019927	PSMD7	proteasome	0	0	0	0	0.0	0	0	0.0	0	0	1.37	0	0.0	0	0	0	0	0.54
1693	IPI00024279	HEATR1	HEAT repeat containing 1	0	0	0	0.0	0	0	0	0	0	0	0	0	0	0	0	0	0	0.54
1694	IPI00876920	KIAA0913	KIAA0913	0	0	0	0	0.0	1.27	0	0.0	0	0	0	0	0	0	0	0	0	0
1695	IPI00982731	TNKS	tankyrase-1	0	0	0	0	0	0	0	0	0.93	0	0	0	0	0	0	0	0	0
1696	IPI00002970	SGCB	sarcoglycan, beta	0.0	0	0	0	0	0	0	1	0	0	0	0	0	0	0	0	0	0
1697	IPI00888085	SRRT	serrate RNA effector molecule homolog	0	0.0	0	0	0	0	0	0	0	0	0	0	0	0	0	0	0.61	0.54
1698	IPI01011813	CADM1	protein	0	0.85	0.89	0	0.0	0.0	0	0.0	0	0	0	0.0	2.99	3.09	1.53	0	0.0	0
1699	IPI00748762	LRRK1	leucine-rich repeat kinase 1	0	0	0	0	0	0	0	0	0	0	0	0	2.99	0	0	0	0	0
1700	IPI00164354	MCM10	minichromosome maintenance complex component 10	0.0	0	0	0.0	0.0	0.0	1.65	0	0.0	0	0	0	0	0.0	0.0	0	0	0
1701	IPI00006197	NVL	nuclear VCP-like	0	0	0	0	0	0	0	0	0	0	0.69	0	0.0	0.0	0.0	0	0	0.0
1702	IPI00930399	TMF1	TATA element modulatory factor 1	0	0	0	1.48	0	0	0	0	0	1.32	0	0	0	0	0	0	0.61	0
1703	IPI00871419	SLIT1	slit homolog 1	0	0.0	0	0	0.0	0	0	0	0.0	0	0	0	0	0	0	0	0.0	0.54
1704	IPI00644231	CYFIP1	cytoplasmic FMR1 interacting protein 1	0.0	0	0	0	0	0	0	0.0	0	0	0	0	0	0	0.0	0	0.61	1.09
1705	IPI00169239	GRM6	glutamate receptor, metabotropic 6	0	0	0	0	0	1.27	0.0	0	0	0	0	0	0	0	1.53	0	0	0
1706	IPI00328715	MTDH	metadherin	0	0	0	0.0	0.0	0.0	0.0	2.01	0	1.32	0.69	0	0	0	0.0	0	0	0.0
1707	IPI00232533	EIF1AX	eukaryotic translation initiation factor 1A, X-linked	0.0	0.0	0	0.0	0.0	0.0	1.65	0.0	1.86	1.32	0.69	0.65	0	0.0	0.0	2.1	1.22	2.18
1708	IPI00025890	NAA25	chromosome 12 open reading frame 30	0	0	0	0	0	0	0	0.0	0.0	0.0	0	0	0	0	0	0	0.61	0.54
1709	IPI00292012	ABCA5	ATP-binding cassette, sub-family A	0	0	0	0	0.0	0	0.0	0	0.0	0	0	0	0.0	0	1.53	0	0	0.0
1710	IPI00744575	USP9Y	ubiquitin specific peptidase 9, Y-linked	1.12	0	0	0	0	0	0	0	0	0	0	0	0	0	0	0	0	0
1711	IPI00981591	ATG13	autophagy-related protein 13	1.12	0.0	0	0	0.0	0.0	0	0.0	0.0	1.32	0	0	0.0	0	0	0	0	0.0
1712	IPI00247583	RPL21	ribosomal protein L21 pseudogene 134; ribosomal protein L21 pseudogene 80; ribosomal protein L21 pseudogene 20; ribosomal protein L21 pseudogene 46; ribosomal protein L21 pseudogene 45; ribosomal protein L21 pseudogene 131; ribosomal protein L21 pseudogen	2.25	0.0	0.89	0.0	0.0	0.0	0.0	0.0	0	1.32	1.37	1.3	11.98	0	0.0	0.0	0.61	1.09
1713	IPI00872947	PLXNA2	plexin A2	0	0	0	0	0	0	0	0	0	0	0.0	0	0.0	0	1.53	0.0	0	0
1714	IPI00884143	PHF15	PHD finger protein 15	0	0	0	0.0	0	0.0	0.0	0	0.0	0	0.0	0	0	0.0	1.53	0.0	0	0
1715	IPI00026328	TXNDC12	thioredoxin domain containing 12	0.0	0.0	0.0	0.0	2.32	0	0.0	3.01	3.73	0	0.69	1.3	0.0	0	0.0	0.0	1.22	0
1716	IPI00029019	UBAP2L	ubiquitin associated protein 2-like	0.0	0.0	0.0	0.0	0.0	0	0.0	0.0	0	0	0	0	0	1.55	0	1.05	1.22	3.26
1717	IPI00014361	TSTA3	tissue specific transplantation antigen P35B	0.0	0	0	0	0.0	0.0	0	0	0	1.32	2.06	0.65	0.0	0.0	0.0	0	1.83	1.63
1718	IPI00152950	TRPV6	transient receptor potential cation channel, subfamily V, member 6	0	0.0	0.0	0	0.0	0	0	0.0	0	1.32	0	0	0	1.55	0	0	0	0.0
1719	IPI00008832	GAS1	growth arrest-specific 1	0.0	2.56	0.89	0	0.0	1.27	0.0	0.0	0.0	0.0	0.0	0.0	5.99	1.55	1.53	0	0.0	0.0
1720	IPI00760925	MYO18A	myosin XVIIIA	0	0	0	0	1.16	0	0	0	0	0	0	0	0	0	0	0	0	0
1721	IPI00028160	HMBS	hydroxymethylbilane synthase	0.0	0.0	0.0	0.0	0.0	0.0	0.0	0.0	0.0	0	0	0.65	0.0	3.09	0	3.15	1.22	0.54
1722	IPI00008359	KRT76	keratin 76	0	0	3.55	0	1.16	2.53	0	0	0	0	0	0.65	2.99	1.55	1.53	0	0.61	0
1723	IPI00646779	TUBB6	tubulin, beta 6	10.11	7.69	5.33	1.48	4.64	7.59	16.51	6.03	12.12	21.08	15.79	7.16	5.99	18.55	15.31	10.5	10.39	9.79
1724	IPI00852584	RBM33	RNA binding motif protein 33	0	0.85	0.0	0	0	0	0.0	0.0	0	0.0	0	0.0	0.0	0	0	0.0	0	0
1725	IPI00025244	ZNF259	zinc finger protein 259	0.0	0	0.0	0	0.0	0	0.0	0	0.0	0	1.37	0	0	1.55	0.0	0.0	2.45	1.63
1726	IPI00219616	PRPS1	phosphoribosyl pyrophosphate synthetase 1; phosphoribosyl pyrophosphate synthetase 1-like 1	0.0	0.0	0.0	0.0	0.0	0.0	1.65	0.0	0.0	0	0	0	0.0	1.55	1.53	0	1.83	1.63
1727	IPI00015077	EIF1	similar to eukaryotic translation initiation factor 1; eukaryotic translation initiation factor 1	0	0.0	0.0	0.0	0.0	0.0	0.0	0.0	0.0	0.0	0.69	0	0.0	0	0.0	0	3.06	0.54
1728	IPI00873326	UFD1L	ubiquitin fusion degradation 1 like	0.0	0	0.0	0.0	0.0	0.0	0.0	0	0.0	2.63	4.12	0.65	0.0	0.0	0.0	0	0.61	1.09
1729	IPI00376394	QSOX2	quiescin Q6 sulfhydryl oxidase 2	0	0.0	0.0	4.44	2.32	2.53	0.0	0.0	0	0	0.0	0	0.0	0	0.0	0.0	0.61	1.63
1730	IPI00073096	TRIM29	tripartite motif-containing 29	0.0	0.0	0.0	0.0	0.0	0	0.0	0	0	0.0	0	0.65	0	0	0	0.0	3.06	1.63
1731	IPI00008997	WFDC1	WAP four-disulfide core domain 1	0	0.85	0	1.48	6.96	6.33	0.0	0.0	0.0	0.0	0.0	0.0	0.0	0.0	0.0	0.0	0.0	0.0
1732	IPI00418446	ASAH1	N-acylsphingosine amidohydrolase	2.25	10.25	8.88	23.66	15.08	15.18	0	0	0.0	2.63	0.69	2.6	0	1.55	1.53	1.05	3.67	4.9
1733	IPI00292071	SCG3	secretogranin III	0	0.0	0	0.0	0.0	0.0	0	0.0	0	0.0	0.0	0.0	2.99	1.55	15.31	0.0	0.0	0.0
1734	IPI00455739	LFNG	LFNG O-fucosylpeptide 3-beta-N-acetylglucosaminyltransferase	0	0.0	0.0	0.0	0.0	0.0	0.0	0.0	0.0	0.0	0	0	0	0.0	0.0	4.2	1.22	2.72
1735	IPI00220494	SERPINB13	serpin peptidase inhibitor, clade B	0.0	0	0.0	0.0	0.0	0	0	0	0	0.0	0.0	0	0.0	0.0	0	10.5	14.67	14.15
1736	IPI00007253	KIAA1012	KIAA1012	0	0	0	0	0	0	0	0.0	0	0	0.69	0	0.0	0.0	0	0	0	0
1737	IPI00004946	CXCL16	chemokine	0.0	0.0	0	0.0	0.0	0.0	1.65	1	1.86	1.32	0.69	0.65	2.99	0	1.53	2.1	1.22	1.09
1738	IPI00019427	EXOC1	exocyst complex component 1	0	0.0	0.0	0	0.0	0	0	0	0.0	0	0	0	0	0	0	0	0.61	0
1739	IPI00513745	PIK3R3	phosphoinositide-3-kinase, regulatory subunit 3	0	0	0	0	0	0	0	0	0	0.0	0	0	0	0	0	1.05	0	0
1740	IPI00307829	CGNL1	cingulin-like 1	0	0	0	1.48	0	0	0	0	0	0	0	0	0	0	0	0	0	0
1741	IPI00027380	DGKI	diacylglycerol kinase, iota	0	0	0	0	0	0.0	0	0	0	0	0	0	2.99	0.0	0	0	0	0
1742	IPI00024893	LZTR1	leucine-zipper-like transcription regulator 1	0	0	0	0	1.16	1.27	0	0	0	1.32	0	0	0.0	0.0	0.0	0	0	0.54
1743	IPI00152380	MYO15A	myosin XVA	0	0	0	0	1.16	0	0	0	0	0	0	0	0	0	0	0	0	0
1744	IPI00032064	AKAP2	A kinase	0	0.0	0.0	0	0	0	0	0	0	0	0	0.65	0	0	0	0	0	0.54
1745	IPI00477040	NUP188	nucleoporin 188kDa	0	0	0	0	0	0	0	0	0	1.32	0.0	0	0	0	0	0	0	0
1746	IPI00095891	GNAS	GNAS complex locus	2.25	0	0	0	0.0	0.0	0	0	0	0	1.37	0	0	0	0	0	0.61	0.54
1747	IPI00152881	SHROOM3	shroom family member 3	0	0	0	0	0	0	0	0	0	0	0	0.65	0	0	0	0	0	0
1748	IPI00328631	DCAF11	WD repeat domain 23	0	0	0	0	0.0	0	0	1	0	0.0	0	0	0	0	0	0.0	0.0	0
1749	IPI00002355	CABIN1	calcineurin binding protein 1	0	0	0	0	0.0	0	0	0	0	0	0	0.65	0	0	0	0	0	0
1750	IPI00470627	SHPRH	SNF2 histone linker PHD RING helicase	0	0.0	0	0	0.0	0.0	0	0	0	1.32	0.0	0	0	0	0.0	0	0	0
1751	IPI00419595	PODXL2	podocalyxin-like 2	1.12	1.71	0.89	0.0	0	0.0	0	0	0	0	0	0.0	2.99	0	0	0.0	0	0
1752	IPI00797738	COX6B1	cytochrome c oxidase subunit Vib polypeptide 1	0.0	0.85	0.0	0.0	0.0	0.0	0.0	0	0.0	0	0	0.65	0	0.0	0	1.05	0	1.63
1753	IPI00644680	ZNF469	zinc finger protein 469	0	0	0.89	0	0	0	0	0	0	0	0	0	0	0	0	0	0	0
1754	IPI00015952	EIF4G2	eukaryotic translation initiation factor 4 gamma, 2	0	0	0	0	0	0	0	0	0.0	0	0	0.65	0	0	0.0	0	0	0
1755	IPI00186826	EPHB4	EPH receptor B4	0	0.85	0.89	0	0	0	0.0	0.0	0	0.0	0	0.0	0	0	0	0	0	1.09
1756	IPI01013834	PPME1	44 kDa protein	0.0	0	0	0.0	0.0	0.0	0	0	0.0	0	0.69	0	0.0	0.0	0	0.0	0.61	0
1757	IPI00013296	RPS18	ribosomal protein S18 pseudogene 12; ribosomal protein S18 pseudogene 5; ribosomal protein S18	1.12	0.85	0.0	0.0	0.0	0	1.65	1	0.0	0	0.69	0.0	0.0	0.0	0.0	0.0	1.22	2.18
1758	IPI00010814	TNN	tenascin N	0	0	0.0	0	0	0	0	0.0	0	0	0	0	0.0	3.09	0	0.0	0	0
1759	IPI00985090	CUL2	cullin-2	0	0	0	0	0	0	0	0	0	0	0	0	0.0	0	0	0	0.61	0.54
1760	IPI00305152	SEC31A	SEC31 homolog A	0	0	0	0.0	0	0.0	0	0	0	0	0.69	0	0	0	0.0	0	0.0	0
1761	IPI00025333	CIAPIN1	cytokine induced apoptosis inhibitor 1; cytokine induced apoptosis inhibitor 1 pseudogene	0	0	0	0	0.0	0.0	0.0	0	0.0	0.0	0.0	0	0	0	0	0	1.22	1.63
1762	IPI00021715	COL4A5	collagen, type IV, alpha 5	1.12	0.85	0.89	1.48	1.16	0	1.65	1	0.93	0	0	0	2.99	0	0	0	0	1.09
1763	IPI00218200	BCAP31	B-cell receptor-associated protein 31	0.0	0.85	0.0	0.0	0	0.0	0	1	0	2.63	0.69	0.65	0	0	0.0	0	0.61	0
1764	IPI00010860	PSMD9	proteasome	0.0	0.0	0	0.0	0	0	0	0	0	1.32	1.37	1.3	0.0	0	0.0	0	1.22	1.63
1765	IPI00010153	RPL23	ribosomal protein L23 pseudogene 6; ribosomal protein L23	1.12	0.85	1.78	0.0	0.0	0.0	0.0	0.0	0.0	0.0	2.06	0	0.0	3.09	1.53	0	0.61	1.09
1766	IPI00719553	SAPS3	SAPS domain family, member 3	0	0	0	0.0	0.0	0	0	0.0	0	0	0	0	0	0	0	0	0	0.54
1767	IPI00026182	CAPZA2	capping protein	0.0	1.71	0.89	1.48	0.0	0.0	0	0	0.93	0	1.37	2.6	0	1.55	4.59	1.05	1.22	2.18
1768	IPI00470779	TXLNA	taxilin alpha	0	0.0	0	0	0	2.53	0.0	0	0	0	0	0	0.0	0	0	1.05	0.61	0.54
1769	IPI00044336	LRRC3B	leucine rich repeat containing 3B	0.0	0	0	0	0.0	0	0	1	0	0	0.0	0.0	0	0	0.0	0.0	0	0
1770	IPI00166339	EPHA10	EPH receptor A10	0	0.0	0.0	0.0	0.0	0	0.0	0	0.0	0	0	0	0	0	3.06	1.05	0	0
1771	IPI00305978	AKR7A2	aldo-keto reductase family 7, member A2	0.0	0.0	0.0	0	0.0	0.0	0	0	0	1.32	1.37	1.95	0	0	0.0	0	2.45	1.63
1772	IPI00017963	SNRPD2	small nuclear ribonucleoprotein D2 polypeptide 16.5kDa; similar to hCG2040270	0	0.0	0	0.0	0.0	0.0	1.65	0.0	0.0	1.32	0.69	0	0.0	0.0	1.53	0.0	4.89	2.18
1773	IPI00002520	SHMT2	serine hydroxymethyltransferase 2	0	0.85	0.89	0.0	0.0	0	0.0	0	0.93	0	2.06	0.65	0.0	0	3.06	0	0.0	0
1774	IPI00018387	FURIN	furin	0.0	0.0	0.0	0.0	0.0	0	0	0	0	0	0	0	0.0	0	0.0	0	0.61	2.72
1775	IPI00301459	PLA2G15	phospholipase A2, group XV	0.0	1.71	0.89	0.0	0.0	0.0	0.0	0	0	0	0	0	0	3.09	0	2.1	0.0	1.09
1776	IPI00431263	KIAA0195	KIAA0195	1.12	0	0	0	0	0.0	0	0	0.0	0	0	0	0.0	0	0	0.0	0.0	0.0
1777	IPI00291412	PPM1F	protein phosphatase 1F	0	0.85	0	0.0	0	1.27	0.0	0.0	0.0	0	0.0	0.0	0	0.0	0.0	0	1.22	1.09
1778	IPI00217468	HIST1H1B	histone cluster 1, H1b	4.49	0.0	0.0	0.0	0.0	0.0	0	0.0	0.0	0.0	0	0.0	0.0	0.0	0.0	1.05	0	0.54
1779	IPI00926977	PSMC6	proteasome	0	0.0	0.0	0	0.0	0.0	0	0	0	0	0.69	0.0	0	0.0	0.0	2.1	0	1.63
1780	IPI00019372	SRGN	serglycin	1.12	0.85	0.89	2.96	2.32	3.8	0.0	0.0	0.0	0.0	0.0	0.0	0.0	0.0	0.0	0.0	0.0	0.0
1781	IPI00003966	CA9	carbonic anhydrase IX	0.0	0.0	0.0	0	0.0	0.0	0.0	2.01	0.93	2.63	2.06	1.3	0.0	0.0	0.0	0.0	0.0	0.0
1782	IPI00007074	YARS	tyrosyl-tRNA synthetase	0	0	0.0	0.0	0	0	0	0	0	0	3.43	0.65	0.0	1.55	0	0.0	0	0.54
1783	IPI00013874	CXCL1	chemokine	6.74	3.42	1.78	0.0	1.16	0	0.0	0.0	0.0	0.0	0.0	0.65	0.0	0.0	0.0	0.0	0	0.0
1784	IPI00152053	ZNF461	zinc finger protein 461	0	0.0	0.0	0.0	0.0	0.0	0.0	0.0	0.0	0	0	0	0.0	0.0	1.53	0.0	0.61	0
1785	IPI00002324	MAT2B	methionine adenosyltransferase II, beta	0	0.0	0.89	0.0	0.0	0.0	0.0	0.0	0.0	0.0	0.0	1.95	2.99	0	0.0	0.0	2.45	1.63
1786	IPI00465054	THUMPD1	THUMP domain containing 1	0.0	0.0	0	0.0	0.0	0.0	0.0	0.0	0.0	0	2.75	1.3	0.0	0.0	0.0	0	0.61	2.72
1787	IPI00793199	ANXA4	annexin A4	0.0	0.0	0.0	0	0.0	0.0	1.65	7.03	3.73	0	0	0.0	0.0	0.0	0.0	0.0	0	0.0
1788	IPI00185374	PSMD12	proteasome	0	0	0	0	0	0	0	0	0	0	0.69	0	0.0	0	0	0.0	1.83	2.72
1789	IPI00329563	UBE2L6	ubiquitin-conjugating enzyme E2L 6	0.0	0.0	0.0	0.0	0.0	0.0	0.0	0.0	0.0	0.0	2.06	0.65	0.0	0	0.0	0.0	0	1.09
1790	IPI00396231	C3ORF64	chromosome 3 open reading frame 64	0.0	0.0	0.0	4.44	3.48	6.33	0	0.0	0.0	0	0	0	0.0	0	0	0.0	0.0	0.0
1791	IPI00306325	PTPRC	protein tyrosine phosphatase, receptor type, C	0	0	0.89	0.0	0	0	0	0	0	0	0	0.65	0	0	0	0	0	0
1792	IPI00337315	RBBP6	retinoblastoma binding protein 6	0	0	0	0	0	0	0	0	0	1.32	0	0	0	0	0.0	0	0	0
1793	IPI00068430	SNRPEL1	putative small nuclear ribonucleoprotein polypeptide E-like protein 1	0	0	0	0.0	0.0	0.0	0	0	0	0	0.0	0.0	0	1.55	0.0	1.05	0	0
1794	IPI00844377	DIAPH2	diaphanous homolog 2	0	0	0	0	0	0	0	0	0	0	0	0	0	0	0	1.05	0	0
1795	IPI00013466	ASNA1	arsA arsenite transporter, ATP-binding, homolog 1	0	0	0	0	0.0	0	0.0	0.0	0	0	0.69	0	0	0	0	0	0	0.54
1796	IPI00018195	MAPK3	hypothetical LOC100271831; mitogen-activated protein kinase 3	0	0.85	0	0	0	1.27	0	1	0.93	0.0	1.37	0.65	0.0	0.0	0	0	1.83	2.18
1797	IPI00219156	RPL30	ribosomal protein L30	0	0.0	0	0.0	0.0	0.0	1.65	0	0.0	1.32	0.69	0	2.99	0.0	0.0	0.0	1.83	1.09
1798	IPI00026167	NHP2L1	NHP2 non-histone chromosome protein 2-like 1	0.0	0.85	0.0	0.0	0.0	0.0	6.6	0.0	0.93	1.32	1.37	0.0	0.0	3.09	3.06	1.05	0.61	0.54
1799	IPI00007941	HEXIM1	hexamethylene bis-acetamide inducible 1	0	0.0	0.0	0	0	0.0	1.65	0.0	0.0	0.0	0.69	1.3	0	0	0	0	0	1.09
1800	IPI00954159	AHCTF1	AT hook containing transcription factor 1; AT hook containing transcription factor 1 pseudogene	0	0	0	0	0	0	0	0	0	0	0	0	0	1.55	0	0	0.61	0
1801	IPI00306043	YTHDF2	YTH domain family, member 2	0	0.0	0	0	0.0	0	0	0	0	0	0	0.65	0.0	0.0	0	0	0.61	0.54
1802	IPI00329536	EEA1	early endosome antigen 1	0	0	0	0.0	0	1.27	0	0	0	0	1.37	0	0	0	0	1.05	0	0
1803	IPI00307017	LNPEP	leucyl/cystinyl aminopeptidase	0	0	0.89	0.0	1.16	0	0	2.01	0	0	0	0.0	0.0	0	0	0	0	0.54
1804	IPI00018901	GGT1	gamma-glutamyltransferase light chain 3; gamma-glutamyltransferase 4 pseudogene; gamma-glutamyltransferase 2; gamma-glutamyltransferase 1; gamma-glutamyltransferase light chain 5 pseudogene	0	0	0	0	0.0	0	0	0	0	0	0	0	0	0.0	0	0	0.61	0
1805	IPI00029484	ZMYM3	zinc finger, MYM-type 3	0.0	0.0	0	0	0	0	0.0	0.0	0.0	0	0.69	0	0.0	1.55	0	0	0	0
1806	IPI00412252	RAPGEF5	Rap guanine nucleotide exchange factor	1.12	0.85	0.89	0.0	0.0	0	0	0	0.93	1.32	0	0.0	0	1.55	1.53	0	0.61	0.54
1807	IPI00005474	LHPP	phospholysine phosphohistidine inorganic pyrophosphate phosphatase	0.0	0.0	0.0	0.0	0.0	0.0	0	1	0	1.32	0	0.65	0.0	0.0	0.0	1.05	0.61	1.09
1808	IPI00183462	DIS3	DIS3 mitotic control homolog	0	0	0	0	0.0	0	0	0	0	0	2.75	0	0	0	0	0.0	0	0.54
1809	IPI00024330	KCNB2	potassium voltage-gated channel, Shab-related subfamily, member 2	0.0	0	0	0	0	0.0	0	0.0	0	0.0	0	0	0.0	1.55	0	0.0	0	0
1810	IPI00292134	EPS15	epidermal growth factor receptor pathway substrate 15	0	0	0	0.0	0.0	0	0	0	0	0	1.37	0	0	0	0	0	0	0
1811	IPI00014456	STRN	striatin, calmodulin binding protein	0	0	0	0	0	0	0	0	0	0.0	0.0	0.0	0	0	0	0.0	0.0	0.54
1812	IPI00215716	EPB41L3	erythrocyte membrane protein band 4.1-like 3	3.37	0.85	0.89	1.48	0	1.27	0	0	0	0	0	0	0	0.0	0	0	0	0
1813	IPI01013696	SDC2	syndecan	2.25	2.56	1.78	1.48	1.16	1.27	0.0	0.0	0.0	0	0.0	0.0	8.98	0.0	1.53	0	0.0	0.0
1814	IPI00514399	RPS27	ribosomal protein S27 pseudogene 29; ribosomal protein S27 pseudogene 9; ribosomal protein S27 pseudogene 23; ribosomal protein S27 pseudogene 13; ribosomal protein S27; ribosomal protein S27 pseudogene 21; ribosomal protein S27 pseudogene 7; ribosomal pr	3.37	0	1.78	0	0.0	0.0	0.0	2.01	0.0	0.0	0.69	0.0	0.0	0.0	3.06	0.0	1.22	1.09
1815	IPI00168933	OR2T33	olfactory receptor, family 2, subfamily T, member 33	2.25	0.0	0	0	1.16	0	0	0.0	0	1.32	0	0	0.0	0	0	0	0.61	0.0
1816	IPI00033600	PPP1R7	protein phosphatase 1, regulatory	0	0	0.0	0.0	0	2.53	0.0	1	0.93	0	0.69	0.65	0	0	0.0	0	1.83	1.63
1817	IPI00151119	KIFC3	kinesin family member C3	1.12	0	0.0	0	0	0	1.65	0	0	0	0	0.0	2.99	0	0	0	0.0	0.0
1818	IPI00102815	NOC3L	nucleolar complex associated 3 homolog	0	0.0	0	0	0	0	0	0	0	0	0	0	0	0	0	1.05	0.0	0.0
1819	IPI00216682	CNN3	calponin 3, acidic	0.0	0.85	0	0.0	0	2.53	3.3	0.0	0.0	0	0.0	0.65	0	4.64	0.0	0.0	0.61	0.54
1820	IPI00886854	BCLAF1	similar to Bcl-2-associated transcription factor 1	0.0	0	0.0	0.0	0.0	0	0.0	0	0	0	1.37	1.3	0	0	0	0.0	1.22	0
1821	IPI00607777	KALRN	kalirin, RhoGEF kinase	0	0	0	0	0	0	0	0	0	0	0.69	0	0	0	0	0	0	0
1822	IPI00218474	ENO3	enolase 3	19.1	13.67	18.66	14.79	17.4	15.18	112.25	39.18	31.69	148.87	81.69	134.15	62.88	81.94	56.64	91.37	45.86	84.33
1823	IPI00020127	RPA1	replication protein A1, 70kDa	0.0	0.0	0.0	0	0.0	0.0	0	0.0	0.0	0	0	1.3	0.0	1.55	3.06	0.0	0.61	1.09
1824	IPI00759749	PARG	similar to poly	0	0.0	0.89	0	0.0	0.0	0	0.0	0.0	0	0	0.0	0	0	0	0.0	0	0
1825	IPI01011681	EPHA6	ephrin type-A receptor 6	0.0	0	0.0	0.0	0.0	0.0	0.0	0.0	0.0	0	0	0.0	5.99	6.18	1.53	0	0	0
1826	IPI00980899	COPS3	COP9 signalosome complex subunit 3 isoform 2	0	0	0	0	0.0	0.0	0.0	0.0	0	0	0	0	0	0.0	0	0	1.83	2.18
1827	IPI00552137	REPS1	RALBP1 associated Eps domain containing 1	0.0	0.0	0.0	0.0	0	1.27	0	0	0	0	0	0	0	0	0	0.0	0	0
1828	IPI00940786	MCM3	minichromosome maintenance complex component 3	0	0.0	0	0	0	0	0	0	0.0	0	0	0	0	0	0.0	0	0	0.54
1829	IPI00217013	SMEK1	SMEK homolog 1, suppressor of mek1	0	0	0.0	0.0	0.0	0.0	0	0.0	0	0	0	0	0	0	0	1.05	0	0
1830	IPI00221092	RPS16	ribosomal protein S16 pseudogene 1; ribosomal protein S16 pseudogene 10; ribosomal protein S16	0.0	0.0	0.0	0.0	0	0	0	0.0	0	0	0	0.0	0.0	0.0	1.53	0.0	1.22	0.54
1831	IPI00414612	HKDC1	hexokinase domain containing 1	0	0	0.0	0	0.0	0	0	0	0	1.32	0	0	0	0.0	0	0	0	0.54
1832	IPI00797850	MAP2K1	mitogen-activated protein kinase kinase 1	0.0	0.0	0.0	0.0	0.0	0	0	0	0	0.0	0.69	0.65	0.0	0.0	0.0	0.0	1.83	2.18
1833	IPI00011769	NR5A2	nuclear receptor subfamily 5, group A, member 2	0.0	0	0	0	0	0	0	0.0	0.0	0.0	0	0.0	0	0	0.0	1.05	0.0	0
1834	IPI00011528	CSTF1	cleavage stimulation factor, 3' pre-RNA, subunit 1, 50kDa	0.0	0.0	0	0.0	0.0	0	0.0	0.0	0.0	0	0.69	1.3	0.0	0.0	0.0	0.0	0.61	0.54
1835	IPI00028387	DDRGK1	DDRGK domain containing 1	0	0	0.89	0.0	0.0	0	0.0	0.0	0.0	0	1.37	0.65	0	0.0	0.0	0	2.45	0.54
1836	IPI00007750	TUBA4A	tubulin, alpha 4a	23.59	18.8	18.66	13.31	16.24	37.96	42.92	22.1	22.37	30.3	32.27	17.58	23.96	44.83	30.61	15.75	23.85	20.13
1837	IPI00009958	COPS5	COP9 constitutive photomorphogenic homolog subunit 5	0	0.0	0.0	0	0.0	0	0.0	0	0.0	0	0	0	0.0	0.0	0.0	0.0	0.61	0
1838	IPI00100067	TNFRSF19	tumor necrosis factor receptor superfamily, member 19	1.12	3.42	7.11	0	0.0	0.0	0.0	0	0.0	0.0	0.0	0	0.0	0.0	0.0	0.0	0	0
1839	IPI00375446	ITPA	inosine triphosphatase	0.0	0	0	0	0.0	0.0	0.0	0.0	0.0	0.0	0.0	0.65	0	0.0	0.0	0	3.06	2.72
1840	IPI00478127	TCEAL3	transcription elongation factor A	0	0	0	0.0	0	0	0	0.0	0	0	0	0	0.0	0.0	0	0	0.61	0
1841	IPI00642816	SRP9	signal recognition particle 9-like 1; signal recognition particle 9kDa	0.0	0	0	0.0	1.16	0	0	0	0.0	0.0	0.0	0.65	0	1.55	0	0	0.61	1.09
1842	IPI00394882	RAB15	RAB15, member RAS onocogene family	0	0.85	0.0	0	0	0	0.0	0.0	0	0	0.69	0	0.0	0.0	0.0	0	0.61	0.54
1843	IPI00293350	TSNAX	translin-associated factor X	0	1.71	0.89	0	1.16	1.27	0.0	2.01	0.93	0.0	0.69	0.65	0	0	0	0	0.61	0.54
1844	IPI00045496	USP28	ubiquitin specific peptidase 28	0	0.85	0.89	0.0	0	0	0	0	0	0	0	0	0	0	0	0	0	0.0
1845	IPI00916112	BZW1	basic leucine zipper and W2 domains 1 pseudogene 1; basic leucine zipper and W2 domains 1 like 1; basic leucine zipper and W2 domains 1	0	0	0	0	0.0	0.0	1.65	0	0.0	1.32	2.06	0.65	0.0	0	0	0	0.61	1.09
1846	IPI00514126	AGL	amylo-1, 6-glucosidase, 4-alpha-glucanotransferase	0	0	0	0	0	0.0	0	0.0	0.0	0	0	0.65	0	0	0	0	0	0
1847	IPI00009253	NAPA	N-ethylmaleimide-sensitive factor attachment protein, alpha	1.12	0.85	0	0.0	1.16	2.53	0.0	0	0.93	0.0	0.69	0	0.0	0.0	0.0	0	1.22	0.54
1848	IPI00005657	PFDN6	prefoldin subunit 6	0.0	0.85	0.0	0.0	0.0	0.0	1.65	0	0.0	0.0	0.69	0.65	0.0	0	0	2.1	1.22	0.54
1849	IPI00011283	COL11A2	collagen, type XI, alpha 2	0.0	0.85	1.78	0	0.0	0	0	0	0	0	0	0	0	0.0	0	0	0	0
1850	IPI00011675	SP100	SP100 nuclear antigen	1.12	0	0	0.0	1.16	1.27	0	1	0.93	0	1.37	1.95	0	0	3.06	1.05	1.22	1.09
1851	IPI00170778	FNBP4	formin binding protein 4	0.0	0.0	0.0	0.0	0.0	0	0	1	0	0.0	0	0	0	0	0.0	0	0	0
1852	IPI00006192	MAP3K13	mitogen-activated protein kinase kinase kinase 13	0	0.0	0	0	0	0.0	0	1	0	0	0	0	0.0	0	0	0	0	0.0
1853	IPI00306794	CARD6	caspase recruitment domain family, member 6	0	0.0	0.89	0	0.0	0	0.0	0	0	0	0	0	0	0	0	0	0	0
1854	IPI00026271	RPS14	ribosomal protein S14	2.25	0.0	0	0.0	0.0	1.27	0	0.0	0.93	2.63	0.69	0.65	0.0	0	0	0.0	0.0	0.54
1855	IPI00328431	UNC5B	unc-5 homolog B	0.0	0	0	0	0	0.0	0.0	0	0	0	0.0	0	0	0	0	1.05	0	0.54
1856	IPI00217952	GFPT1	glutamine-fructose-6-phosphate transaminase 1	0	0.0	0	0.0	0	0	0	0	0.0	0	2.06	0	0	0	0	0.0	0	0.0
1857	IPI00983329	DENND5A	DENN domain-containing protein 5A	0	0	0.0	0.0	0	0.0	0	2.01	0	0	0	0	0	0	0	0	0	0
1858	IPI00658151	SPEG	SPEG complex locus	0	0	0.0	0	0.0	0	0	0	0	0	0	0.65	2.99	0	0	0	0	0
1859	IPI00747077	SGSM1	small G protein signaling modulator 1	0	0	0	0	0	0	0	1	0	0.0	0	0	0	0.0	0	0	0.61	0.0
1860	IPI00549434	SEPT8	septin 8	0	0	0	0.0	0.0	0.0	0	0	0.0	0	0	0	0	0	0	0	0.61	0.54
1861	IPI00298306	ATM	similar to Serine-protein kinase ATM	0	0	0	0	0	0	0	0	0	1.32	0	0	0	0	0	0	0	0
1862	IPI00550998	KLHL26	kelch-like 26	0.0	0	0	0.0	0.0	0	0	0	0	0	0	0	0	0	0.0	1.05	0	0
1863	IPI00028277	FTO	fat mass and obesity associated	0	0	0.0	0	0.0	0.0	0	0.0	0.0	0	0	0	0	0	0	0	0	1.63
1864	IPI00008290	EPHA5	EPH receptor A5	0.0	0	0	1.48	3.48	2.53	0.0	0	0	0	0	0	0	0	0.0	0	0	0
1865	IPI00169307	ARHGAP21	Rho GTPase activating protein 21	0	0	0.0	0	0.0	0	0	0	0	0	0	0.65	0	0	0	0	0	0
1866	IPI00019450	TROVE2	TROVE domain family, member 2	0	0.0	0	0	0	0	0	0	0.0	0	0	0	0.0	0	1.53	0	0	0.54
1867	IPI00299755	PIK3C3	phosphoinositide-3-kinase, class 3	0	0	0.89	0	0	0	0	0	0	0	0	0	0	0	0	0	0	0
1868	IPI00297723	RBM6	RNA binding motif protein 6	0	0	0	0	0	0	0	1	0	0	0	0.0	0	0	1.53	0	0.61	0
1869	IPI00604777	DPP9	dipeptidyl-peptidase 9	0	0	0	0	0	0.0	0.0	0	0.0	0	0.69	0	0	0.0	0	0.0	0	0
1870	IPI00396203	TBCD	tubulin folding cofactor D	0	0	0.0	0.0	0.0	0	0	0	0	0	0	0	0	0	0.0	0.0	0	0.54
1871	IPI00513853	STX12	syntaxin 12	0.0	0.0	0.0	0.0	0	0	0	0	0.0	0	0	0.65	0	0	0	0	0	0
1872	IPI00794659	RPS20	ribosomal protein S20	0	0.0	0.0	0	0.0	0.0	0	0.0	0.0	0	0	0	0	1.55	0.0	0.0	0.61	0
1873	IPI00291669	UBLCP1	ubiquitin-like domain containing CTD phosphatase 1	0.0	0.0	0	0.0	0.0	0	0	0.0	0.0	0.0	0	0	0.0	0	0	0	0.61	0.54
1874	IPI00022694	PSMD4	proteasome	0	0	0	0.0	0.0	0.0	0	0	0.0	1.32	0.0	0	0	0	0	0	0	0.0
1875	IPI00302458	XPO7	exportin 7	0	0	0.0	0.0	0.0	0	0	0	0	0.0	0.69	0	0	0	0	0	2.45	0
1876	IPI00007673	CHCHD2	coiled-coil-helix-coiled-coil-helix domain containing 2; similar to coiled-coil-helix-coiled-coil-helix domain containing 2	0.0	1.71	0.0	0.0	0.0	0.0	0.0	1	0	0.0	1.37	0.0	0.0	3.09	3.06	2.1	1.83	0.54
1877	IPI00646098	EPB41L1	erythrocyte membrane protein band 4.1-like 1	0	0	0	0.0	0.0	0	0.0	0	0.0	0	0	0	0	0	0	0	1.83	1.63
1878	IPI00335385	DCPS	decapping enzyme, scavenger	0	0.85	0.89	0.0	0.0	0	0	0.0	0.0	0	1.37	1.3	0	0.0	0.0	0.0	1.83	1.09
1879	IPI00002535	FKBP2	FK506 binding protein 2, 13kDa	0	0.0	0.0	1.48	2.32	3.8	0	0	0	0	0	0	0.0	0.0	0.0	0.0	0.0	0.0
1880	IPI00295004	ALS2	amyotrophic lateral sclerosis 2	0	0	0	0	0	1.27	0	0	0	0	0	0	0	0	0	0	0	0
1881	IPI00008726	IREB2	iron-responsive element binding protein 2	0.0	0.0	0	0	0	0.0	0	0.0	0	0.0	0	0	0	1.55	0	0	0	0
1882	IPI00647927	PPT2	palmitoyl-protein thioesterase 2	0	3.42	0.89	0	0.0	1.27	0.0	0.0	0.0	0	0	0.0	0	0.0	0.0	0.0	0	0
1883	IPI00148063	HEBP1	heme binding protein 1	0.0	1.71	0.0	0.0	0.0	0	0	1	0.0	0.0	1.37	0.65	0	0.0	0.0	0	1.83	1.09
1884	IPI00979401	PIWIL3	piwi-like protein 3	0	0	0	0	0.0	0.0	0	0	0.0	0	0	0.0	0	1.55	0	1.05	0	0.0
1885	IPI00910722	TTC38	tetratricopeptide repeat domain 38	0.0	0	0.0	0.0	0.0	0	0	0	0.93	0	0.69	0	0	0.0	0	0	0	0.0
1886	IPI00001429	PCDHB4	protocadherin beta 4	0	0.85	0.0	0.0	0	0.0	0	0	0.0	0	0	0	0	0	0.0	0	0	0
1887	IPI00879002	TTLL12	tubulin tyrosine ligase-like family, member 12	0.0	0	0	0	0.0	0.0	0.0	1	0.0	0	0	0	0	0	0	0	0.61	1.63
1888	IPI00006211	VAPB	VAMP	0.0	0.0	0.0	0	0.0	0	0	0.0	0.0	1.32	1.37	0.65	0.0	0.0	0	0	0	1.09
1889	IPI00472013	HLA-A	HLA class I histocompatibility antigen, A-33 alpha chain	12.36	7.69	12.44	10.35	12.76	6.33	9.9	11.05	12.12	1.32	8.24	5.86	8.98	3.09	3.06	3.15	7.95	7.62
1890	IPI00414836	OSTF1	osteoclast stimulating factor 1	0.0	0.0	0.0	0.0	0.0	0.0	0.0	0.0	0.0	0.0	1.37	1.3	0	0	0.0	1.05	0.61	0.54
1891	IPI00008791	CIAO1	cytosolic iron-sulfur protein assembly 1 homolog	0.0	0.0	0	0	0.0	0.0	0.0	0.0	0.0	0.0	0.0	0.65	0	0.0	0.0	0.0	2.45	1.63
1892	IPI01022921	TWF1	twinfilin-1	0	0	0	0.0	0.0	0	0.0	0	0	0	0.69	1.3	0.0	0	0	0.0	2.45	1.09
1893	IPI00008991	DR1	down-regulator of transcription 1, TBP-binding	0.0	0.0	0.0	0.0	0.0	0.0	0.0	0.0	0	1.32	0.69	1.95	0.0	0.0	0.0	0.0	2.45	1.63
1894	IPI00945296	MAPK14	mitogen-activated protein kinase 14	0.0	0.0	0	0.0	0.0	0.0	0.0	0.0	0	0.0	0.69	0.65	0.0	0	1.53	0.0	1.83	1.09
1895	IPI00976972	TSPAN4	tetraspanin-4	1.12	1.71	3.55	0.0	2.32	2.53	0.0	0.0	0.0	0	0.0	0.0	0.0	0.0	0.0	0.0	0.0	0.0
1896	IPI00299399	S100B	S100 calcium binding protein B	0	1.71	0.89	1.48	1.16	1.27	0.0	0.0	0.0	0.0	0.0	0.0	0.0	0.0	0.0	0.0	0.0	0.0
1897	IPI00306470	SEZ6L2	seizure related 6 homolog	0.0	0.0	0.0	1.48	0	2.53	0.0	0.0	0.0	0.0	0.0	0	0.0	0	0	0.0	0.0	0.0
1898	IPI00178431	RECQL	RecQ protein-like	0	0.0	0.0	0	0.0	0.0	0.0	0.0	0.0	0.0	0.69	0	0.0	0	0	0	0.61	1.09
1899	IPI00024403	CPNE3	copine III	0	0.0	0.0	0	0.0	0.0	1.65	6.03	4.66	0	0	0	0.0	0	0.0	0.0	0.0	0.0
1900	IPI00027378	UBXN1	UBX domain protein 1	0.0	0.0	0	0.0	0	0.0	0.0	0.0	0.0	3.95	2.75	2.6	0.0	0.0	0.0	0.0	0	0.0
1901	IPI00216142	DNA2	DNA replication helicase 2 homolog	0	0	0.0	0	0.0	0	0	0	0	0	0	0	0	0	0	0	0	0.54
1902	IPI00014850	PEA15	phosphoprotein enriched in astrocytes 15	0	0.85	0.89	0.0	0.0	0.0	0.0	0	0.93	0	0.69	0.65	0	0.0	0.0	0.0	0.61	0.54
1903	IPI00807455	HELLS	helicase, lymphoid-specific	0	0	0	0	0.0	0	0	0	0	1.32	0	0	0	0	0	0	0	0
1904	IPI00554723	RPL10	ribosomal protein L10; ribosomal protein L10 pseudogene 15; ribosomal protein L10 pseudogene 6; ribosomal protein L10 pseudogene 16; ribosomal protein L10 pseudogene 9	2.25	0.85	1.78	0.0	0.0	0.0	1.65	0.0	0.93	0.0	0.69	0.65	0	0	1.53	0	0.0	0.0
1905	IPI00301107	IPO11	importin 11	0	0	0	0	0	0	0	0	0	0.0	0	0.0	0	0	0	0	0.61	0
1906	IPI00465436	CAT	catalase	0	0	0	0	0	0.0	0.0	0	0	0	0	0	0.0	1.55	0.0	0	0	0.54
1907	IPI00070643	FAF1	Fas	0	0	0	0	0.0	0	0	0.0	0.0	0.0	0.0	0.0	0	1.55	0	0	0	0.0
1908	IPI00930290	BRD9	bromodomain containing 9	0	0.0	0	0	0	0	1.65	0.0	0	0	0.69	0	0.0	0	0	0.0	0.61	0
1909	IPI00009866	KRT13	keratin 13	0	0.85	0.89	0.0	0	0.0	1.65	1	0	0	0.69	0.65	0	0	0	5.25	1.22	1.09
1910	IPI00478255	PPP4R1	protein phosphatase 4, regulatory subunit 1	0	0.85	0	0	0	0	0	0.0	0.0	0	0	0	0	0	0.0	0.0	0	0
1911	IPI00419976	AQPEP	laeverin	0	0	0	0	0.0	0.0	0	0.0	0.0	1.32	0	0	0	0	0	0.0	0.0	0
1912	IPI00025091	RPS11	ribosomal protein S11 pseudogene 5; ribosomal protein S11	0	0.0	0	0	0.0	0.0	1.65	0	0.0	1.32	1.37	0	0.0	3.09	1.53	0.0	1.22	0.54
1913	IPI00166784	NSMCE2	non-SMC element 2, MMS21 homolog	0	0	0	1.48	0	0	0	0	0	0	0	0	0	0	0	0	0.0	0
1914	IPI00410060	PSD3	pleckstrin and Sec7 domain containing 3	0	0	0	0	0.0	0	0	0	0	0	0	0.65	0	0	0.0	0	0	0
1915	IPI00219861	ACP1	acid phosphatase 1, soluble	0.0	0.0	0.0	0.0	1.16	0.0	0.0	0.0	0	1.32	2.06	1.3	0.0	0	1.53	0	0	0.0
1916	IPI00396267	SNX13	sorting nexin 13	0	0	0.89	0	0	0	0	0	0	1.32	0.69	0	0	0	0	0	0	0
1917	IPI00384495	NEDD4	neural precursor cell expressed, developmentally down-regulated 4	0	0	0	0	0.0	0.0	0	0	0	0	0	0	0	0	0	0	0	0.54
1918	IPI00152625	OTUD7A	OTU domain containing 7A	0	0	0	0.0	0	0	0.0	0	0	0	0	0.65	0	0	0	0	0	0
1919	IPI00394796	TDRD1	tudor domain containing 1	0	0	0.0	0	0.0	0	0	0	0	0	0	0	0	0	0	0	0	0.54
1920	IPI00019869	S100A2	S100 calcium binding protein A2	0.0	0.0	0.0	0.0	0.0	0.0	1.65	1	2.8	1.32	1.37	2.6	0	0.0	0.0	0.0	0	0.54
1921	IPI00022649	SLC12A2	solute carrier family 12	0	0.0	0	0	0.0	0	0	0	0	1.32	0	0.65	0.0	0	0.0	1.05	0.0	0.0
1922	IPI00152671	FAM91A1	family with sequence similarity 91, member A1	0	0.85	0	0	0	0	0	0	0	0	0	0.65	0	0	0.0	0	0	0
1923	IPI00019472	SLC1A5	solute carrier family 1	4.49	0.0	0.0	0.0	0	0.0	0	0	0	0.0	0	0	0.0	0.0	0	1.05	0.61	0.0
1924	IPI00301185	CHID1	chitinase domain containing 1	0.0	0	0.0	0	2.32	2.53	0.0	0.0	0.0	0.0	0.69	0.0	0.0	3.09	1.53	0	0.0	0
1925	IPI00479545	KDM3A	lysine	0	0	0	0	0	0	0	0	0.93	0	0	0	0	0	0.0	0	0	0
1926	IPI01011531	ANXA7	annexin	0.0	0	0	0.0	0.0	0	3.3	0	0.93	0.0	0	0	0.0	0.0	0.0	0	0	0.0
1927	IPI00292150	LTBP2	latent transforming growth factor beta binding protein 2	0.0	0.0	0	0	0.0	0	0	0.0	0.0	1.32	0	0	0.0	0	0.0	0.0	0	0
1928	IPI00004795	CLNS1A	chloride channel, nucleotide-sensitive, 1A	0.0	0.0	0	0.0	0.0	0	0.0	0	0.0	0.0	1.37	1.3	0	0	0.0	0.0	1.83	1.63
1929	IPI00896366	BTBD18	BTB/POZ domain-containing protein 18	0	0	0	0	0	0	0.0	0	0	0	0	0.65	0	0.0	0	0	0	0
1930	IPI00029468	ACTR1A	ARP1 actin-related protein 1 homolog A, centractin alpha	0	0	0	0.0	0.0	0	0	0.0	0	0	0.69	0	0.0	0	0	0	1.22	1.09
1931	IPI00022827	SLK	STE20-like kinase	0	0	0	0	0.0	0	0	0	0	0	0.0	0	0	0	0	0	0	0.54
1932	IPI00006601	CHGB	chromogranin B	0	0	0	0	0	0	0	0	0	0	0	0	0	0	3.06	0	0	0
1933	IPI00465045	DIP2B	DIP2 disco-interacting protein 2 homolog B	0	0	0	0	0	0.0	0	0	0	0	0	0	0	0	0	0	0.61	0
1934	IPI00329038	CDK5RAP2	CDK5 regulatory subunit associated protein 2	0	0	0	0	0	0	0	0	0.93	0	0	0	0	0	0	0	0	0
1935	IPI00305610	SCARF2	scavenger receptor class F member 2	0	0.0	0.0	4.44	1.16	0	0.0	0	0.0	0	0.0	0.0	0	0	0.0	0	0.0	0.0
1936	IPI00910593	CNN2	calponin 2	0	0	0.0	0	0	0.0	1.65	0.0	0	0	1.37	0	0	0	0.0	0	0.61	2.72
1937	IPI00555734	ASRGL1	asparaginase like 1	0.0	0	0.0	0	0	2.53	0	0.0	0.0	0	0.0	0	0	0	0	0	0	0.0
1938	IPI00298347	PTPN11	protein tyrosine phosphatase, non-receptor type 11; similar to protein tyrosine phosphatase, non-receptor type 11	0.0	0	0.0	0.0	0	0	1.65	0	0	1.32	2.06	1.3	0.0	0.0	0.0	0	0.61	0
1939	IPI00010090	GCLM	glutamate-cysteine ligase, modifier subunit	0	0.85	0.0	0.0	0	0.0	0	0.0	0.0	0	0.69	0.0	0	0.0	1.53	0.0	1.83	2.72
1940	IPI00909930	CDC45	CDC45 cell division cycle 45-like	0.0	0.0	0	0	0	0	0.0	0	0.93	0	0.0	0.0	0.0	0.0	0	0	0.0	0
1941	IPI00006011	KIAA0408	KIAA0408; chromosome 6 open reading frame 174	0	0	2.67	0.0	0.0	0	0	0	0	0	0.0	0	0	0	0	0	0	0
1942	IPI00019376	SEPT11	septin 11	1.12	1.71	0	0	0	0.0	0	0.0	0	0.0	1.37	0	0	0	0	0.0	0.61	0
1943	IPI00305374	THOC1	THO complex 1	0.0	0	0	0.0	0	0	0	0.0	0.93	0	0	0.0	0.0	0	0	0	0.0	0.0
1944	IPI00032460	LSM2	LSM2 homolog, U6 small nuclear RNA associated	0	0.0	0.0	0.0	0.0	0	0.0	0.0	0.0	0.0	1.37	1.95	0.0	0.0	0.0	0.0	1.83	1.09
1945	IPI00019205	C14ORF4	chromosome 14 open reading frame 4	0	0.0	0.0	0.0	0.0	0.0	0	0	0	0	0	0	0	0.0	0	0.0	0.61	0
1946	IPI00246654	LRRC30	leucine rich repeat containing 30	0	0	0.89	0	0	0	0	0.0	0	0.0	0	0	0	0.0	0	0	0	0.0
1947	IPI00402757	USP33	ubiquitin specific peptidase 33	0	0.0	0.0	0.0	0	0.0	0	0	0.0	0.0	0.0	0	0.0	0	1.53	0.0	0.0	0.0
1948	IPI00419979	PAK2	p21 protein	0.0	0	0	0.0	0.0	2.53	0	0.0	0.0	1.32	2.06	0	0.0	0.0	0	0	1.22	1.09
1949	IPI00026240	BST1	bone marrow stromal cell antigen 1	0	1.71	3.55	0.0	0.0	0	0.0	0.0	0	0.0	0.0	0.0	0.0	0.0	0.0	0.0	0.0	0.0
1950	IPI00300725	KRT6A	keratin 6A	2.25	3.42	4.44	1.48	3.48	5.06	0	0	0.93	2.63	4.81	5.21	2.99	6.18	7.65	1.05	1.83	2.18
1951	IPI00218247	TIMP3	TIMP metallopeptidase inhibitor 3	0.0	1.71	5.33	0.0	0.0	0.0	0.0	1	0	0.0	0.0	0.65	0.0	0.0	0.0	0.0	0.0	0.0
1952	IPI00019954	CST6	cystatin E/M	0.0	0.0	0.0	0.0	0.0	0.0	0	4.02	0.93	3.95	0.69	1.3	0.0	0.0	0.0	0.0	0.0	0.0
1953	IPI00647217	SKIV2L2	superkiller viralicidic activity 2-like 2	0	0	0	0	0	0	0.0	0	0	0	0	0	0	0	0	0	2.45	1.63
1954	IPI00182728	VPS4B	vacuolar protein sorting 4 homolog B	0.0	0.0	0	0	0.0	0.0	0.0	0.0	0	0	0.69	1.3	0.0	0.0	0.0	0.0	1.22	2.18
1955	IPI00947405	UBE2H	ubiquitin-conjugating enzyme E2H	0.0	0.0	0	0.0	0.0	0.0	0.0	0.0	0.0	0.0	0	1.3	0.0	0.0	0.0	0	0.61	1.63
1956	IPI00220630	NMB	neuromedin B	0.0	0.0	0	0.0	0.0	0.0	1.65	0	1.86	0.0	0.0	0	0.0	0.0	0	0.0	0.0	0.0
1957	IPI00456697	SULT1C3	sulfotransferase family, cytosolic, 1C, member 3	0	0	0	1.48	0	0	0	0	0	0	0	0	0	0	0.0	0	0	0
1958	IPI00470361	KIRREL	kin of IRRE like	0	0	0.89	1.48	0	1.27	0	0.0	0	0	0.0	0	0.0	0.0	0	0.0	0.0	0
1959	IPI00414022	TRIM41	tripartite motif-containing 41	0	0	0	1.48	0.0	0	0	0.0	0	0	0.0	0.0	0	0	0.0	0	0.0	0.0
1960	IPI00410179	ENSA	endosulfine alpha	0.0	0.0	0.0	0.0	0.0	0.0	0	1	0.0	1.32	0	1.3	0	0	0.0	0	0.61	0.54
1961	IPI00300094	LSG1	large subunit GTPase 1 homolog	0	0	0	0	0.0	0.0	0	0	0.93	0	0	0	0.0	0	0	0.0	0	0
1962	IPI00549730	APIP	APAF1 interacting protein; similar to APAF1 interacting protein	0	0.0	0.89	0	0	0	0.0	0.0	0	0	0.69	1.3	0.0	0	0	0	0.61	0.54
1963	IPI00643666	RC3H2	ring finger and CCCH-type zinc finger domains 2	0.0	0.85	0	0	0	0	0	0	0.0	0	0	0	0	0	0	0	0	0
1964	IPI00917401	PTMA	hypothetical LOC728026; prothymosin, alpha; hypothetical gene supported by BC013859; prothymosin, alpha pseudogene 4	0	1.71	1.78	0.0	8.12	1.27	0.0	4.02	5.59	2.63	1.37	2.6	2.99	0	4.59	1.05	1.83	2.18
1965	IPI00956296	KLC1	kinesin light chain 1	0	0	0	0	0.0	0.0	0	0.0	0	0	0	0	0	0	0	0	0.61	0
1966	IPI00555601	HK3	hexokinase 3 (white cell)	0	0.85	0	0	0.0	0	0	0	0	0	0	0	0	0	0	0	0	0
1967	IPI00008240	MARS	methionyl-tRNA synthetase	1.12	0.85	0.89	0.0	0	0	0	0	0	0	0.69	0	0.0	1.55	0	0	1.22	0.54
1968	IPI00465264	NLRX1	NLR family member X1	0	0	0	0	0.0	0.0	0	0.0	0	1.32	0	0	0.0	0	0	0	0	0
1969	IPI00299904	MCM7	minichromosome maintenance complex component 7	0	0.0	0	0.0	0	0	0	0	0.0	0	0.0	0.0	0.0	0.0	0	0	0.61	2.18
1970	IPI00072534	UNC45A	unc-45 homolog A	0	0	0.89	0	0.0	0	0	0.0	0	0	0	0	0	0	0	0	0	2.18
1971	IPI00550128	ACSBG1	acyl-CoA synthetase bubblegum family member 1	0	0	0.89	0	0	0.0	0	0	0	0	0	0	0.0	0.0	0	0	0	0
1972	IPI00401988	ZNF507	zinc finger protein 507	0	0	0	0	0	0	0.0	0	0.0	0	0	0	0	0	0	1.05	0	0.0
1973	IPI00890736	GRID2IP	glutamate receptor, ionotropic, delta 2	0	0	0	0.0	0	0	0	0	0	0	0	0	2.99	0	0	0	0	0
1974	IPI00030111	GDF11	growth differentiation factor 11	0	0	0	1.48	0	1.27	0.0	0.0	0	0.0	0.0	0	0.0	0.0	0.0	0.0	0.0	0.0
1975	IPI00028600	KLK7	kallikrein-related peptidase 7	0.0	0.0	0.0	0.0	0.0	0.0	0	0	0.0	1.32	0.69	1.3	0	0.0	0.0	0	0	1.63
1976	IPI00020021	DEK	DEK oncogene	0.0	0.0	0.0	0.0	0	0.0	3.3	1	0.93	0.0	1.37	0.65	0.0	0.0	0.0	0.0	1.22	0.54
1977	IPI00384662	ALS2CR11	amyotrophic lateral sclerosis 2	0	0	0.0	0	0	0	0	0	0	1.32	0	0	0	0	0	0.0	0	0
1978	IPI01018120	CRIP2	cysteine-rich protein 2	0.0	0.85	0	0.0	0.0	0	0	0.0	0.0	0.0	0.0	0.0	0	0	0	2.1	1.83	0.54
1979	IPI00063827	ABHD14B	abhydrolase domain containing 14B	0	0.0	0	0.0	0.0	0.0	0.0	0.0	0.0	0.0	0.69	1.3	0.0	0.0	0.0	0.0	0.61	0.54
1980	IPI00396074	ATP8B2	ATPase, class I, type 8B, member 2	0	0	0	0.0	0	0	0	0	0	0	0	0	0	1.55	0	0	0	0
1981	IPI00328268	EIF4G3	eukaryotic translation initiation factor 4 gamma, 3	0	0	0	0	0.0	0	0	0.0	0	0	0	0	2.99	0	0.0	0	0	0
1982	IPI00980130	ST3GAL4	alpha 2,3-sialyltransferase IV type A1-12	3.37	2.56	0.89	1.48	0.0	0	0	0.0	0	0	0.0	0.0	0	0	0.0	0.0	0.0	0.0
1983	IPI00742124	UBXN7	UBX domain protein 7	0.0	0.0	0.0	0.0	0.0	0.0	0	0	0.0	0	0	0.65	0	0	0	0.0	0.61	0.54
1984	IPI00012750	RPS25	ribosomal protein S25 pseudogene 8; ribosomal protein S25	0.0	0.85	0	0.0	0.0	0.0	0	0.0	0.0	0.0	0.0	0.65	0.0	0.0	0.0	0.0	1.83	1.63
1985	IPI00787589	PCDHGA12	protocadherin gamma-A12	0.0	1.71	4.44	0	0	0	0.0	0.0	0	0	0.0	0	0.0	0	0	0	0	0
1986	IPI00607601	FNTA	farnesyltransferase, CAAX box, alpha	0.0	0	0	0.0	0.0	0.0	0.0	0.0	0.0	0.0	0.69	1.95	0.0	0	0.0	0.0	1.22	1.63
1987	IPI00304549	KIAA1755	KIAA1755	0	0.85	0	0	0	0	0	0	0	0.0	0	0	0.0	0.0	0	0.0	0	0
1988	IPI00015602	TOMM70A	translocase of outer mitochondrial membrane 70 homolog A	0	0	0.0	0	0	0	0	0.0	0	0	0	0	0	0	0.0	0	0	1.09
1989	IPI00219512	UCHL5	ubiquitin carboxyl-terminal hydrolase L5	0.0	0	0.0	0.0	0.0	0	0.0	0	0.0	0	0.69	0.65	0.0	0.0	0.0	0.0	0.61	0
1990	IPI00018350	MCM5	minichromosome maintenance complex component 5	0	0	0	0	0	0	0	0	0.0	0	0	0	0	0	0	0.0	0.61	1.63
1991	IPI00396967	FHL2	four and a half LIM domains 2	0.0	0.0	0.0	0	0.0	0.0	0.0	0.0	0.0	0.0	0	2.6	0	0.0	0.0	0	1.22	0
1992	IPI00293396	AP1G1	adaptor-related protein complex 1, gamma 1 subunit	0.0	0	0	0	0.0	0.0	0.0	0	0.0	0	0.69	0.0	0	0	0.0	0	1.22	2.72
1993	IPI00334114	SCNN1A	sodium channel, nonvoltage-gated 1 alpha	1.12	0	0	0.0	0	0.0	0	0.0	0.0	0	0	0.65	0	0	0	0	0	0
1994	IPI00152847	WFIKKN2	WAP, follistatin/kazal, immunoglobulin, kunitz and netrin domain containing 2	0.0	0.0	0	0.0	0.0	0.0	0.0	0.0	0.0	0	0.0	0.0	2.99	0	0.0	0.0	0	0.0
1995	IPI00039626	FAM120A	family with sequence similarity 120A	0	0.0	0	0.0	0	0	0	0	0	0	0.69	0	0	0.0	0	0	0.0	0.0
1996	IPI00556013	GPI	glucose phosphate isomerase	0	0	0	0.0	0	0	0	1	0.93	0	0	1.3	0	0	0	0	1.22	0
1997	IPI00037448	GRHPR	glyoxylate reductase/hydroxypyruvate reductase	0	0.0	0.0	0.0	0.0	0.0	1.65	0.0	0.0	1.32	2.06	0.65	0.0	0.0	0.0	0.0	0.0	0.0
[truncated: 577 more rows]

## Sheet: Table S2
Table S2: List of all identified peptide sequences by mass spectrometry in the conditioned media of HaCaT, HEK, A431, SCC-9, A2058 and SK-MEL-28 cell lines.
	Database Set: 1 Database
		Database Name: ipi.HUMAN.v3.86.fasta
			Version: unknown
			Taxonomy: All Entries
			Number of Proteins: 91522
	Search Engine Set: 1 Search Engine
		Search Engine: Sequest
			Version: 1.3.0.339
			Samples: All Samples
			Fragment Tolerance: 1.00 Da (Monoisotopic)
			Parent Tolerance: 10.0 PPM (Monoisotopic)
			Fixed Modifications: +57 on C (Carbamidomethyl)
			Variable Modifications: +16 on M (Oxidation)
			Database: ipi.HUMAN.v3.86.fasta (91522 entries)
			Digestion Enzyme: Trypsin
			Max Missed Cleavages: 1
	Scaffold Version: Scaffold_3.3.1
		Peptide Thresholds: 60.0% minimum and Sequest: XCorr scores of greater than 1.8, 2.2, 2.5 and 3.5 for singly, doubly, triply and quadruply charged peptides
		Protein Thresholds: 90.0% minimum and 1 peptides minimum
Experiment name	Biological sample category	Biological sample name	MS/MS sample name	Protein name	Protein accession numbers	Database sources	Protein molecular weight (Da)	Number of unique peptides	Number of unique spectra	Number of total spectra	Percentage sequence coverage	Peptide sequence	Previous amino acid	Next amino acid	Best Peptide identification probability	Best SEQUEST XCorr score	Number of identified +1H spectra	Number of identified +2H spectra	Number of identified +3H spectra	Number of identified +4H spectra	Number of enzymatic termini	Calculated +1H Peptide Mass (AMU)	Peptide start index	Peptide stop index
rebeca_corrected data11nov2011_bycell	A431	Exp1 A431	24out_exp1_A431_Rebeca-01	Lupus La protein	IPI00009032	ipi.HUMAN.v3.86.fasta	46839	3	3	4	0.115	ICHQIEYYFGDFNLPR	K	D	0.95	3.18	0	0	1	0	2	2071.97	17	32
rebeca_corrected data11nov2011_bycell	A431	Exp1 A431	24out_exp1_A431_Rebeca-01	Lupus La protein	IPI00009032	ipi.HUMAN.v3.86.fasta	46839	3	3	4	0.115	IIEDQQESLNKWK	K	S	0.95	3.45	0	2	0	0	2	1630.84	318	330
rebeca_corrected data11nov2011_bycell	A431	Exp1 A431	24out_exp1_A431_Rebeca-01	Lupus La protein	IPI00009032	ipi.HUMAN.v3.86.fasta	46839	3	3	4	0.115	SPSKPLPEVTDEYKNDVK	R	N	0.95	2.85	0	0	1	0	2	2046.04	92	109
rebeca_corrected data11nov2011_bycell	A431	Exp1 A431	24out_exp1_A431_Rebeca-01	Desmoglein-2	IPI00028931	ipi.HUMAN.v3.86.fasta	122294	3	3	6	0.0367	GNNVEKPLELR	R	I	0.95	2.42	0	1	0	0	2	1268.7	136	146
rebeca_corrected data11nov2011_bycell	A431	Exp1 A431	24out_exp1_A431_Rebeca-01	Desmoglein-2	IPI00028931	ipi.HUMAN.v3.86.fasta	122294	3	3	6	0.0367	ILDVNDNIPVVENK	R	V	0.95	2.7	0	1	0	0	2	1581.85	262	275
rebeca_corrected data11nov2011_bycell	A431	Exp1 A431	24out_exp1_A431_Rebeca-01	Desmoglein-2	IPI00028931	ipi.HUMAN.v3.86.fasta	122294	3	3	6	0.0367	IVSLEPAYPPVFYLNK	R	D	0.95	3.96	0	4	0	0	2	1850.01	200	215
rebeca_corrected data11nov2011_bycell	A431	Exp1 A431	24out_exp1_A431_Rebeca-01	Dystroglycan	IPI00028911	ipi.HUMAN.v3.86.fasta	97442.2	5	7	11	0.0838	KVVENGALLSWK	K	L	0.95	2.81	0	1	0	0	2	1343.77	250	261
rebeca_corrected data11nov2011_bycell	A431	Exp1 A431	24out_exp1_A431_Rebeca-01	Dystroglycan	IPI00028911	ipi.HUMAN.v3.86.fasta	97442.2	5	7	11	0.0838	LFDMSAFMAGPGNAK	R	K	0.95	4.75	0	2	0	0	2	1556.72	235	249
rebeca_corrected data11nov2011_bycell	A431	Exp1 A431	24out_exp1_A431_Rebeca-01	Dystroglycan	IPI00028911	ipi.HUMAN.v3.86.fasta	97442.2	5	7	11	0.0838	LGCSLNQNSVPDIHGVEAPAR	K	E	0.95	5.13	0	1	4	0	2	2234.1	262	282
rebeca_corrected data11nov2011_bycell	A431	Exp1 A431	24out_exp1_A431_Rebeca-01	Dystroglycan	IPI00028911	ipi.HUMAN.v3.86.fasta	97442.2	5	7	11	0.0838	SFSEVELHNMK	R	L	0.95	3.48	0	1	0	0	2	1320.63	216	226
rebeca_corrected data11nov2011_bycell	A431	Exp1 A431	24out_exp1_A431_Rebeca-01	Dystroglycan	IPI00028911	ipi.HUMAN.v3.86.fasta	97442.2	5	7	11	0.0838	VTIPTDLIASSGDIIK	R	V	0.95	3.14	0	1	1	0	2	1642.93	80	95
rebeca_corrected data11nov2011_bycell	A431	Exp1 A431	24out_exp1_A431_Rebeca-01	Isoform 1 of RNA-binding protein 8A	IPI00001757	ipi.HUMAN.v3.86.fasta	19889.4	1	1	2	0.109	MREDYDSVEQDGDEPGPQR	R	S	0.95	4.13	0	0	2	0	2	2222.93	50	68
rebeca_corrected data11nov2011_bycell	A431	Exp1 A431	24out_exp1_A431_Rebeca-01	Interleukin enhancer-binding factor 2	IPI00005198	ipi.HUMAN.v3.86.fasta	43062.7	1	1	1	0.0513	NQDLAPNSAEQASILSLVTK	R	I	0.95	4.06	0	1	0	0	2	2099.1	61	80
rebeca_corrected data11nov2011_bycell	A431	Exp1 A431	24out_exp1_A431_Rebeca-01	Thioredoxin	IPI00216298	ipi.HUMAN.v3.86.fasta	11737.3	3	3	3	0.305	CMPTFQFFK	K	K	0.95	2.22	0	1	0	0	2	1205.55	73	81
rebeca_corrected data11nov2011_bycell	A431	Exp1 A431	24out_exp1_A431_Rebeca-01	Thioredoxin	IPI00216298	ipi.HUMAN.v3.86.fasta	11737.3	3	3	3	0.305	EKLEATINELV	K	-	0.95	2.75	0	1	0	0	2	1258.69	95	105
rebeca_corrected data11nov2011_bycell	A431	Exp1 A431	24out_exp1_A431_Rebeca-01	Thioredoxin	IPI00216298	ipi.HUMAN.v3.86.fasta	11737.3	3	3	3	0.305	MIKPFFHSLSEK	K	Y	0.95	2.72	0	0	1	0	2	1463.77	37	48
rebeca_corrected data11nov2011_bycell	A431	Exp1 A431	24out_exp1_A431_Rebeca-01	Isoform 2 of Clathrin heavy chain 1	IPI00455383	ipi.HUMAN.v3.86.fasta	187895	8	9	12	0.0805	AFMTADLPNELIELLEK	K	I	0.95	4.78	0	2	1	0	2	1947.01	994	1010
rebeca_corrected data11nov2011_bycell	A431	Exp1 A431	24out_exp1_A431_Rebeca-01	Isoform 2 of Clathrin heavy chain 1	IPI00455383	ipi.HUMAN.v3.86.fasta	187895	8	9	12	0.0805	ALEHFTDLYDIKR	R	A	0.95	4.16	0	0	1	0	2	1620.84	626	638
rebeca_corrected data11nov2011_bycell	A431	Exp1 A431	24out_exp1_A431_Rebeca-01	Isoform 2 of Clathrin heavy chain 1	IPI00455383	ipi.HUMAN.v3.86.fasta	187895	8	9	12	0.0805	CNEPAVWSQLAK	R	A	0.95	2.69	0	1	0	0	2	1402.68	1102	1113
rebeca_corrected data11nov2011_bycell	A431	Exp1 A431	24out_exp1_A431_Rebeca-01	Isoform 2 of Clathrin heavy chain 1	IPI00455383	ipi.HUMAN.v3.86.fasta	187895	8	9	12	0.0805	GQCDLELINVCNENSLFK	R	S	0.95	4.29	0	1	0	0	2	2153	924	941
rebeca_corrected data11nov2011_bycell	A431	Exp1 A431	24out_exp1_A431_Rebeca-01	Isoform 2 of Clathrin heavy chain 1	IPI00455383	ipi.HUMAN.v3.86.fasta	187895	8	9	12	0.0805	IYIDSNNNPER	K	F	0.95	3	0	1	0	0	2	1334.63	882	892
rebeca_corrected data11nov2011_bycell	A431	Exp1 A431	24out_exp1_A431_Rebeca-01	Isoform 2 of Clathrin heavy chain 1	IPI00455383	ipi.HUMAN.v3.86.fasta	187895	8	9	12	0.0805	LAELEEFINGPNNAHIQQVGDR	R	C	0.95	3.74	0	0	2	0	2	2464.22	1183	1204
rebeca_corrected data11nov2011_bycell	A431	Exp1 A431	24out_exp1_A431_Rebeca-01	Isoform 2 of Clathrin heavy chain 1	IPI00455383	ipi.HUMAN.v3.86.fasta	187895	8	9	12	0.0805	LLEMNLMHAPQVADAILGNQMFTHYDR	R	A	0.95	4.98	0	0	2	0	2	3128.51	584	610
rebeca_corrected data11nov2011_bycell	A431	Exp1 A431	24out_exp1_A431_Rebeca-01	Isoform 2 of Clathrin heavy chain 1	IPI00455383	ipi.HUMAN.v3.86.fasta	187895	8	9	12	0.0805	NNLAGAEELFAR	R	K	0.95	2.88	0	1	0	0	2	1304.66	355	366
rebeca_corrected data11nov2011_bycell	A431	Exp1 A431	24out_exp1_A431_Rebeca-01	Isoform 1 of Tumor protein D54	IPI00306825,IPI00399265,IPI00399267	ipi.HUMAN.v3.86.fasta	22237.9	1	1	1	0.0631	SWHDVQVSSAYVK	R	T	0.95	2.6	0	1	0	0	2	1505.74	96	108
rebeca_corrected data11nov2011_bycell	A431	Exp1 A431	24out_exp1_A431_Rebeca-01	Isoform 1 of Poly(U)-binding-splicing factor PUF60	IPI00069750,IPI00797595,IPI00856076	ipi.HUMAN.v3.86.fasta	59875.6	3	4	5	0.134	AQSSQDAVSSMNLFDLGGQYLR	K	V	0.95	3.66	0	1	0	0	2	2387.13	277	298
rebeca_corrected data11nov2011_bycell	A431	Exp1 A431	24out_exp1_A431_Rebeca-01	Isoform 1 of Poly(U)-binding-splicing factor PUF60	IPI00069750,IPI00797595,IPI00856076	ipi.HUMAN.v3.86.fasta	59875.6	3	4	5	0.134	AVTPPMPLLTPATPGGLPPAAAVAAAAATAK	K	I	0.95	3.36	0	1	2	0	2	2794.55	302	332
rebeca_corrected data11nov2011_bycell	A431	Exp1 A431	24out_exp1_A431_Rebeca-01	Isoform 1 of Poly(U)-binding-splicing factor PUF60	IPI00069750,IPI00797595,IPI00856076	ipi.HUMAN.v3.86.fasta	59875.6	3	4	5	0.134	VGRPSNIGQAQPIIDQLAEEAR	K	A	0.95	4.07	0	0	1	0	2	2362.25	202	223
rebeca_corrected data11nov2011_bycell	A431	Exp1 A431	24out_exp1_A431_Rebeca-01	Isoform 1 of 45 kDa calcium-binding protein	IPI00106646	ipi.HUMAN.v3.86.fasta	41806.9	2	2	3	0.105	GFHQEVFLGK	R	D	0.95	2.24	0	1	0	0	2	1161.61	76	85
rebeca_corrected data11nov2011_bycell	A431	Exp1 A431	24out_exp1_A431_Rebeca-01	Isoform 1 of 45 kDa calcium-binding protein	IPI00106646	ipi.HUMAN.v3.86.fasta	41806.9	2	2	3	0.105	WYQADSPPADLLLTEEEFLSFLHPEHSR	R	G	0.95	4.54	0	0	0	2	2	3327.6	204	231
rebeca_corrected data11nov2011_bycell	A431	Exp1 A431	24out_exp1_A431_Rebeca-01	Isoform 1 of von Willebrand factor A domain-containing protein 1	IPI00396383	ipi.HUMAN.v3.86.fasta	46804.2	4	5	6	0.18	ASLVHVGSRPYTEFPFGQHSSGEAAQDAVR	R	A	0.95	4.16	0	0	0	1	2	3200.55	73	102
rebeca_corrected data11nov2011_bycell	A431	Exp1 A431	24out_exp1_A431_Rebeca-01	Isoform 1 of von Willebrand factor A domain-containing protein 1	IPI00396383	ipi.HUMAN.v3.86.fasta	46804.2	4	5	6	0.18	EQLFAEASGARPGVPK	K	V	0.95	3.98	0	2	0	0	2	1656.87	122	137
rebeca_corrected data11nov2011_bycell	A431	Exp1 A431	24out_exp1_A431_Rebeca-01	Isoform 1 of von Willebrand factor A domain-containing protein 1	IPI00396383	ipi.HUMAN.v3.86.fasta	46804.2	4	5	6	0.18	MGDTHTGLALVYAK	R	E	0.95	2.6	0	1	0	0	2	1476.75	108	121
rebeca_corrected data11nov2011_bycell	A431	Exp1 A431	24out_exp1_A431_Rebeca-01	Isoform 1 of von Willebrand factor A domain-containing protein 1	IPI00396383	ipi.HUMAN.v3.86.fasta	46804.2	4	5	6	0.18	VREFVGQLVAPLPLGTGALR	R	A	0.95	2.99	0	1	1	0	2	2093.22	53	72
rebeca_corrected data11nov2011_bycell	A431	Exp1 A431	24out_exp1_A431_Rebeca-01	Myosin-13	IPI00007858	ipi.HUMAN.v3.86.fasta	223610	1	1	1	0.00826	LEEASGATSAQIEMNK	R	K	0.95	2.52	0	0	1	0	2	1694.79	1154	1169
rebeca_corrected data11nov2011_bycell	A431	Exp1 A431	24out_exp1_A431_Rebeca-01	Isoform 2 of Annexin A2	IPI00418169,IPI00455315	ipi.HUMAN.v3.86.fasta	40413.4	16	24	48	0.566	AYTNFDAERDALNIETAIK	K	T	0.95	4.86	0	2	1	0	2	2155.07	47	65
rebeca_corrected data11nov2011_bycell	A431	Exp1 A431	24out_exp1_A431_Rebeca-01	Isoform 2 of Annexin A2	IPI00418169,IPI00455315	ipi.HUMAN.v3.86.fasta	40413.4	16	24	48	0.566	EVKGDLENAFLNLVQCIQNKPLYFADR	K	L	0.95	5.6	0	0	5	5	2	3194.63	265	291
rebeca_corrected data11nov2011_bycell	A431	Exp1 A431	24out_exp1_A431_Rebeca-01	Isoform 2 of Annexin A2	IPI00418169,IPI00455315	ipi.HUMAN.v3.86.fasta	40413.4	16	24	48	0.566	GDLENAFLNLVQCIQNKPLYFADR	K	L	0.95	4.67	0	2	2	0	2	2838.42	268	291
rebeca_corrected data11nov2011_bycell	A431	Exp1 A431	24out_exp1_A431_Rebeca-01	Isoform 2 of Annexin A2	IPI00418169,IPI00455315	ipi.HUMAN.v3.86.fasta	40413.4	16	24	48	0.566	GLGTDEDSLIEIICSR	K	T	0.95	4.25	0	2	2	0	2	1777.86	138	153
rebeca_corrected data11nov2011_bycell	A431	Exp1 A431	24out_exp1_A431_Rebeca-01	Isoform 2 of Annexin A2	IPI00418169,IPI00455315	ipi.HUMAN.v3.86.fasta	40413.4	16	24	48	0.566	GVDEVTIVNILTNR	K	S	0.95	3.9	0	2	2	0	2	1542.85	68	81
rebeca_corrected data11nov2011_bycell	A431	Exp1 A431	24out_exp1_A431_Rebeca-01	Isoform 2 of Annexin A2	IPI00418169,IPI00455315	ipi.HUMAN.v3.86.fasta	40413.4	16	24	48	0.566	LSLEGDHSTPPSAYGSVK	K	A	0.95	4.96	0	3	0	0	2	1844.9	29	46
rebeca_corrected data11nov2011_bycell	A431	Exp1 A431	24out_exp1_A431_Rebeca-01	Isoform 2 of Annexin A2	IPI00418169,IPI00455315	ipi.HUMAN.v3.86.fasta	40413.4	16	24	48	0.566	QDIAFAYQR	R	R	0.95	2.85	0	1	0	0	2	1111.55	87	95
rebeca_corrected data11nov2011_bycell	A431	Exp1 A431	24out_exp1_A431_Rebeca-01	Isoform 2 of Annexin A2	IPI00418169,IPI00455315	ipi.HUMAN.v3.86.fasta	40413.4	16	24	48	0.566	RAEDGSVIDYELIDQDAR	R	D	0.95	4.65	0	1	1	0	2	2064.98	197	214
rebeca_corrected data11nov2011_bycell	A431	Exp1 A431	24out_exp1_A431_Rebeca-01	Isoform 2 of Annexin A2	IPI00418169,IPI00455315	ipi.HUMAN.v3.86.fasta	40413.4	16	24	48	0.566	SALSGHLETVILGLLK	K	T	0.95	4.56	0	1	3	0	2	1650.98	107	122
rebeca_corrected data11nov2011_bycell	A431	Exp1 A431	24out_exp1_A431_Rebeca-01	Isoform 2 of Annexin A2	IPI00418169,IPI00455315	ipi.HUMAN.v3.86.fasta	40413.4	16	24	48	0.566	SLYYYIQQDTKGDYQK	K	A	0.95	4.75	0	3	0	0	2	2012.96	332	347
rebeca_corrected data11nov2011_bycell	A431	Exp1 A431	24out_exp1_A431_Rebeca-01	Isoform 2 of Annexin A2	IPI00418169,IPI00455315	ipi.HUMAN.v3.86.fasta	40413.4	16	24	48	0.566	SNAQRQDIAFAYQR	R	R	0.95	3.87	0	4	1	0	2	1667.82	82	95
rebeca_corrected data11nov2011_bycell	A431	Exp1 A431	24out_exp1_A431_Rebeca-01	Isoform 2 of Annexin A2	IPI00418169,IPI00455315	ipi.HUMAN.v3.86.fasta	40413.4	16	24	48	0.566	SYSPYDMLESIR	K	K	0.95	2.34	0	1	0	0	2	1460.67	252	263
rebeca_corrected data11nov2011_bycell	A431	Exp1 A431	24out_exp1_A431_Rebeca-01	Isoform 2 of Annexin A2	IPI00418169,IPI00455315	ipi.HUMAN.v3.86.fasta	40413.4	16	24	48	0.566	SYSPYDMLESIRK	K	E	0.95	2.78	0	1	0	0	2	1588.77	252	264
rebeca_corrected data11nov2011_bycell	A431	Exp1 A431	24out_exp1_A431_Rebeca-01	Isoform 2 of Annexin A2	IPI00418169,IPI00455315	ipi.HUMAN.v3.86.fasta	40413.4	16	24	48	0.566	TDLEKDIISDTSGDFR	K	K	0.95	3.45	0	1	0	0	2	1811.87	171	186
rebeca_corrected data11nov2011_bycell	A431	Exp1 A431	24out_exp1_A431_Rebeca-01	Isoform 2 of Annexin A2	IPI00418169,IPI00455315	ipi.HUMAN.v3.86.fasta	40413.4	16	24	48	0.566	TPAQYDASELK	K	A	0.95	3.37	0	1	0	0	2	1222.6	123	133
rebeca_corrected data11nov2011_bycell	A431	Exp1 A431	24out_exp1_A431_Rebeca-01	Isoform 2 of Annexin A2	IPI00418169,IPI00455315	ipi.HUMAN.v3.86.fasta	40413.4	16	24	48	0.566	TPAQYDASELKASMK	K	G	0.95	4.02	0	1	0	0	2	1639.8	123	137
rebeca_corrected data11nov2011_bycell	A431	Exp1 A431	24out_exp1_A431_Rebeca-01	Keratin, type II cytoskeletal 1	IPI00220327	ipi.HUMAN.v3.86.fasta	66040.3	4	4	5	0.106	FLEQQNQVLQTK	R	W	0.95	4.02	0	1	0	0	2	1475.79	200	211
rebeca_corrected data11nov2011_bycell	A431	Exp1 A431	24out_exp1_A431_Rebeca-01	Keratin, type II cytoskeletal 1	IPI00220327	ipi.HUMAN.v3.86.fasta	66040.3	4	4	5	0.106	GGSGGGGGGSSGGRGSGGGSSGGSIGGR	R	G	0.95	3.05	0	0	1	0	2	2079.92	589	616
rebeca_corrected data11nov2011_bycell	A431	Exp1 A431	24out_exp1_A431_Rebeca-01	Keratin, type II cytoskeletal 1	IPI00220327	ipi.HUMAN.v3.86.fasta	66040.3	4	4	5	0.106	THNLEPYFESFINNLR	R	R	0.95	4.35	0	0	2	0	2	1993.98	224	239
rebeca_corrected data11nov2011_bycell	A431	Exp1 A431	24out_exp1_A431_Rebeca-01	Keratin, type II cytoskeletal 1	IPI00220327	ipi.HUMAN.v3.86.fasta	66040.3	4	4	5	0.106	TNAENEFVTIKK	R	D	0.95	3.12	0	1	0	0	2	1393.73	278	289
rebeca_corrected data11nov2011_bycell	A431	Exp1 A431	24out_exp1_A431_Rebeca-01	Uncharacterized protein	IPI00965085	ipi.HUMAN.v3.86.fasta	53021.2	3	4	10	0.084	GQELCADYSENTFTEYK	K	K	0.95	5.36	0	2	0	0	2	2054.86	403	419
rebeca_corrected data11nov2011_bycell	A431	Exp1 A431	24out_exp1_A431_Rebeca-01	Uncharacterized protein	IPI00965085	ipi.HUMAN.v3.86.fasta	53021.2	3	4	10	0.084	HQPQEFPTYVEPTNDEICEAFR	K	K	0.95	4.34	0	3	3	0	2	2707.21	128	149
rebeca_corrected data11nov2011_bycell	A431	Exp1 A431	24out_exp1_A431_Rebeca-01	Uncharacterized protein	IPI00965085	ipi.HUMAN.v3.86.fasta	53021.2	3	4	10	0.084	HQPQEFPTYVEPTNDEICEAFRK	K	D	0.95	3.66	0	0	2	0	2	2835.3	128	150
rebeca_corrected data11nov2011_bycell	A431	Exp1 A431	24out_exp1_A431_Rebeca-01	Uncharacterized protein	IPI00647457,IPI00647634	ipi.HUMAN.v3.86.fasta	41368.2	9	11	17	0.329	APWIEQEGPEYWDQETR	R	N	0.95	5.64	0	5	0	0	2	2133.95	73	89
rebeca_corrected data11nov2011_bycell	A431	Exp1 A431	24out_exp1_A431_Rebeca-01	Uncharacterized protein	IPI00647457,IPI00647634	ipi.HUMAN.v3.86.fasta	41368.2	9	11	17	0.329	AQSQTDRVDLGTLR	K	G	0.95	3.04	0	1	0	0	2	1559.81	93	106
rebeca_corrected data11nov2011_bycell	A431	Exp1 A431	24out_exp1_A431_Rebeca-01	Uncharacterized protein	IPI00647457,IPI00647634	ipi.HUMAN.v3.86.fasta	41368.2	9	11	17	0.329	DGEDQTQDTELVETRPAGDGTFQK	R	W	0.95	4.66	0	2	1	0	2	2637.19	244	267
rebeca_corrected data11nov2011_bycell	A431	Exp1 A431	24out_exp1_A431_Rebeca-01	Uncharacterized protein	IPI00647457,IPI00647634	ipi.HUMAN.v3.86.fasta	41368.2	9	11	17	0.329	KWEAAHEAEQLR	R	A	0.95	2.65	0	1	0	0	2	1467.73	170	181
rebeca_corrected data11nov2011_bycell	A431	Exp1 A431	24out_exp1_A431_Rebeca-01	Uncharacterized protein	IPI00647457,IPI00647634	ipi.HUMAN.v3.86.fasta	41368.2	9	11	17	0.329	SWTAADMAAQITK	R	R	0.95	2.22	0	1	0	0	2	1393.68	156	168
rebeca_corrected data11nov2011_bycell	A431	Exp1 A431	24out_exp1_A431_Rebeca-01	Uncharacterized protein	IPI00647457,IPI00647634	ipi.HUMAN.v3.86.fasta	41368.2	9	11	17	0.329	SWTAADMAAQITKR	R	K	0.95	2.9	0	1	0	0	2	1549.78	156	169
rebeca_corrected data11nov2011_bycell	A431	Exp1 A431	24out_exp1_A431_Rebeca-01	Uncharacterized protein	IPI00647457,IPI00647634	ipi.HUMAN.v3.86.fasta	41368.2	9	11	17	0.329	WAAVVVPSGEEQR	K	Y	0.95	2.86	0	1	0	0	2	1427.73	268	280
rebeca_corrected data11nov2011_bycell	A431	Exp1 A431	24out_exp1_A431_Rebeca-01	Uncharacterized protein	IPI00647457,IPI00647634	ipi.HUMAN.v3.86.fasta	41368.2	9	11	17	0.329	YLENGKETLQR	R	T	0.95	2.54	0	1	1	0	2	1350.7	195	205
rebeca_corrected data11nov2011_bycell	A431	Exp1 A431	24out_exp1_A431_Rebeca-01	Uncharacterized protein	IPI00647457,IPI00647634	ipi.HUMAN.v3.86.fasta	41368.2	9	11	17	0.329	YTCHVQHEGLPKPLTLR	R	W	0.95	3.28	0	0	2	0	2	2049.07	281	297
rebeca_corrected data11nov2011_bycell	A431	Exp1 A431	24out_exp1_A431_Rebeca-01	Peroxiredoxin-6	IPI00220301	ipi.HUMAN.v3.86.fasta	25036.1	1	1	4	0.0759	FHDFLGDSWGILFSHPR	R	D	0.95	4.3	0	0	4	0	2	2030.99	25	41
rebeca_corrected data11nov2011_bycell	A431	Exp1 A431	24out_exp1_A431_Rebeca-01	Transitional endoplasmic reticulum ATPase	IPI00022774	ipi.HUMAN.v3.86.fasta	89324.8	10	11	15	0.159	AFEEAEKNAPAIIFIDELDAIAPK	K	R	0.95	2.57	0	0	1	0	2	2615.36	289	312
rebeca_corrected data11nov2011_bycell	A431	Exp1 A431	24out_exp1_A431_Rebeca-01	Transitional endoplasmic reticulum ATPase	IPI00022774	ipi.HUMAN.v3.86.fasta	89324.8	10	11	15	0.159	IVSQLLTLMDGLK	R	Q	0.95	3.04	0	1	0	0	2	1430.83	324	336
rebeca_corrected data11nov2011_bycell	A431	Exp1 A431	24out_exp1_A431_Rebeca-01	Transitional endoplasmic reticulum ATPase	IPI00022774	ipi.HUMAN.v3.86.fasta	89324.8	10	11	15	0.159	KYEMFAQTLQQSR	R	G	0.95	4.96	0	2	0	0	2	1629.81	754	766
rebeca_corrected data11nov2011_bycell	A431	Exp1 A431	24out_exp1_A431_Rebeca-01	Transitional endoplasmic reticulum ATPase	IPI00022774	ipi.HUMAN.v3.86.fasta	89324.8	10	11	15	0.159	LAGESESNLR	K	K	0.95	2.83	0	1	0	0	2	1075.54	278	287
rebeca_corrected data11nov2011_bycell	A431	Exp1 A431	24out_exp1_A431_Rebeca-01	Transitional endoplasmic reticulum ATPase	IPI00022774	ipi.HUMAN.v3.86.fasta	89324.8	10	11	15	0.159	LDQLIYIPLPDEK	R	S	0.95	3.07	0	1	0	0	2	1556.86	639	651
rebeca_corrected data11nov2011_bycell	A431	Exp1 A431	24out_exp1_A431_Rebeca-01	Transitional endoplasmic reticulum ATPase	IPI00022774	ipi.HUMAN.v3.86.fasta	89324.8	10	11	15	0.159	LGDVISIQPCPDVK	R	Y	0.95	4.03	0	1	0	0	2	1540.8	96	109
rebeca_corrected data11nov2011_bycell	A431	Exp1 A431	24out_exp1_A431_Rebeca-01	Transitional endoplasmic reticulum ATPase	IPI00022774	ipi.HUMAN.v3.86.fasta	89324.8	10	11	15	0.159	MDELQLFR	K	G	0.95	2.48	0	1	0	0	2	1051.52	46	53
rebeca_corrected data11nov2011_bycell	A431	Exp1 A431	24out_exp1_A431_Rebeca-01	Transitional endoplasmic reticulum ATPase	IPI00022774	ipi.HUMAN.v3.86.fasta	89324.8	10	11	15	0.159	MTNGFSGADLTEICQR	K	A	0.95	3.71	0	1	0	0	2	1799.81	678	693
rebeca_corrected data11nov2011_bycell	A431	Exp1 A431	24out_exp1_A431_Rebeca-01	Transitional endoplasmic reticulum ATPase	IPI00022774	ipi.HUMAN.v3.86.fasta	89324.8	10	11	15	0.159	NAPAIIFIDELDAIAPK	K	R	0.95	3.87	0	2	0	0	2	1811	296	312
rebeca_corrected data11nov2011_bycell	A431	Exp1 A431	24out_exp1_A431_Rebeca-01	Transitional endoplasmic reticulum ATPase	IPI00022774	ipi.HUMAN.v3.86.fasta	89324.8	10	11	15	0.159	QAAPCVLFFDELDSIAK	R	A	0.95	4.32	0	3	1	0	2	1923.95	568	584
rebeca_corrected data11nov2011_bycell	A431	Exp1 A431	24out_exp1_A431_Rebeca-01	Hornerin	IPI00398625	ipi.HUMAN.v3.86.fasta	282373	1	1	1	0.00702	QSLGHGQHGSGSGQSPSPSR	R	G	0.95	3.14	0	0	1	0	2	1947.9	992	1011
rebeca_corrected data11nov2011_bycell	A431	Exp1 A431	24out_exp1_A431_Rebeca-01	Proteasome subunit alpha type-5	IPI00291922	ipi.HUMAN.v3.86.fasta	26411.3	2	2	5	0.133	AIGSASEGAQSSLQEVYHK	R	S	0.95	4.04	0	2	0	0	2	1961.96	169	187
rebeca_corrected data11nov2011_bycell	A431	Exp1 A431	24out_exp1_A431_Rebeca-01	Proteasome subunit alpha type-5	IPI00291922	ipi.HUMAN.v3.86.fasta	26411.3	2	2	5	0.133	ITSPLMEPSSIEK	R	I	0.95	2.9	0	3	0	0	2	1431.74	54	66
rebeca_corrected data11nov2011_bycell	A431	Exp1 A431	24out_exp1_A431_Rebeca-01	Gamma-glutamyl hydrolase	IPI00023728	ipi.HUMAN.v3.86.fasta	35965.9	5	6	11	0.239	KPIIGILMQK	K	C	0.95	2.78	0	0	1	0	2	1140.72	33	42
rebeca_corrected data11nov2011_bycell	A431	Exp1 A431	24out_exp1_A431_Rebeca-01	Gamma-glutamyl hydrolase	IPI00023728	ipi.HUMAN.v3.86.fasta	35965.9	5	6	11	0.239	MFQNFPTELLLSLAVEPLTANFHK	R	W	0.95	5.11	0	0	3	1	2	2760.44	173	196
rebeca_corrected data11nov2011_bycell	A431	Exp1 A431	24out_exp1_A431_Rebeca-01	Gamma-glutamyl hydrolase	IPI00023728	ipi.HUMAN.v3.86.fasta	35965.9	5	6	11	0.239	NLDGISHAPNAVK	K	T	0.95	3.51	0	1	0	0	2	1335.7	254	266
rebeca_corrected data11nov2011_bycell	A431	Exp1 A431	24out_exp1_A431_Rebeca-01	Gamma-glutamyl hydrolase	IPI00023728	ipi.HUMAN.v3.86.fasta	35965.9	5	6	11	0.239	SINGILFPGGSVDLR	K	R	0.95	3.29	0	1	0	0	2	1544.84	89	103
rebeca_corrected data11nov2011_bycell	A431	Exp1 A431	24out_exp1_A431_Rebeca-01	Gamma-glutamyl hydrolase	IPI00023728	ipi.HUMAN.v3.86.fasta	35965.9	5	6	11	0.239	TAFYLAEFFVNEAR	K	K	0.95	3.98	0	4	0	0	2	1677.83	267	280
rebeca_corrected data11nov2011_bycell	A431	Exp1 A431	24out_exp1_A431_Rebeca-01	LanC-like protein 2	IPI00032995	ipi.HUMAN.v3.86.fasta	50855.6	1	1	3	0.0378	SVVCQESDLPDELLYGR	R	A	0.95	5.02	0	3	0	0	2	1979.94	184	200
rebeca_corrected data11nov2011_bycell	A431	Exp1 A431	24out_exp1_A431_Rebeca-01	Isoform 1 of BRCA2 and CDKN1A-interacting protein	IPI00002203	ipi.HUMAN.v3.86.fasta	35980.3	1	1	2	0.0732	APVNTAELTDLLIQQNHIGSVIK	K	Q	0.95	5.8	0	0	2	0	2	2474.36	85	107
rebeca_corrected data11nov2011_bycell	A431	Exp1 A431	24out_exp1_A431_Rebeca-01	Sialic acid synthase	IPI00147874	ipi.HUMAN.v3.86.fasta	40307.9	2	2	2	0.0808	QLLPCEMACNEK	K	L	0.95	2.23	0	1	0	0	2	1492.66	279	290
rebeca_corrected data11nov2011_bycell	A431	Exp1 A431	24out_exp1_A431_Rebeca-01	Sialic acid synthase	IPI00147874	ipi.HUMAN.v3.86.fasta	40307.9	2	2	2	0.0808	VKIPEGTILTMDMLTVK	K	V	0.95	3.23	0	0	1	0	2	1889.05	299	315
rebeca_corrected data11nov2011_bycell	A431	Exp1 A431	24out_exp1_A431_Rebeca-01	Importin subunit beta-1	IPI00001639	ipi.HUMAN.v3.86.fasta	97171.3	3	3	3	0.0479	AAVENLPTFLVELSR	R	V	0.95	3.54	0	1	0	0	2	1658.91	28	42
rebeca_corrected data11nov2011_bycell	A431	Exp1 A431	24out_exp1_A431_Rebeca-01	Importin subunit beta-1	IPI00001639	ipi.HUMAN.v3.86.fasta	97171.3	3	3	3	0.0479	LAATNALLNSLEFTK	K	A	0.95	3.43	0	1	0	0	2	1605.88	192	206
rebeca_corrected data11nov2011_bycell	A431	Exp1 A431	24out_exp1_A431_Rebeca-01	Importin subunit beta-1	IPI00001639	ipi.HUMAN.v3.86.fasta	97171.3	3	3	3	0.0479	VLANPGNSQVAR	R	V	0.95	3.39	0	1	0	0	2	1225.66	43	54
rebeca_corrected data11nov2011_bycell	A431	Exp1 A431	24out_exp1_A431_Rebeca-01	Gamma-enolase	IPI00216171	ipi.HUMAN.v3.86.fasta	47269.7	2	2	2	0.194	AAVPSGASTGIYEALELR	R	D	0.95	5.05	0	7	0	0	2	1804.94	33	50
rebeca_corrected data11nov2011_bycell	A431	Exp1 A431	24out_exp1_A431_Rebeca-01	Gamma-enolase	IPI00216171	ipi.HUMAN.v3.86.fasta	47269.7	2	2	2	0.194	FGANAILGVSLAVCK	K	A	0.95	3.87	0	53	0	0	2	1519.83	106	120
rebeca_corrected data11nov2011_bycell	A431	Exp1 A431	24out_exp1_A431_Rebeca-01	Gamma-enolase	IPI00216171	ipi.HUMAN.v3.86.fasta	47269.7	2	2	2	0.194	IEEELGDEAR	R	F	0.914	2.27	0	1	0	0	2	1160.54	413	422
rebeca_corrected data11nov2011_bycell	A431	Exp1 A431	24out_exp1_A431_Rebeca-01	Gamma-enolase	IPI00216171	ipi.HUMAN.v3.86.fasta	47269.7	2	2	2	0.194	LAMQEFMILPVGAESFR	K	D	0.95	2.76	0	1	0	0	2	1938.98	163	179
rebeca_corrected data11nov2011_bycell	A431	Exp1 A431	24out_exp1_A431_Rebeca-01	Gamma-enolase	IPI00216171	ipi.HUMAN.v3.86.fasta	47269.7	2	2	2	0.194	SGETEDTFIADLVVGLCTGQIK	R	T	0.95	4.41	0	5	0	0	2	2353.16	373	394
rebeca_corrected data11nov2011_bycell	A431	Exp1 A431	24out_exp1_A431_Rebeca-01	Gamma-enolase	IPI00216171	ipi.HUMAN.v3.86.fasta	47269.7	2	2	2	0.194	SKFGANAILGVSLAVCK	K	A	0.95	2.69	0	0	2	0	2	1734.96	104	120
rebeca_corrected data11nov2011_bycell	A431	Exp1 A431	24out_exp1_A431_Rebeca-01	Isoform 1 of Nuclear autoantigenic sperm protein	IPI00179953	ipi.HUMAN.v3.86.fasta	85235.5	2	2	2	0.0457	EAQLYAAQAHLK	K	L	0.95	2.56	0	1	0	0	2	1342.71	536	547
rebeca_corrected data11nov2011_bycell	A431	Exp1 A431	24out_exp1_A431_Rebeca-01	Isoform 1 of Nuclear autoantigenic sperm protein	IPI00179953	ipi.HUMAN.v3.86.fasta	85235.5	2	2	2	0.0457	HLVMGDIPAAVNAFQEAASLLGKK	K	Y	0.95	3.97	0	0	1	0	2	2480.33	53	76
rebeca_corrected data11nov2011_bycell	A431	Exp1 A431	24out_exp1_A431_Rebeca-01	Plasma alpha-L-fucosidase	IPI00012440	ipi.HUMAN.v3.86.fasta	54068.2	2	2	3	0.0642	FFNANQWADIFQASGAK	K	Y	0.95	4.46	0	2	0	0	2	1914.91	111	127
rebeca_corrected data11nov2011_bycell	A431	Exp1 A431	24out_exp1_A431_Rebeca-01	Plasma alpha-L-fucosidase	IPI00012440	ipi.HUMAN.v3.86.fasta	54068.2	2	2	3	0.0642	VNGEAIYETHTWR	K	S	0.95	3.65	0	1	0	0	2	1575.76	362	374
rebeca_corrected data11nov2011_bycell	A431	Exp1 A431	24out_exp1_A431_Rebeca-01	Glucosamine--fructose-6-phosphate aminotransferase [isomerizing] 2	IPI00216159	ipi.HUMAN.v3.86.fasta	76932.5	1	1	2	0.0132	KEIFETLIK	R	G	0.95	3.16	0	0	2	0	2	1120.66	17	25
rebeca_corrected data11nov2011_bycell	A431	Exp1 A431	24out_exp1_A431_Rebeca-01	Isoform 2 of Protein MCM10 homolog	IPI00164354,IPI00375915,IPI00844003	ipi.HUMAN.v3.86.fasta	98086.6	1	1	1	0.016	ELMDLPTCGARNLK	K	Q	0.819	2.22	0	1	0	0	2	1633.8	520	533
rebeca_corrected data11nov2011_bycell	A431	Exp1 A431	24out_exp1_A431_Rebeca-01	Importin-9	IPI00185146	ipi.HUMAN.v3.86.fasta	115964	1	1	1	0.0269	IAAQDLLLAVATDFQNESAAALAAAATR	R	H	0.95	4.23	0	0	1	0	2	2786.47	400	427
rebeca_corrected data11nov2011_bycell	A431	Exp1 A431	24out_exp1_A431_Rebeca-01	cDNA FLJ59758, highly similar to S-methyl-5-thioadenosine phosphorylase	IPI00011876	ipi.HUMAN.v3.86.fasta	33186.7	3	3	4	0.2	IGIIGGTGLDDPEILEGR	R	T	0.95	4.79	0	2	0	0	2	1824.97	29	46
rebeca_corrected data11nov2011_bycell	A431	Exp1 A431	24out_exp1_A431_Rebeca-01	cDNA FLJ59758, highly similar to S-methyl-5-thioadenosine phosphorylase	IPI00011876	ipi.HUMAN.v3.86.fasta	33186.7	3	3	4	0.2	SLLLTTIPQIGSTEWSETLHNLK	K	N	0.95	2.6	0	0	1	0	2	2581.39	266	288
rebeca_corrected data11nov2011_bycell	A431	Exp1 A431	24out_exp1_A431_Rebeca-01	cDNA FLJ59758, highly similar to S-methyl-5-thioadenosine phosphorylase	IPI00011876	ipi.HUMAN.v3.86.fasta	33186.7	3	3	4	0.2	TWGADVINMTTVPEVVLAK	R	E	0.95	3.99	0	1	0	0	2	2044.08	205	223
rebeca_corrected data11nov2011_bycell	A431	Exp1 A431	24out_exp1_A431_Rebeca-01	60S ribosomal protein L10a	IPI00412579	ipi.HUMAN.v3.86.fasta	24832	1	1	1	0.0599	KYDAFLASESLIK	K	Q	0.95	2.83	0	1	0	0	2	1484.8	106	118
rebeca_corrected data11nov2011_bycell	A431	Exp1 A431	24out_exp1_A431_Rebeca-01	Tubulin beta-2C chain	IPI00007752	ipi.HUMAN.v3.86.fasta	49830.7	4	4	6	0.492	ALTVPELTQQMFDAK	R	N	0.95	3.18	0	2	0	0	2	1691.87	283	297
rebeca_corrected data11nov2011_bycell	A431	Exp1 A431	24out_exp1_A431_Rebeca-01	Tubulin beta-2C chain	IPI00007752	ipi.HUMAN.v3.86.fasta	49830.7	4	4	6	0.492	AVLVDLEPGTMDSVR	R	S	0.95	3.92	0	1	0	0	2	1601.82	63	77
rebeca_corrected data11nov2011_bycell	A431	Exp1 A431	24out_exp1_A431_Rebeca-01	Tubulin beta-2C chain	IPI00007752	ipi.HUMAN.v3.86.fasta	49830.7	4	4	6	0.492	EVDEQMLNVQNK	K	N	0.95	3.24	0	3	0	0	2	1446.69	325	336
rebeca_corrected data11nov2011_bycell	A431	Exp1 A431	24out_exp1_A431_Rebeca-01	Tubulin beta-2C chain	IPI00007752	ipi.HUMAN.v3.86.fasta	49830.7	4	4	6	0.492	GHYTEGAELVDSVLDVVR	K	K	0.95	4.19	0	1	0	0	2	1958.98	104	121
rebeca_corrected data11nov2011_bycell	A431	Exp1 A431	24out_exp1_A431_Rebeca-01	Tubulin beta-2C chain	IPI00007752	ipi.HUMAN.v3.86.fasta	49830.7	4	4	6	0.492	GHYTEGAELVDSVLDVVRK	K	E	0.95	3.98	0	1	1	0	2	2087.08	104	122
rebeca_corrected data11nov2011_bycell	A431	Exp1 A431	24out_exp1_A431_Rebeca-01	Tubulin beta-2C chain	IPI00007752	ipi.HUMAN.v3.86.fasta	49830.7	4	4	6	0.492	IMNTFSVVPSPK	R	V	0.95	4.55	0	1	0	0	2	1319.7	163	174
rebeca_corrected data11nov2011_bycell	A431	Exp1 A431	24out_exp1_A431_Rebeca-01	Tubulin beta-2C chain	IPI00007752	ipi.HUMAN.v3.86.fasta	49830.7	4	4	6	0.492	INVYYNEATGGK	R	Y	0.95	2.86	0	2	0	0	2	1328.65	47	58
rebeca_corrected data11nov2011_bycell	A431	Exp1 A431	24out_exp1_A431_Rebeca-01	Tubulin beta-2C chain	IPI00007752	ipi.HUMAN.v3.86.fasta	49830.7	4	4	6	0.492	INVYYNEATGGKYVPR	R	A	0.95	4.31	0	1	0	0	2	1843.93	47	62
rebeca_corrected data11nov2011_bycell	A431	Exp1 A431	24out_exp1_A431_Rebeca-01	Tubulin beta-2C chain	IPI00007752	ipi.HUMAN.v3.86.fasta	49830.7	4	4	6	0.492	ISEQFTAMFR	R	R	0.95	2.99	0	2	0	0	2	1229.6	381	390
rebeca_corrected data11nov2011_bycell	A431	Exp1 A431	24out_exp1_A431_Rebeca-01	Tubulin beta-2C chain	IPI00007752	ipi.HUMAN.v3.86.fasta	49830.7	4	4	6	0.492	LAVNMVPFPR	K	L	0.95	3.71	0	2	0	0	2	1143.63	253	262
rebeca_corrected data11nov2011_bycell	A431	Exp1 A431	24out_exp1_A431_Rebeca-01	Tubulin beta-2C chain	IPI00007752	ipi.HUMAN.v3.86.fasta	49830.7	4	4	6	0.492	LHFFMPGFAPLTSR	R	G	0.95	3.3	0	3	2	0	2	1620.84	263	276
rebeca_corrected data11nov2011_bycell	A431	Exp1 A431	24out_exp1_A431_Rebeca-01	Tubulin beta-2C chain	IPI00007752	ipi.HUMAN.v3.86.fasta	49830.7	4	4	6	0.492	LTTPTYGDLNHLVSATMSGVTTCLR	K	F	0.95	3.71	0	0	1	0	2	2708.34	217	241
rebeca_corrected data11nov2011_bycell	A431	Exp1 A431	24out_exp1_A431_Rebeca-01	Tubulin beta-2C chain	IPI00007752	ipi.HUMAN.v3.86.fasta	49830.7	4	4	6	0.492	MSMKEVDEQMLNVQNK	R	N	0.95	4.21	0	2	1	0	2	1923.9	321	336
rebeca_corrected data11nov2011_bycell	A431	Exp1 A431	24out_exp1_A431_Rebeca-01	Tubulin beta-2C chain	IPI00007752	ipi.HUMAN.v3.86.fasta	49830.7	4	4	6	0.492	NMMAACDPR	K	H	0.95	2.61	0	1	0	0	2	1065.43	298	306
rebeca_corrected data11nov2011_bycell	A431	Exp1 A431	24out_exp1_A431_Rebeca-01	Tubulin beta-2C chain	IPI00007752	ipi.HUMAN.v3.86.fasta	49830.7	4	4	6	0.492	NSSYFVEWIPNNVK	K	T	0.95	3.85	0	2	0	0	2	1696.83	337	350
rebeca_corrected data11nov2011_bycell	A431	Exp1 A431	24out_exp1_A431_Rebeca-01	Tubulin beta-2C chain	IPI00007752	ipi.HUMAN.v3.86.fasta	49830.7	4	4	6	0.492	SGPFGQIFRPDNFVFGQSGAGNNWAK	R	G	0.95	6.73	0	4	2	0	2	2798.34	78	103
rebeca_corrected data11nov2011_bycell	A431	Exp1 A431	24out_exp1_A431_Rebeca-01	Tubulin beta-2C chain	IPI00007752	ipi.HUMAN.v3.86.fasta	49830.7	4	4	6	0.492	TAVCDIPPR	K	G	0.95	2.75	0	1	0	0	2	1028.52	351	359
rebeca_corrected data11nov2011_bycell	A431	Exp1 A431	24out_exp1_A431_Rebeca-01	Tubulin beta-2C chain	IPI00007752	ipi.HUMAN.v3.86.fasta	49830.7	4	4	6	0.492	YLTVAAVFR	R	G	0.95	2.45	0	1	0	0	2	1039.59	310	318
rebeca_corrected data11nov2011_bycell	A431	Exp1 A431	24out_exp1_A431_Rebeca-01	Isoform 1 of Oncostatin-M-specific receptor subunit beta	IPI00022674	ipi.HUMAN.v3.86.fasta	110510	1	1	1	0.0204	NKGTNIYCEASQGNVSEGMK	R	G	0.95	2.74	0	0	1	0	2	2186.98	208	227
rebeca_corrected data11nov2011_bycell	A431	Exp1 A431	24out_exp1_A431_Rebeca-01	High mobility group protein B1	IPI00419258	ipi.HUMAN.v3.86.fasta	24894.7	5	6	6	0.335	IKGEHPGLSIGDVAK	K	K	0.95	2.92	0	0	1	0	2	1520.84	113	127
rebeca_corrected data11nov2011_bycell	A431	Exp1 A431	24out_exp1_A431_Rebeca-01	High mobility group protein B1	IPI00419258	ipi.HUMAN.v3.86.fasta	24894.7	5	6	6	0.335	KHPDASVNFSEFSK	K	K	0.95	2.63	0	1	1	0	2	1592.77	30	43
rebeca_corrected data11nov2011_bycell	A431	Exp1 A431	24out_exp1_A431_Rebeca-01	High mobility group protein B1	IPI00419258	ipi.HUMAN.v3.86.fasta	24894.7	5	6	6	0.335	LGEMWNNTAADDKQPYEK	K	K	0.95	3.08	0	0	1	0	2	2109.95	129	146
rebeca_corrected data11nov2011_bycell	A431	Exp1 A431	24out_exp1_A431_Rebeca-01	High mobility group protein B1	IPI00419258	ipi.HUMAN.v3.86.fasta	24894.7	5	6	6	0.335	RPPSAFFLFCSEYRPK	K	I	0.95	3.31	0	0	1	0	2	2002	97	112
rebeca_corrected data11nov2011_bycell	A431	Exp1 A431	24out_exp1_A431_Rebeca-01	High mobility group protein B1	IPI00419258	ipi.HUMAN.v3.86.fasta	24894.7	5	6	6	0.335	YEKDIAAYR	K	A	0.95	2.67	0	0	1	0	2	1128.57	155	163
rebeca_corrected data11nov2011_bycell	A431	Exp1 A431	24out_exp1_A431_Rebeca-01	Isoform 1 of Inter-alpha-trypsin inhibitor heavy chain H3	IPI00028413,IPI00876950,IPI00909807,IPI00953573	ipi.HUMAN.v3.86.fasta	99850.9	2	3	3	0.0247	GKYEMYLK	K	V	0.95	2.92	0	0	1	0	2	1031.52	165	172
rebeca_corrected data11nov2011_bycell	A431	Exp1 A431	24out_exp1_A431_Rebeca-01	Isoform 1 of Inter-alpha-trypsin inhibitor heavy chain H3	IPI00028413,IPI00876950,IPI00909807,IPI00953573	ipi.HUMAN.v3.86.fasta	99850.9	2	3	3	0.0247	KGHVSFKPSLDQQR	K	S	0.95	4.21	0	1	1	0	2	1626.87	221	234
rebeca_corrected data11nov2011_bycell	A431	Exp1 A431	24out_exp1_A431_Rebeca-01	Isoform 2 of Proteasome subunit alpha type-3	IPI00171199,IPI00419249	ipi.HUMAN.v3.86.fasta	27647.7	2	2	2	0.105	AVENSSTAIGIR	K	C	0.95	2.59	0	1	0	0	2	1217.65	30	41
rebeca_corrected data11nov2011_bycell	A431	Exp1 A431	24out_exp1_A431_Rebeca-01	Isoform 2 of Proteasome subunit alpha type-3	IPI00171199,IPI00419249	ipi.HUMAN.v3.86.fasta	27647.7	2	2	2	0.105	SLADIAREEASNFR	R	S	0.95	2.76	0	0	1	0	2	1578.79	87	100
rebeca_corrected data11nov2011_bycell	A431	Exp1 A431	24out_exp1_A431_Rebeca-01	Isoform 1 of Highly divergent homeobox	IPI00401789,IPI00646961	ipi.HUMAN.v3.86.fasta	70224.8	1	1	1	0.0377	NYGNSSVQASEMTVPQKPSVCHRPCK	K	I	0.95	2.54	0	0	1	0	2	2961.38	138	163
rebeca_corrected data11nov2011_bycell	A431	Exp1 A431	24out_exp1_A431_Rebeca-01	CD9 antigen	IPI00215997,IPI00657796	ipi.HUMAN.v3.86.fasta	25417	2	2	3	0.154	AIHYALNCCGLAGGVEQFISDICPK	K	K	0.95	5.13	0	0	1	0	2	2793.32	145	169
rebeca_corrected data11nov2011_bycell	A431	Exp1 A431	24out_exp1_A431_Rebeca-01	CD9 antigen	IPI00215997,IPI00657796	ipi.HUMAN.v3.86.fasta	25417	2	2	3	0.154	KDVLETFTVK	K	S	0.95	2.51	0	2	0	0	2	1179.66	170	179
rebeca_corrected data11nov2011_bycell	A431	Exp1 A431	24out_exp1_A431_Rebeca-01	Isoform 1 of Kallikrein-6	IPI00023845	ipi.HUMAN.v3.86.fasta	26855.6	9	14	27	0.471	AVIHPDYDAASHDQDIMLLR	R	L	0.95	4.1	0	3	3	0	2	2280.11	92	111
rebeca_corrected data11nov2011_bycell	A431	Exp1 A431	24out_exp1_A431_Rebeca-01	Isoform 1 of Kallikrein-6	IPI00023845	ipi.HUMAN.v3.86.fasta	26855.6	9	14	27	0.471	EECEHAYPGQITQNMLCAGDEK	R	Y	0.95	6.16	0	2	4	0	2	2580.08	166	187
rebeca_corrected data11nov2011_bycell	A431	Exp1 A431	24out_exp1_A431_Rebeca-01	Isoform 1 of Kallikrein-6	IPI00023845	ipi.HUMAN.v3.86.fasta	26855.6	9	14	27	0.471	EECEHAYPGQITQNMLCAGDEKYGK	R	D	0.95	7.19	0	0	2	0	2	2928.26	166	190
rebeca_corrected data11nov2011_bycell	A431	Exp1 A431	24out_exp1_A431_Rebeca-01	Isoform 1 of Kallikrein-6	IPI00023845	ipi.HUMAN.v3.86.fasta	26855.6	9	14	27	0.471	GLVSWGNIPCGSK	R	E	0.95	4.23	0	2	0	0	2	1374.68	209	221
rebeca_corrected data11nov2011_bycell	A431	Exp1 A431	24out_exp1_A431_Rebeca-01	Isoform 1 of Kallikrein-6	IPI00023845	ipi.HUMAN.v3.86.fasta	26855.6	9	14	27	0.471	LSELIQPLPLER	K	D	0.95	3.65	0	2	0	0	2	1407.82	118	129
rebeca_corrected data11nov2011_bycell	A431	Exp1 A431	24out_exp1_A431_Rebeca-01	Isoform 1 of Kallikrein-6	IPI00023845	ipi.HUMAN.v3.86.fasta	26855.6	9	14	27	0.471	TADGDFPDTIQCAYIHLVSR	K	E	0.95	3.36	0	2	2	0	2	2279.08	146	165
rebeca_corrected data11nov2011_bycell	A431	Exp1 A431	24out_exp1_A431_Rebeca-01	Isoform 1 of Kallikrein-6	IPI00023845	ipi.HUMAN.v3.86.fasta	26855.6	9	14	27	0.471	TADGDFPDTIQCAYIHLVSREECEHAYPGQITQNMLCAGDEK	K	Y	0.95	3.71	0	0	0	1	2	4840.14	146	187
rebeca_corrected data11nov2011_bycell	A431	Exp1 A431	24out_exp1_A431_Rebeca-01	Isoform 1 of Kallikrein-6	IPI00023845	ipi.HUMAN.v3.86.fasta	26855.6	9	14	27	0.471	YGKDSCQGDSGGPLVCGDHLR	K	G	0.95	5.57	0	1	1	1	2	2278	188	208
rebeca_corrected data11nov2011_bycell	A431	Exp1 A431	24out_exp1_A431_Rebeca-01	Isoform 1 of Kallikrein-6	IPI00023845	ipi.HUMAN.v3.86.fasta	26855.6	9	14	27	0.471	YTNWIQK	R	T	0.95	2.66	0	1	0	0	2	952.489	233	239
rebeca_corrected data11nov2011_bycell	A431	Exp1 A431	24out_exp1_A431_Rebeca-01	epithelial discoidin domain-containing receptor 1 isoform 5 precursor	IPI00985399	ipi.HUMAN.v3.86.fasta	85453.8	2	2	3	0.0587	AFQAMQVHCNNMHTLGAR	R	L	0.95	3.45	0	0	2	0	2	2085.95	279	296
rebeca_corrected data11nov2011_bycell	A431	Exp1 A431	24out_exp1_A431_Rebeca-01	epithelial discoidin domain-containing receptor 1 isoform 5 precursor	IPI00985399	ipi.HUMAN.v3.86.fasta	85453.8	2	2	3	0.0587	WGQEVISGNEDPEGVVLKDLGPPMVAR	R	L	0.95	3.49	0	0	1	0	2	2892.46	136	162
rebeca_corrected data11nov2011_bycell	A431	Exp1 A431	24out_exp1_A431_Rebeca-01	Extracellular sulfatase Sulf-1	IPI00293203	ipi.HUMAN.v3.86.fasta	101029	1	1	1	0.0184	MLADSSNAVGPPTTVR	R	V	0.95	2.26	0	1	0	0	2	1631.81	598	613
rebeca_corrected data11nov2011_bycell	A431	Exp1 A431	24out_exp1_A431_Rebeca-01	Hsc70-interacting protein	IPI00032826	ipi.HUMAN.v3.86.fasta	41332.4	4	4	6	0.106	AIEINPDSAQPYK	R	W	0.95	2.27	0	1	0	0	2	1445.73	174	186
rebeca_corrected data11nov2011_bycell	A431	Exp1 A431	24out_exp1_A431_Rebeca-01	Hsc70-interacting protein	IPI00032826	ipi.HUMAN.v3.86.fasta	41332.4	4	4	6	0.106	AIEINPDSAQPYKWR	R	G	0.95	3.64	0	2	0	0	2	1787.91	174	188
rebeca_corrected data11nov2011_bycell	A431	Exp1 A431	24out_exp1_A431_Rebeca-01	Hsc70-interacting protein	IPI00032826	ipi.HUMAN.v3.86.fasta	41332.4	4	4	6	0.106	VAAIEALNDGELQK	K	A	0.95	4.58	0	2	0	0	2	1470.78	119	132
rebeca_corrected data11nov2011_bycell	A431	Exp1 A431	24out_exp1_A431_Rebeca-01	Hsc70-interacting protein	IPI00032826	ipi.HUMAN.v3.86.fasta	41332.4	4	4	6	0.106	VAAIEALNDGELQKAIDLFTDAIK	K	L	0.95	4.84	0	0	1	0	2	2558.37	119	142
rebeca_corrected data11nov2011_bycell	A431	Exp1 A431	24out_exp1_A431_Rebeca-01	Isoform 1 of Ubiquitin thioesterase OTUB1	IPI00939174	ipi.HUMAN.v3.86.fasta	31284.6	1	1	1	0.0701	AFGFSHLEALLDDSKELQR	R	F	0.95	2.61	0	0	1	0	2	2176.1	95	113
rebeca_corrected data11nov2011_bycell	A431	Exp1 A431	24out_exp1_A431_Rebeca-01	Isoform 3 of Heterogeneous nuclear ribonucleoprotein A/B	IPI00334713	ipi.HUMAN.v3.86.fasta	30588.2	3	3	6	0.0842	GFGFILFK	R	D	0.95	2.26	0	3	0	0	2	928.529	112	119
rebeca_corrected data11nov2011_bycell	A431	Exp1 A431	24out_exp1_A431_Rebeca-01	Isoform 3 of Heterogeneous nuclear ribonucleoprotein A/B	IPI00334713	ipi.HUMAN.v3.86.fasta	30588.2	3	3	6	0.0842	IFVGGLNPEATEEK	K	I	0.95	3.27	0	2	0	0	2	1503.77	156	169
rebeca_corrected data11nov2011_bycell	A431	Exp1 A431	24out_exp1_A431_Rebeca-01	Isoform 3 of Heterogeneous nuclear ribonucleoprotein A/B	IPI00334713	ipi.HUMAN.v3.86.fasta	30588.2	3	3	6	0.0842	SRGFGFILFK	R	D	0.95	3.07	0	0	1	0	2	1171.66	110	119
rebeca_corrected data11nov2011_bycell	A431	Exp1 A431	24out_exp1_A431_Rebeca-01	Isoform 1 of Heterogeneous nuclear ribonucleoprotein K	IPI00216049	ipi.HUMAN.v3.86.fasta	50978.5	5	6	11	0.123	IILDLISESPIKGR	K	A	0.95	3.17	0	1	1	0	2	1553.93	208	221
rebeca_corrected data11nov2011_bycell	A431	Exp1 A431	24out_exp1_A431_Rebeca-01	Isoform 1 of Heterogeneous nuclear ribonucleoprotein K	IPI00216049	ipi.HUMAN.v3.86.fasta	50978.5	5	6	11	0.123	LLIHQSLAGGIIGVK	R	G	0.95	3.85	0	0	1	0	2	1518.94	149	163
rebeca_corrected data11nov2011_bycell	A431	Exp1 A431	24out_exp1_A431_Rebeca-01	Isoform 1 of Heterogeneous nuclear ribonucleoprotein K	IPI00216049	ipi.HUMAN.v3.86.fasta	50978.5	5	6	11	0.123	NTDEMVELR	R	I	0.95	2.63	0	1	0	0	2	1106.51	38	46
rebeca_corrected data11nov2011_bycell	A431	Exp1 A431	24out_exp1_A431_Rebeca-01	Isoform 1 of Heterogeneous nuclear ribonucleoprotein K	IPI00216049	ipi.HUMAN.v3.86.fasta	50978.5	5	6	11	0.123	SRNTDEMVELR	R	I	0.95	3.12	0	2	0	0	2	1349.65	36	46
rebeca_corrected data11nov2011_bycell	A431	Exp1 A431	24out_exp1_A431_Rebeca-01	Isoform 1 of Heterogeneous nuclear ribonucleoprotein K	IPI00216049	ipi.HUMAN.v3.86.fasta	50978.5	5	6	11	0.123	TDYNASVSVPDSSGPER	R	I	0.95	3.64	0	5	0	0	2	1780.8	70	86
rebeca_corrected data11nov2011_bycell	A431	Exp1 A431	24out_exp1_A431_Rebeca-01	Isoform 2 of Elongation factor 1-delta	IPI00642971,IPI00982982,IPI00985353	ipi.HUMAN.v3.86.fasta	71408.3	7	7	12	0.124	ATAPQTQHVSPMR	R	Q	0.95	3.17	0	1	0	0	2	1423.71	490	502
rebeca_corrected data11nov2011_bycell	A431	Exp1 A431	24out_exp1_A431_Rebeca-01	Isoform 2 of Elongation factor 1-delta	IPI00642971,IPI00982982,IPI00985353	ipi.HUMAN.v3.86.fasta	71408.3	7	7	12	0.124	GVVQELQQAISK	R	L	0.95	2.7	0	1	0	0	2	1299.73	462	473
rebeca_corrected data11nov2011_bycell	A431	Exp1 A431	24out_exp1_A431_Rebeca-01	Isoform 2 of Elongation factor 1-delta	IPI00642971,IPI00982982,IPI00985353	ipi.HUMAN.v3.86.fasta	71408.3	7	7	12	0.124	GVVQELQQAISKLEAR	R	L	0.95	2.92	0	0	2	0	2	1768.99	462	477
rebeca_corrected data11nov2011_bycell	A431	Exp1 A431	24out_exp1_A431_Rebeca-01	Isoform 2 of Elongation factor 1-delta	IPI00642971,IPI00982982,IPI00985353	ipi.HUMAN.v3.86.fasta	71408.3	7	7	12	0.124	IASLEVENQSLR	R	G	0.95	3.62	0	2	0	0	2	1358.73	450	461
rebeca_corrected data11nov2011_bycell	A431	Exp1 A431	24out_exp1_A431_Rebeca-01	Isoform 2 of Elongation factor 1-delta	IPI00642971,IPI00982982,IPI00985353	ipi.HUMAN.v3.86.fasta	71408.3	7	7	12	0.124	IASLEVENQSLRGVVQELQQAISK	R	L	0.95	2.82	0	0	1	0	2	2639.44	450	473
rebeca_corrected data11nov2011_bycell	A431	Exp1 A431	24out_exp1_A431_Rebeca-01	Isoform 2 of Elongation factor 1-delta	IPI00642971,IPI00982982,IPI00985353	ipi.HUMAN.v3.86.fasta	71408.3	7	7	12	0.124	RFYEQMNGPVAGASR	R	Q	0.95	4.43	0	1	0	0	2	1682.81	390	404
rebeca_corrected data11nov2011_bycell	A431	Exp1 A431	24out_exp1_A431_Rebeca-01	Isoform 2 of Elongation factor 1-delta	IPI00642971,IPI00982982,IPI00985353	ipi.HUMAN.v3.86.fasta	71408.3	7	7	12	0.124	SLAGSSGPGASSGTSGDHGELVVR	K	I	0.95	5.31	0	4	0	0	2	2185.05	426	449
rebeca_corrected data11nov2011_bycell	A431	Exp1 A431	24out_exp1_A431_Rebeca-01	Isoform 1 of Nucleophosmin	IPI00549248	ipi.HUMAN.v3.86.fasta	32575.5	8	11	20	0.344	GPSSVEDIK	K	A	0.95	2.42	0	1	0	0	2	931.473	240	248
rebeca_corrected data11nov2011_bycell	A431	Exp1 A431	24out_exp1_A431_Rebeca-01	Isoform 1 of Nucleophosmin	IPI00549248	ipi.HUMAN.v3.86.fasta	32575.5	8	11	20	0.344	GPSSVEDIKAK	K	M	0.95	3.48	0	1	0	0	2	1130.61	240	250
rebeca_corrected data11nov2011_bycell	A431	Exp1 A431	24out_exp1_A431_Rebeca-01	Isoform 1 of Nucleophosmin	IPI00549248	ipi.HUMAN.v3.86.fasta	32575.5	8	11	20	0.344	MQASIEKGGSLPK	K	V	0.95	3.67	0	1	0	0	2	1345.71	251	263
rebeca_corrected data11nov2011_bycell	A431	Exp1 A431	24out_exp1_A431_Rebeca-01	Isoform 1 of Nucleophosmin	IPI00549248	ipi.HUMAN.v3.86.fasta	32575.5	8	11	20	0.344	MSVQPTVSLGGFEITPPVVLR	K	L	0.95	5.09	0	4	2	0	2	2227.22	81	101
rebeca_corrected data11nov2011_bycell	A431	Exp1 A431	24out_exp1_A431_Rebeca-01	Isoform 1 of Nucleophosmin	IPI00549248	ipi.HUMAN.v3.86.fasta	32575.5	8	11	20	0.344	MTDQEAIQDLWQWR	R	K	0.95	4.38	0	2	3	0	2	1819.84	278	291
rebeca_corrected data11nov2011_bycell	A431	Exp1 A431	24out_exp1_A431_Rebeca-01	Isoform 1 of Nucleophosmin	IPI00549248	ipi.HUMAN.v3.86.fasta	32575.5	8	11	20	0.344	MTDQEAIQDLWQWRK	R	S	0.95	4.3	0	2	1	0	2	1947.94	278	292
rebeca_corrected data11nov2011_bycell	A431	Exp1 A431	24out_exp1_A431_Rebeca-01	Isoform 1 of Nucleophosmin	IPI00549248	ipi.HUMAN.v3.86.fasta	32575.5	8	11	20	0.344	TVSLGAGAKDELHIVEAEAMNYEGSPIK	R	V	0.95	6.59	0	0	2	0	2	2929.46	46	73
rebeca_corrected data11nov2011_bycell	A431	Exp1 A431	24out_exp1_A431_Rebeca-01	Isoform 1 of Nucleophosmin	IPI00549248	ipi.HUMAN.v3.86.fasta	32575.5	8	11	20	0.344	VDNDENEHQLSLR	K	T	0.95	3.62	0	1	0	0	2	1568.73	33	45
rebeca_corrected data11nov2011_bycell	A431	Exp1 A431	24out_exp1_A431_Rebeca-01	Isoform 1 of Hepatocyte growth factor receptor	IPI00029273	ipi.HUMAN.v3.86.fasta	155543	2	2	4	0.0309	EVFNILQAAYVSKPGAQLAR	K	Q	0.95	3.48	0	0	2	0	2	2175.19	312	331
rebeca_corrected data11nov2011_bycell	A431	Exp1 A431	24out_exp1_A431_Rebeca-01	Isoform 1 of Hepatocyte growth factor receptor	IPI00029273	ipi.HUMAN.v3.86.fasta	155543	2	2	4	0.0309	HFQSCSQCLSAPPFVQCGWCHDK	R	C	0.95	5.88	0	0	2	0	2	2836.18	522	544
rebeca_corrected data11nov2011_bycell	A431	Exp1 A431	24out_exp1_A431_Rebeca-01	cDNA FLJ39243 fis, clone OCBBF2008283, highly similar to Protein NDRG1	IPI01019118	ipi.HUMAN.v3.86.fasta	38573.4	2	2	3	0.0871	MADCGGLPQISQPAK	K	L	0.95	3.25	0	2	0	0	2	1572.75	248	262
rebeca_corrected data11nov2011_bycell	A431	Exp1 A431	24out_exp1_A431_Rebeca-01	cDNA FLJ39243 fis, clone OCBBF2008283, highly similar to Protein NDRG1	IPI01019118	ipi.HUMAN.v3.86.fasta	38573.4	2	2	3	0.0871	YFVQGMGYMPSASMTR	K	L	0.95	4.38	0	1	0	0	2	1825.81	269	284
rebeca_corrected data11nov2011_bycell	A431	Exp1 A431	24out_exp1_A431_Rebeca-01	Insulin-like growth factor-binding protein 6	IPI00029235	ipi.HUMAN.v3.86.fasta	25321.8	5	6	17	0.325	EGQECGVYTPNCAPGLQCHPPKDDEAPLR	R	A	0.95	4.91	0	0	6	0	2	3295.46	67	95
rebeca_corrected data11nov2011_bycell	A431	Exp1 A431	24out_exp1_A431_Rebeca-01	Insulin-like growth factor-binding protein 6	IPI00029235	ipi.HUMAN.v3.86.fasta	25321.8	5	6	17	0.325	GAQTLYVPNCDHR	R	G	0.95	3.03	0	1	0	0	2	1530.71	181	193
rebeca_corrected data11nov2011_bycell	A431	Exp1 A431	24out_exp1_A431_Rebeca-01	Insulin-like growth factor-binding protein 6	IPI00029235	ipi.HUMAN.v3.86.fasta	25321.8	5	6	17	0.325	HLDSVLQQLQTEVYR	R	G	0.95	5.17	0	4	4	0	2	1828.96	166	180
rebeca_corrected data11nov2011_bycell	A431	Exp1 A431	24out_exp1_A431_Rebeca-01	Insulin-like growth factor-binding protein 6	IPI00029235	ipi.HUMAN.v3.86.fasta	25321.8	5	6	17	0.325	RHLDSVLQQLQTEVYR	R	G	0.95	3.51	0	1	0	0	2	1985.06	165	180
rebeca_corrected data11nov2011_bycell	A431	Exp1 A431	24out_exp1_A431_Rebeca-01	Insulin-like growth factor-binding protein 6	IPI00029235	ipi.HUMAN.v3.86.fasta	25321.8	5	6	17	0.325	SLPGSPDGNGSSSCPTGSSG	K	-	0.95	3.44	0	1	0	0	2	1807.74	221	240
rebeca_corrected data11nov2011_bycell	A431	Exp1 A431	24out_exp1_A431_Rebeca-01	Insulin-like growth factor-binding protein 7	IPI00016915,IPI01011823	ipi.HUMAN.v3.86.fasta	29129.8	5	7	12	0.266	AGAAAGGPGVSGVCVCK	K	S	0.95	4.7	0	1	0	0	2	1517.72	98	114
rebeca_corrected data11nov2011_bycell	A431	Exp1 A431	24out_exp1_A431_Rebeca-01	Insulin-like growth factor-binding protein 7	IPI00016915,IPI01011823	ipi.HUMAN.v3.86.fasta	29129.8	5	7	12	0.266	DACGCCPMCAR	R	G	0.95	3.24	0	1	0	0	2	1357.46	55	65
rebeca_corrected data11nov2011_bycell	A431	Exp1 A431	24out_exp1_A431_Rebeca-01	Insulin-like growth factor-binding protein 7	IPI00016915,IPI01011823	ipi.HUMAN.v3.86.fasta	29129.8	5	7	12	0.266	GYCAPGMECVK	R	S	0.95	2.64	0	1	0	0	2	1271.52	79	89
rebeca_corrected data11nov2011_bycell	A431	Exp1 A431	24out_exp1_A431_Rebeca-01	Insulin-like growth factor-binding protein 7	IPI00016915,IPI01011823	ipi.HUMAN.v3.86.fasta	29129.8	5	7	12	0.266	SRYPVCGSDGTTYPSGCQLR	K	A	0.95	3.65	0	3	3	0	2	2261.01	115	134
rebeca_corrected data11nov2011_bycell	A431	Exp1 A431	24out_exp1_A431_Rebeca-01	Insulin-like growth factor-binding protein 7	IPI00016915,IPI01011823	ipi.HUMAN.v3.86.fasta	29129.8	5	7	12	0.266	TELLPGDRDNLAIQTR	R	G	0.95	2.6	0	2	1	0	2	1811.96	206	221
rebeca_corrected data11nov2011_bycell	A431	Exp1 A431	24out_exp1_A431_Rebeca-01	Isoform 1 of Nuclear receptor corepressor 2	IPI00001735,IPI00923596,IPI00952937,IPI01017993	ipi.HUMAN.v3.86.fasta	274806	1	1	1	0.0135	EDAAPTKPAPPAPPPPQNLQPESDAPQQPGSSPR	R	G	0.95	2.97	0	0	1	0	2	3469.7	987	1020
rebeca_corrected data11nov2011_bycell	A431	Exp1 A431	24out_exp1_A431_Rebeca-01	Regulation of nuclear pre-mRNA domain-containing protein 1B	IPI00009659	ipi.HUMAN.v3.86.fasta	36900.8	1	1	1	0.0491	ALQDLENAASGDATVR	K	Q	0.95	3.27	0	1	0	0	2	1630.8	183	198
rebeca_corrected data11nov2011_bycell	A431	Exp1 A431	24out_exp1_A431_Rebeca-01	Isoform 1 of WD repeat-containing protein 64	IPI00480208	ipi.HUMAN.v3.86.fasta	123635	1	1	1	0.0139	NMAIPFPDVELIVER	R	N	0.95	2.22	0	1	0	0	2	1758.91	618	632
rebeca_corrected data11nov2011_bycell	A431	Exp1 A431	24out_exp1_A431_Rebeca-01	Uncharacterized protein	IPI00943181	ipi.HUMAN.v3.86.fasta	29127.6	1	1	1	0.0591	ALVHERDEAAYGELR	R	A	0.95	3.42	0	1	0	0	2	1728.87	204	218
rebeca_corrected data11nov2011_bycell	A431	Exp1 A431	24out_exp1_A431_Rebeca-01	Isoform 1 of Obg-like ATPase 1	IPI00290416,IPI00916847	ipi.HUMAN.v3.86.fasta	44745.4	1	1	1	0.0278	IGIVGLPNVGK	K	S	0.95	2.87	0	1	0	0	2	1066.66	25	35
rebeca_corrected data11nov2011_bycell	A431	Exp1 A431	24out_exp1_A431_Rebeca-01	UMP-CMP kinase isoform a	IPI00219953	ipi.HUMAN.v3.86.fasta	25855.9	1	1	1	0.057	KNPDSQYGELIEK	R	Y	0.95	3.82	0	1	0	0	2	1520.76	75	87
rebeca_corrected data11nov2011_bycell	A431	Exp1 A431	24out_exp1_A431_Rebeca-01	Biotinidase	IPI00218413,IPI00744685,IPI00926737,IPI00927683	ipi.HUMAN.v3.86.fasta	61133.4	1	1	1	0.0313	TSIYPFLDFMPSPQVVR	R	W	0.95	3.26	0	1	0	0	2	1997.02	123	139
rebeca_corrected data11nov2011_bycell	A431	Exp1 A431	24out_exp1_A431_Rebeca-01	Peroxiredoxin-1	IPI00000874	ipi.HUMAN.v3.86.fasta	22110.9	9	12	15	0.573	ADEGISFR	K	G	0.95	2.62	0	1	0	0	2	894.432	121	128
rebeca_corrected data11nov2011_bycell	A431	Exp1 A431	24out_exp1_A431_Rebeca-01	Peroxiredoxin-1	IPI00000874	ipi.HUMAN.v3.86.fasta	22110.9	9	12	15	0.573	GLFIIDDKGILR	R	Q	0.95	2.61	0	1	1	0	2	1359.8	129	140
rebeca_corrected data11nov2011_bycell	A431	Exp1 A431	24out_exp1_A431_Rebeca-01	Peroxiredoxin-1	IPI00000874	ipi.HUMAN.v3.86.fasta	22110.9	9	12	15	0.573	HGEVCPAGWKPGSDTIKPDVQK	K	S	0.95	4.43	0	0	2	0	2	2406.19	169	190
rebeca_corrected data11nov2011_bycell	A431	Exp1 A431	24out_exp1_A431_Rebeca-01	Peroxiredoxin-1	IPI00000874	ipi.HUMAN.v3.86.fasta	22110.9	9	12	15	0.573	KQGGLGPMNIPLVSDPK	K	R	0.95	2.83	0	1	0	0	2	1750.95	93	109
rebeca_corrected data11nov2011_bycell	A431	Exp1 A431	24out_exp1_A431_Rebeca-01	Peroxiredoxin-1	IPI00000874	ipi.HUMAN.v3.86.fasta	22110.9	9	12	15	0.573	LNCQVIGASVDSHFCHLAWVNTPK	K	K	0.95	2.52	0	0	1	0	2	2753.33	69	92
rebeca_corrected data11nov2011_bycell	A431	Exp1 A431	24out_exp1_A431_Rebeca-01	Peroxiredoxin-1	IPI00000874	ipi.HUMAN.v3.86.fasta	22110.9	9	12	15	0.573	LVQAFQFTDK	R	H	0.95	3.07	0	2	0	0	2	1196.63	159	168
rebeca_corrected data11nov2011_bycell	A431	Exp1 A431	24out_exp1_A431_Rebeca-01	Peroxiredoxin-1	IPI00000874	ipi.HUMAN.v3.86.fasta	22110.9	9	12	15	0.573	LVQAFQFTDKHGEVCPAGWKPGSDTIKPDVQK	R	S	0.95	5.82	0	0	2	1	2	3583.8	159	190
rebeca_corrected data11nov2011_bycell	A431	Exp1 A431	24out_exp1_A431_Rebeca-01	Peroxiredoxin-1	IPI00000874	ipi.HUMAN.v3.86.fasta	22110.9	9	12	15	0.573	QITVNDLPVGR	R	S	0.95	2.72	0	1	0	0	2	1211.67	141	151
rebeca_corrected data11nov2011_bycell	A431	Exp1 A431	24out_exp1_A431_Rebeca-01	Peroxiredoxin-1	IPI00000874	ipi.HUMAN.v3.86.fasta	22110.9	9	12	15	0.573	TIAQDYGVLK	R	A	0.95	2.82	0	1	0	0	2	1107.6	111	120
rebeca_corrected data11nov2011_bycell	A431	Exp1 A431	24out_exp1_A431_Rebeca-01	Isoform 1 of WD repeat-containing protein 1	IPI00746165	ipi.HUMAN.v3.86.fasta	66193.2	1	1	1	0.0314	LATGSDDNCAAFFEGPPFK	R	F	0.95	3.34	0	1	0	0	2	2043.91	162	180
rebeca_corrected data11nov2011_bycell	A431	Exp1 A431	24out_exp1_A431_Rebeca-01	DNA damage-binding protein 1	IPI00293464	ipi.HUMAN.v3.86.fasta	126970	2	2	4	0.0351	EATADDLIKVVEELTR	R	I	0.95	2.56	0	0	1	0	2	1801.95	1123	1138
rebeca_corrected data11nov2011_bycell	A431	Exp1 A431	24out_exp1_A431_Rebeca-01	DNA damage-binding protein 1	IPI00293464	ipi.HUMAN.v3.86.fasta	126970	2	2	4	0.0351	KTEPATGFIDGDLIESFLDISRPK	R	M	0.95	6.3	0	0	3	0	2	2649.38	1081	1104
rebeca_corrected data11nov2011_bycell	A431	Exp1 A431	24out_exp1_A431_Rebeca-01	Isoform Short of Adenosine kinase	IPI00234368	ipi.HUMAN.v3.86.fasta	38704.3	1	1	1	0.0406	SLIANLAAANCYKK	R	E	0.95	2.93	0	1	0	0	2	1536.82	133	146
rebeca_corrected data11nov2011_bycell	A431	Exp1 A431	24out_exp1_A431_Rebeca-01	Protein FAM49B	IPI00303318	ipi.HUMAN.v3.86.fasta	36748.7	4	4	9	0.16	INNVPAEGENEVNNELANR	R	M	0.95	5.28	0	4	0	0	2	2096	168	186
rebeca_corrected data11nov2011_bycell	A431	Exp1 A431	24out_exp1_A431_Rebeca-01	Protein FAM49B	IPI00303318	ipi.HUMAN.v3.86.fasta	36748.7	4	4	9	0.16	MRINNVPAEGENEVNNELANR	R	M	0.95	3.21	0	0	1	0	2	2383.14	166	186
rebeca_corrected data11nov2011_bycell	A431	Exp1 A431	24out_exp1_A431_Rebeca-01	Protein FAM49B	IPI00303318	ipi.HUMAN.v3.86.fasta	36748.7	4	4	9	0.16	MSLFYAEATPMLK	R	T	0.95	2.98	0	2	0	0	2	1501.74	187	199
rebeca_corrected data11nov2011_bycell	A431	Exp1 A431	24out_exp1_A431_Rebeca-01	Protein FAM49B	IPI00303318	ipi.HUMAN.v3.86.fasta	36748.7	4	4	9	0.16	VLKDQPPNSVEGLLNALR	K	Y	0.95	3.6	0	0	2	0	2	1963.1	287	304
rebeca_corrected data11nov2011_bycell	A431	Exp1 A431	24out_exp1_A431_Rebeca-01	Kinesin-like protein KIF26A	IPI00788247	ipi.HUMAN.v3.86.fasta	194588	1	1	1	0.0181	EAMHLLQAPASHEDLDAPHGGPSLAPPSTTTSSR	R	D	0.95	2.67	0	0	1	0	2	3478.67	138	171
rebeca_corrected data11nov2011_bycell	A431	Exp1 A431	24out_exp1_A431_Rebeca-01	Isoform 1 of Brain-specific angiogenesis inhibitor 1-associated protein 2-like protein 2	IPI00059940,IPI00746115	ipi.HUMAN.v3.86.fasta	58987.9	1	1	1	0.0132	CMSELWR	K	M	0.95	2.39	0	1	0	0	2	981.428	136	142
rebeca_corrected data11nov2011_bycell	A431	Exp1 A431	24out_exp1_A431_Rebeca-01	Isoform 1 of CD109 antigen	IPI00152540	ipi.HUMAN.v3.86.fasta	161692	3	4	6	0.0401	ISVTQPDSIVGIVAVDK	R	S	0.95	2.54	0	1	0	0	2	1740.97	578	594
rebeca_corrected data11nov2011_bycell	A431	Exp1 A431	24out_exp1_A431_Rebeca-01	Isoform 1 of CD109 antigen	IPI00152540	ipi.HUMAN.v3.86.fasta	161692	3	4	6	0.0401	TLTLPSLPLNSADEIYELR	K	V	0.95	3.86	0	2	0	0	2	2145.14	87	105
rebeca_corrected data11nov2011_bycell	A431	Exp1 A431	24out_exp1_A431_Rebeca-01	Isoform 1 of CD109 antigen	IPI00152540	ipi.HUMAN.v3.86.fasta	161692	3	4	6	0.0401	VQITAIGDVLGPSINGLASLIR	R	M	0.95	5.29	0	2	1	0	2	2207.28	895	916
rebeca_corrected data11nov2011_bycell	A431	Exp1 A431	24out_exp1_A431_Rebeca-01	Proteasome subunit beta type-6	IPI00000811	ipi.HUMAN.v3.86.fasta	25357.9	1	1	5	0.163	SGSAADTQAVADAVTYQLGFHSIELNEPPLVHTAASLFK	R	E	0.95	5.6	0	0	0	5	2	4056.04	80	118
rebeca_corrected data11nov2011_bycell	A431	Exp1 A431	24out_exp1_A431_Rebeca-01	60S ribosomal protein L7a	IPI00299573	ipi.HUMAN.v3.86.fasta	29996.3	1	1	1	0.0414	NFGIGQDIQPK	K	R	0.95	2.63	0	1	0	0	2	1216.63	38	48
rebeca_corrected data11nov2011_bycell	A431	Exp1 A431	24out_exp1_A431_Rebeca-01	Isoform 2 of Protein disulfide-isomerase A6	IPI00299571	ipi.HUMAN.v3.86.fasta	53901.9	7	8	15	0.217	ALDLFSDNAPPPELLEIINEDIAK	R	R	0.95	4.14	0	0	2	0	2	2637.37	317	340
rebeca_corrected data11nov2011_bycell	A431	Exp1 A431	24out_exp1_A431_Rebeca-01	Isoform 2 of Protein disulfide-isomerase A6	IPI00299571	ipi.HUMAN.v3.86.fasta	53901.9	7	8	15	0.217	ALDLFSDNAPPPELLEIINEDIAKR	R	T	0.95	4.32	0	0	4	0	2	2793.47	317	341
rebeca_corrected data11nov2011_bycell	A431	Exp1 A431	24out_exp1_A431_Rebeca-01	Isoform 2 of Protein disulfide-isomerase A6	IPI00299571	ipi.HUMAN.v3.86.fasta	53901.9	7	8	15	0.217	GSFSEQGINEFLR	K	E	0.95	2.91	0	1	0	0	2	1483.72	426	438
rebeca_corrected data11nov2011_bycell	A431	Exp1 A431	24out_exp1_A431_Rebeca-01	Isoform 2 of Protein disulfide-isomerase A6	IPI00299571	ipi.HUMAN.v3.86.fasta	53901.9	7	8	15	0.217	IFQKGESPVDYDGGR	K	T	0.95	4.34	0	0	1	0	2	1667.8	294	308
rebeca_corrected data11nov2011_bycell	A431	Exp1 A431	24out_exp1_A431_Rebeca-01	Isoform 2 of Protein disulfide-isomerase A6	IPI00299571	ipi.HUMAN.v3.86.fasta	53901.9	7	8	15	0.217	LAAVDATVNQVLASR	K	Y	0.95	3.62	0	1	0	0	2	1527.85	269	283
rebeca_corrected data11nov2011_bycell	A431	Exp1 A431	24out_exp1_A431_Rebeca-01	Isoform 2 of Protein disulfide-isomerase A6	IPI00299571	ipi.HUMAN.v3.86.fasta	53901.9	7	8	15	0.217	TGEAIVDAALSALR	R	Q	0.95	3.76	0	2	1	0	2	1386.76	171	184
rebeca_corrected data11nov2011_bycell	A431	Exp1 A431	24out_exp1_A431_Rebeca-01	Isoform 2 of Protein disulfide-isomerase A6	IPI00299571	ipi.HUMAN.v3.86.fasta	53901.9	7	8	15	0.217	VGAVDADKHHSLGGQYGVQGFPTIK	K	I	0.95	4.73	0	0	3	0	2	2581.32	130	154
rebeca_corrected data11nov2011_bycell	A431	Exp1 A431	24out_exp1_A431_Rebeca-01	Serotransferrin	IPI00022463	ipi.HUMAN.v3.86.fasta	77064.3	1	2	4	0.0172	CLVEKGDVAFVK	R	H	0.95	2.87	0	2	2	0	2	1364.72	542	553
rebeca_corrected data11nov2011_bycell	A431	Exp1 A431	24out_exp1_A431_Rebeca-01	Transferrin receptor protein 1	IPI00022462	ipi.HUMAN.v3.86.fasta	84873.6	3	3	3	0.0579	HVFWGSGSHTLPALLENLK	R	L	0.95	2.84	0	0	1	0	2	2106.11	699	717
rebeca_corrected data11nov2011_bycell	A431	Exp1 A431	24out_exp1_A431_Rebeca-01	Transferrin receptor protein 1	IPI00022462	ipi.HUMAN.v3.86.fasta	84873.6	3	3	3	0.0579	ILNIFGVIK	K	G	0.95	2.24	0	1	0	0	2	1016.65	386	394
rebeca_corrected data11nov2011_bycell	A431	Exp1 A431	24out_exp1_A431_Rebeca-01	Transferrin receptor protein 1	IPI00022462	ipi.HUMAN.v3.86.fasta	84873.6	3	3	3	0.0579	LVYLVENPGGYVAYSK	R	A	0.95	4.37	0	1	0	0	2	1771.93	209	224
rebeca_corrected data11nov2011_bycell	A431	Exp1 A431	24out_exp1_A431_Rebeca-01	Isoform 1 of Neutrophil gelatinase-associated lipocalin	IPI00299547	ipi.HUMAN.v3.86.fasta	22588.9	3	3	6	0.268	SLGLPENHIVFPVPIDQCIDG	K	-	0.95	4.04	0	4	0	0	2	2320.16	178	198
rebeca_corrected data11nov2011_bycell	A431	Exp1 A431	24out_exp1_A431_Rebeca-01	Isoform 1 of Neutrophil gelatinase-associated lipocalin	IPI00299547	ipi.HUMAN.v3.86.fasta	22588.9	3	3	6	0.268	TFVPGCQPGEFTLGNIK	R	S	0.95	2.65	0	1	0	0	2	1864.93	102	118
rebeca_corrected data11nov2011_bycell	A431	Exp1 A431	24out_exp1_A431_Rebeca-01	Isoform 1 of Neutrophil gelatinase-associated lipocalin	IPI00299547	ipi.HUMAN.v3.86.fasta	22588.9	3	3	6	0.268	VPLQQNFQDNQFQGK	K	W	0.95	4.66	0	1	0	0	2	1790.88	36	50
rebeca_corrected data11nov2011_bycell	A431	Exp1 A431	24out_exp1_A431_Rebeca-01	Isoform alpha-enolase of Alpha-enolase	IPI00465248	ipi.HUMAN.v3.86.fasta	47170.2	24	32	158	0.712	AAVPSGASTGIYEALELR	R	D	0.95	5.05	0	7	0	0	2	1804.94	33	50
rebeca_corrected data11nov2011_bycell	A431	Exp1 A431	24out_exp1_A431_Rebeca-01	Isoform alpha-enolase of Alpha-enolase	IPI00465248	ipi.HUMAN.v3.86.fasta	47170.2	24	32	158	0.712	AGYTDKVVIGMDVAASEFFR	K	S	0.95	2.74	0	0	23	0	2	2176.07	234	253
rebeca_corrected data11nov2011_bycell	A431	Exp1 A431	24out_exp1_A431_Rebeca-01	Isoform alpha-enolase of Alpha-enolase	IPI00465248	ipi.HUMAN.v3.86.fasta	47170.2	24	32	158	0.712	DATNVGDEGGFAPNILENK	K	E	0.95	5.12	0	3	0	0	2	1960.92	203	221
rebeca_corrected data11nov2011_bycell	A431	Exp1 A431	24out_exp1_A431_Rebeca-01	Isoform alpha-enolase of Alpha-enolase	IPI00465248	ipi.HUMAN.v3.86.fasta	47170.2	24	32	158	0.712	DATNVGDEGGFAPNILENKEGLELLK	K	T	0.95	4.1	0	2	3	0	2	2743.38	203	228
rebeca_corrected data11nov2011_bycell	A431	Exp1 A431	24out_exp1_A431_Rebeca-01	Isoform alpha-enolase of Alpha-enolase	IPI00465248	ipi.HUMAN.v3.86.fasta	47170.2	24	32	158	0.712	FGANAILGVSLAVCK	K	A	0.95	3.87	0	53	0	0	2	1519.83	106	120
rebeca_corrected data11nov2011_bycell	A431	Exp1 A431	24out_exp1_A431_Rebeca-01	Isoform alpha-enolase of Alpha-enolase	IPI00465248	ipi.HUMAN.v3.86.fasta	47170.2	24	32	158	0.712	FTASAGIQVVGDDLTVTNPKR	K	I	0.95	3.25	0	0	6	0	2	2189.16	307	327
rebeca_corrected data11nov2011_bycell	A431	Exp1 A431	24out_exp1_A431_Rebeca-01	Isoform alpha-enolase of Alpha-enolase	IPI00465248	ipi.HUMAN.v3.86.fasta	47170.2	24	32	158	0.712	GNPTVEVDLFTSK	R	G	0.95	3.5	0	2	0	0	2	1406.72	16	28
rebeca_corrected data11nov2011_bycell	A431	Exp1 A431	24out_exp1_A431_Rebeca-01	Isoform alpha-enolase of Alpha-enolase	IPI00465248	ipi.HUMAN.v3.86.fasta	47170.2	24	32	158	0.712	HIADLAGNSEVILPVPAFNVINGGSHAGNK	R	L	0.95	6.37	0	0	7	1	2	3011.57	133	162
rebeca_corrected data11nov2011_bycell	A431	Exp1 A431	24out_exp1_A431_Rebeca-01	Isoform alpha-enolase of Alpha-enolase	IPI00465248	ipi.HUMAN.v3.86.fasta	47170.2	24	32	158	0.712	HIADLAGNSEVILPVPAFNVINGGSHAGNKLAMQEFMILPVGAANFR	R	E	0.95	4.09	0	0	0	1	2	4900.54	133	179
rebeca_corrected data11nov2011_bycell	A431	Exp1 A431	24out_exp1_A431_Rebeca-01	Isoform alpha-enolase of Alpha-enolase	IPI00465248	ipi.HUMAN.v3.86.fasta	47170.2	24	32	158	0.712	IEEELGSK	R	A	0.95	2.3	0	1	0	0	2	904.462	413	420
rebeca_corrected data11nov2011_bycell	A431	Exp1 A431	24out_exp1_A431_Rebeca-01	Isoform alpha-enolase of Alpha-enolase	IPI00465248	ipi.HUMAN.v3.86.fasta	47170.2	24	32	158	0.712	IGAEVYHNLK	R	N	0.95	2.55	0	1	1	0	2	1143.62	184	193
rebeca_corrected data11nov2011_bycell	A431	Exp1 A431	24out_exp1_A431_Rebeca-01	Isoform alpha-enolase of Alpha-enolase	IPI00465248	ipi.HUMAN.v3.86.fasta	47170.2	24	32	158	0.712	IGAEVYHNLKNVIK	R	E	0.95	2.69	0	1	0	0	2	1597.91	184	197
rebeca_corrected data11nov2011_bycell	A431	Exp1 A431	24out_exp1_A431_Rebeca-01	Isoform alpha-enolase of Alpha-enolase	IPI00465248	ipi.HUMAN.v3.86.fasta	47170.2	24	32	158	0.712	LAMQEFMILPVGAANFR	K	E	0.95	4.58	0	5	4	0	2	1907.99	163	179
rebeca_corrected data11nov2011_bycell	A431	Exp1 A431	24out_exp1_A431_Rebeca-01	Isoform alpha-enolase of Alpha-enolase	IPI00465248	ipi.HUMAN.v3.86.fasta	47170.2	24	32	158	0.712	LAQANGWGVMVSHR	K	S	0.95	3.29	0	2	1	0	2	1525.77	359	372
rebeca_corrected data11nov2011_bycell	A431	Exp1 A431	24out_exp1_A431_Rebeca-01	Isoform alpha-enolase of Alpha-enolase	IPI00465248	ipi.HUMAN.v3.86.fasta	47170.2	24	32	158	0.712	SCNCLLLK	K	V	0.95	2.61	0	1	0	0	2	1007.5	336	343
rebeca_corrected data11nov2011_bycell	A431	Exp1 A431	24out_exp1_A431_Rebeca-01	Isoform alpha-enolase of Alpha-enolase	IPI00465248	ipi.HUMAN.v3.86.fasta	47170.2	24	32	158	0.712	SFIKDYPVVSIEDPFDQDDWGAWQK	K	F	0.95	5.75	0	0	9	0	2	2985.39	282	306
rebeca_corrected data11nov2011_bycell	A431	Exp1 A431	24out_exp1_A431_Rebeca-01	Isoform alpha-enolase of Alpha-enolase	IPI00465248	ipi.HUMAN.v3.86.fasta	47170.2	24	32	158	0.712	SGETEDTFIADLVVGLCTGQIK	R	T	0.95	4.41	0	5	0	0	2	2353.16	373	394
rebeca_corrected data11nov2011_bycell	A431	Exp1 A431	24out_exp1_A431_Rebeca-01	Isoform alpha-enolase of Alpha-enolase	IPI00465248	ipi.HUMAN.v3.86.fasta	47170.2	24	32	158	0.712	SGKYDLDFK	R	S	0.95	3.11	0	1	1	0	2	1072.53	254	262
rebeca_corrected data11nov2011_bycell	A431	Exp1 A431	24out_exp1_A431_Rebeca-01	Isoform alpha-enolase of Alpha-enolase	IPI00465248	ipi.HUMAN.v3.86.fasta	47170.2	24	32	158	0.712	SKFGANAILGVSLAVCK	K	A	0.95	2.69	0	0	2	0	2	1734.96	104	120
rebeca_corrected data11nov2011_bycell	A431	Exp1 A431	24out_exp1_A431_Rebeca-01	Isoform alpha-enolase of Alpha-enolase	IPI00465248	ipi.HUMAN.v3.86.fasta	47170.2	24	32	158	0.712	SPDDPSRYISPDQLADLYK	K	S	0.95	3.29	0	0	4	0	2	2180.05	263	281
rebeca_corrected data11nov2011_bycell	A431	Exp1 A431	24out_exp1_A431_Rebeca-01	Isoform alpha-enolase of Alpha-enolase	IPI00465248	ipi.HUMAN.v3.86.fasta	47170.2	24	32	158	0.712	TIAPALVSKK	K	L	0.95	2.29	0	1	0	0	2	1027.65	72	81
rebeca_corrected data11nov2011_bycell	A431	Exp1 A431	24out_exp1_A431_Rebeca-01	Isoform alpha-enolase of Alpha-enolase	IPI00465248	ipi.HUMAN.v3.86.fasta	47170.2	24	32	158	0.712	VNQIGSVTESLQACK	K	L	0.95	3.45	0	5	1	0	2	1633.82	344	358
rebeca_corrected data11nov2011_bycell	A431	Exp1 A431	24out_exp1_A431_Rebeca-01	Isoform alpha-enolase of Alpha-enolase	IPI00465248	ipi.HUMAN.v3.86.fasta	47170.2	24	32	158	0.712	YGKDATNVGDEGGFAPNILENK	K	E	0.95	5.19	0	2	1	0	2	2309.1	200	221
rebeca_corrected data11nov2011_bycell	A431	Exp1 A431	24out_exp1_A431_Rebeca-01	Isoform alpha-enolase of Alpha-enolase	IPI00465248	ipi.HUMAN.v3.86.fasta	47170.2	24	32	158	0.712	YISPDQLADLYK	R	S	0.95	3.69	0	1	0	0	2	1425.73	270	281
rebeca_corrected data11nov2011_bycell	A431	Exp1 A431	24out_exp1_A431_Rebeca-01	Nucleolin	IPI00604620	ipi.HUMAN.v3.86.fasta	76615.9	14	16	24	0.227	AIRLELQGPR	R	G	0.95	2.87	0	0	1	0	2	1152.68	552	561
rebeca_corrected data11nov2011_bycell	A431	Exp1 A431	24out_exp1_A431_Rebeca-01	Nucleolin	IPI00604620	ipi.HUMAN.v3.86.fasta	76615.9	14	16	24	0.227	ATFIKVPQNQNGK	K	S	0.95	3.07	0	1	0	0	2	1444.79	509	521
rebeca_corrected data11nov2011_bycell	A431	Exp1 A431	24out_exp1_A431_Rebeca-01	Nucleolin	IPI00604620	ipi.HUMAN.v3.86.fasta	76615.9	14	16	24	0.227	GFGFVDFNSEEDAK	K	A	0.95	2.36	0	1	0	0	2	1561.68	611	624
rebeca_corrected data11nov2011_bycell	A431	Exp1 A431	24out_exp1_A431_Rebeca-01	Nucleolin	IPI00604620	ipi.HUMAN.v3.86.fasta	76615.9	14	16	24	0.227	KFGYVDFESAEDLEK	R	A	0.95	4.37	0	1	0	0	2	1776.83	348	362
rebeca_corrected data11nov2011_bycell	A431	Exp1 A431	24out_exp1_A431_Rebeca-01	Nucleolin	IPI00604620	ipi.HUMAN.v3.86.fasta	76615.9	14	16	24	0.227	NDLAVVDVR	K	I	0.95	2.76	0	2	0	0	2	1000.54	334	342
rebeca_corrected data11nov2011_bycell	A431	Exp1 A431	24out_exp1_A431_Rebeca-01	Nucleolin	IPI00604620	ipi.HUMAN.v3.86.fasta	76615.9	14	16	24	0.227	QKVEGTEPTTAFNLFVGNLNFNK	K	S	0.95	3.76	0	0	2	0	2	2568.31	296	318
rebeca_corrected data11nov2011_bycell	A431	Exp1 A431	24out_exp1_A431_Rebeca-01	Nucleolin	IPI00604620	ipi.HUMAN.v3.86.fasta	76615.9	14	16	24	0.227	SISLYYTGEK	R	G	0.95	2.57	0	2	0	0	2	1160.58	458	467
rebeca_corrected data11nov2011_bycell	A431	Exp1 A431	24out_exp1_A431_Rebeca-01	Nucleolin	IPI00604620	ipi.HUMAN.v3.86.fasta	76615.9	14	16	24	0.227	SISLYYTGEKGQNQDYR	R	G	0.95	3.83	0	1	0	0	2	2021.96	458	474
rebeca_corrected data11nov2011_bycell	A431	Exp1 A431	24out_exp1_A431_Rebeca-01	Nucleolin	IPI00604620	ipi.HUMAN.v3.86.fasta	76615.9	14	16	24	0.227	TEADAEKTFEEK	K	Q	0.95	3.3	0	1	0	0	2	1397.64	438	449
rebeca_corrected data11nov2011_bycell	A431	Exp1 A431	24out_exp1_A431_Rebeca-01	Nucleolin	IPI00604620	ipi.HUMAN.v3.86.fasta	76615.9	14	16	24	0.227	TGISDVFAK	K	N	0.95	2.59	0	1	0	0	2	937.499	325	333
rebeca_corrected data11nov2011_bycell	A431	Exp1 A431	24out_exp1_A431_Rebeca-01	Nucleolin	IPI00604620	ipi.HUMAN.v3.86.fasta	76615.9	14	16	24	0.227	TGISDVFAKNDLAVVDVR	K	I	0.95	3.95	0	2	2	0	2	1919.02	325	342
rebeca_corrected data11nov2011_bycell	A431	Exp1 A431	24out_exp1_A431_Rebeca-01	Nucleolin	IPI00604620	ipi.HUMAN.v3.86.fasta	76615.9	14	16	24	0.227	TLVLSNLSYSATEETLQEVFEK	K	A	0.95	4.01	0	2	1	0	2	2501.27	487	508
rebeca_corrected data11nov2011_bycell	A431	Exp1 A431	24out_exp1_A431_Rebeca-01	Nucleolin	IPI00604620	ipi.HUMAN.v3.86.fasta	76615.9	14	16	24	0.227	VEGTEPTTAFNLFVGNLNFNK	K	S	0.95	4.36	0	1	0	0	2	2312.16	298	318
rebeca_corrected data11nov2011_bycell	A431	Exp1 A431	24out_exp1_A431_Rebeca-01	Nucleolin	IPI00604620	ipi.HUMAN.v3.86.fasta	76615.9	14	16	24	0.227	VTQDELKEVFEDAAEIR	K	L	0.95	3.58	0	0	3	0	2	1991.99	404	420
rebeca_corrected data11nov2011_bycell	A431	Exp1 A431	24out_exp1_A431_Rebeca-01	Isoform 1 of Fibronectin	IPI00022418	ipi.HUMAN.v3.86.fasta	262617	8	8	8	0.0566	FLATTPNSLLVSWQPPR	R	A	0.95	2.85	0	0	1	0	2	1927.04	1911	1927
rebeca_corrected data11nov2011_bycell	A431	Exp1 A431	24out_exp1_A431_Rebeca-01	Isoform 1 of Fibronectin	IPI00022418	ipi.HUMAN.v3.86.fasta	262617	8	8	8	0.0566	GFNCESKPEAEETCFDKYTGNTYR	R	V	0.95	3.14	0	0	1	0	2	2903.22	84	107
rebeca_corrected data11nov2011_bycell	A431	Exp1 A431	24out_exp1_A431_Rebeca-01	Isoform 1 of Fibronectin	IPI00022418	ipi.HUMAN.v3.86.fasta	262617	8	8	8	0.0566	IAWESPQGQVSR	K	Y	0.95	2.93	0	1	0	0	2	1357.69	1650	1661
rebeca_corrected data11nov2011_bycell	A431	Exp1 A431	24out_exp1_A431_Rebeca-01	Isoform 1 of Fibronectin	IPI00022418	ipi.HUMAN.v3.86.fasta	262617	8	8	8	0.0566	LGVRPSQGGEAPR	K	E	0.95	3	0	0	1	0	2	1323.71	1117	1129
rebeca_corrected data11nov2011_bycell	A431	Exp1 A431	24out_exp1_A431_Rebeca-01	Isoform 1 of Fibronectin	IPI00022418	ipi.HUMAN.v3.86.fasta	262617	8	8	8	0.0566	QGENGQMMSCTCLGNGKGEFK	R	C	0.95	3.2	0	0	1	0	2	2332.98	2267	2287
rebeca_corrected data11nov2011_bycell	A431	Exp1 A431	24out_exp1_A431_Rebeca-01	Isoform 1 of Fibronectin	IPI00022418	ipi.HUMAN.v3.86.fasta	262617	8	8	8	0.0566	SYTITGLQPGTDYK	R	I	0.95	3.85	0	1	0	0	2	1543.76	1867	1880
rebeca_corrected data11nov2011_bycell	A431	Exp1 A431	24out_exp1_A431_Rebeca-01	Isoform 1 of Fibronectin	IPI00022418	ipi.HUMAN.v3.86.fasta	262617	8	8	8	0.0566	TFYSCTTEGR	R	Q	0.95	2.24	0	1	0	0	2	1221.52	370	379
rebeca_corrected data11nov2011_bycell	A431	Exp1 A431	24out_exp1_A431_Rebeca-01	Isoform 1 of Fibronectin	IPI00022418	ipi.HUMAN.v3.86.fasta	262617	8	8	8	0.0566	TKTETITGFQVDAVPANGQTPIQR	R	T	0.95	2.63	0	0	1	0	2	2572.34	1836	1859
rebeca_corrected data11nov2011_bycell	A431	Exp1 A431	24out_exp1_A431_Rebeca-01	T-complex protein 1 subunit alpha	IPI00290566	ipi.HUMAN.v3.86.fasta	60345.2	1	2	3	0.0414	SLLVIPNTLAVNAAQDSTDLVAK	R	L	0.95	3.25	0	2	1	0	2	2353.3	444	466
rebeca_corrected data11nov2011_bycell	A431	Exp1 A431	24out_exp1_A431_Rebeca-01	Laminin subunit beta-3	IPI00299404	ipi.HUMAN.v3.86.fasta	129571	6	6	8	0.0964	AVLSSPAVTEQEVAQVASAILSLR	R	R	0.95	3.65	0	0	1	0	2	2439.35	636	659
rebeca_corrected data11nov2011_bycell	A431	Exp1 A431	24out_exp1_A431_Rebeca-01	Laminin subunit beta-3	IPI00299404	ipi.HUMAN.v3.86.fasta	129571	6	6	8	0.0964	MKDMELELLR	R	G	0.95	2.56	0	0	1	0	2	1277.66	1126	1135
rebeca_corrected data11nov2011_bycell	A431	Exp1 A431	24out_exp1_A431_Rebeca-01	Laminin subunit beta-3	IPI00299404	ipi.HUMAN.v3.86.fasta	129571	6	6	8	0.0964	QGTVALQEAQDTMQGTSR	R	S	0.95	4.64	0	1	0	0	2	1920.91	989	1006
rebeca_corrected data11nov2011_bycell	A431	Exp1 A431	24out_exp1_A431_Rebeca-01	Laminin subunit beta-3	IPI00299404	ipi.HUMAN.v3.86.fasta	129571	6	6	8	0.0964	QQGAEAVQAQQLAEGASEQALSAQEGFER	R	I	0.95	3.87	0	0	1	0	2	3031.44	1052	1080
rebeca_corrected data11nov2011_bycell	A431	Exp1 A431	24out_exp1_A431_Rebeca-01	Laminin subunit beta-3	IPI00299404	ipi.HUMAN.v3.86.fasta	129571	6	6	8	0.0964	VAEVQQVLRPAEK	R	L	0.95	3.27	0	1	0	0	2	1466.83	1015	1027
rebeca_corrected data11nov2011_bycell	A431	Exp1 A431	24out_exp1_A431_Rebeca-01	Laminin subunit beta-3	IPI00299404	ipi.HUMAN.v3.86.fasta	129571	6	6	8	0.0964	VQLNLMDLVSGIPATQSQK	K	I	0.95	3.15	0	0	3	0	2	2042.1	189	207
rebeca_corrected data11nov2011_bycell	A431	Exp1 A431	24out_exp1_A431_Rebeca-01	Vitronectin	IPI00298971	ipi.HUMAN.v3.86.fasta	54306.1	3	4	9	0.0941	CQCDELCSYYQSCCTDYTAECKPQVTR	K	G	0.95	3.59	0	0	2	0	2	3482.35	38	64
rebeca_corrected data11nov2011_bycell	A431	Exp1 A431	24out_exp1_A431_Rebeca-01	Vitronectin	IPI00298971	ipi.HUMAN.v3.86.fasta	54306.1	3	4	9	0.0941	DVWGIEGPIDAAFTR	R	I	0.95	3.59	0	3	0	0	2	1646.82	198	212
rebeca_corrected data11nov2011_bycell	A431	Exp1 A431	24out_exp1_A431_Rebeca-01	Vitronectin	IPI00298971	ipi.HUMAN.v3.86.fasta	54306.1	3	4	9	0.0941	LIRDVWGIEGPIDAAFTR	K	I	0.95	4.88	0	3	1	0	2	2029.09	195	212
rebeca_corrected data11nov2011_bycell	A431	Exp1 A431	24out_exp1_A431_Rebeca-01	Talin-1	IPI00298994	ipi.HUMAN.v3.86.fasta	269765	3	3	3	0.0224	LASEAKPAAVAAENEEIGSHIK	R	H	0.95	3.51	0	0	1	0	2	2235.16	1896	1917
rebeca_corrected data11nov2011_bycell	A431	Exp1 A431	24out_exp1_A431_Rebeca-01	Talin-1	IPI00298994	ipi.HUMAN.v3.86.fasta	269765	3	3	3	0.0224	MATNAAAQNAIK	R	K	0.95	2.21	0	1	0	0	2	1203.62	899	910
rebeca_corrected data11nov2011_bycell	A431	Exp1 A431	24out_exp1_A431_Rebeca-01	Talin-1	IPI00298994	ipi.HUMAN.v3.86.fasta	269765	3	3	3	0.0224	VGAIPANALDDGQWSQGLISAAR	K	M	0.95	2.7	0	1	0	0	2	2310.18	2376	2398
rebeca_corrected data11nov2011_bycell	A431	Exp1 A431	24out_exp1_A431_Rebeca-01	Exportin-1	IPI00298961	ipi.HUMAN.v3.86.fasta	123389	1	1	1	0.0233	SNDPQMVAENFVPPLLDAVLIDYQR	R	N	0.95	2.54	0	0	1	0	2	2844.42	766	790
rebeca_corrected data11nov2011_bycell	A431	Exp1 A431	24out_exp1_A431_Rebeca-01	S-formylglutathione hydrolase	IPI00411706	ipi.HUMAN.v3.86.fasta	31463.6	2	2	2	0.128	KAFSGYLGTDQSK	K	W	0.95	3.11	0	1	0	0	2	1401.7	186	198
rebeca_corrected data11nov2011_bycell	A431	Exp1 A431	24out_exp1_A431_Rebeca-01	S-formylglutathione hydrolase	IPI00411706	ipi.HUMAN.v3.86.fasta	31463.6	2	2	2	0.128	MYSYVTEELPQLINANFPVDPQR	R	M	0.95	3.12	0	0	1	0	2	2724.33	120	142
rebeca_corrected data11nov2011_bycell	A431	Exp1 A431	24out_exp1_A431_Rebeca-01	40S ribosomal protein S6	IPI00021840	ipi.HUMAN.v3.86.fasta	28681.7	1	2	2	0.0562	MKLNISFPATGCQK	-	L	0.95	3.78	0	1	1	0	2	1594.81	1	14
rebeca_corrected data11nov2011_bycell	A431	Exp1 A431	24out_exp1_A431_Rebeca-01	cDNA FLJ51909, highly similar to Serine-threonine kinase receptor-associatedprotein	IPI00294536,IPI00941907	ipi.HUMAN.v3.86.fasta	39778.8	1	2	2	0.0413	CVLPEEDSGELAKPK	K	I	0.95	2.77	0	1	1	0	2	1671.83	318	332
rebeca_corrected data11nov2011_bycell	A431	Exp1 A431	24out_exp1_A431_Rebeca-01	Beta-2-glycoprotein 1	IPI00298828,IPI00910625	ipi.HUMAN.v3.86.fasta	38298.5	1	1	1	0.0348	CFKEHSSLAFWK	K	T	0.95	2.45	0	1	0	0	2	1539.74	325	336
rebeca_corrected data11nov2011_bycell	A431	Exp1 A431	24out_exp1_A431_Rebeca-01	Isoform 1 of Cullin-associated NEDD8-dissociated protein 1	IPI00100160	ipi.HUMAN.v3.86.fasta	136381	2	2	2	0.0512	AVAALLTIPEAEKSPLMSEFQSQISSNPELAAIFESIQK	R	D	0.95	4.49	0	0	0	1	2	4188.18	1179	1217
rebeca_corrected data11nov2011_bycell	A431	Exp1 A431	24out_exp1_A431_Rebeca-01	Isoform 1 of Cullin-associated NEDD8-dissociated protein 1	IPI00100160	ipi.HUMAN.v3.86.fasta	136381	2	2	2	0.0512	QGGLLVNFHPSILTCLLPQLTSPR	R	L	0.95	2.71	0	0	1	0	2	2661.45	165	188
rebeca_corrected data11nov2011_bycell	A431	Exp1 A431	24out_exp1_A431_Rebeca-01	Cystatin-B	IPI00021828	ipi.HUMAN.v3.86.fasta	11139.3	1	1	1	0.122	VHVGDEDFVHLR	K	V	0.95	2.55	0	0	1	0	2	1422.71	57	68
rebeca_corrected data11nov2011_bycell	A431	Exp1 A431	24out_exp1_A431_Rebeca-01	Coactosin-like protein	IPI00017704	ipi.HUMAN.v3.86.fasta	15945.2	3	3	5	0.317	FALITWIGENVSGLQR	K	A	0.95	4.62	0	0	1	0	2	1803.98	76	91
rebeca_corrected data11nov2011_bycell	A431	Exp1 A431	24out_exp1_A431_Rebeca-01	Coactosin-like protein	IPI00017704	ipi.HUMAN.v3.86.fasta	15945.2	3	3	5	0.317	SKFALITWIGENVSGLQR	R	A	0.95	5.8	0	2	0	0	2	2019.1	74	91
rebeca_corrected data11nov2011_bycell	A431	Exp1 A431	24out_exp1_A431_Rebeca-01	Coactosin-like protein	IPI00017704	ipi.HUMAN.v3.86.fasta	15945.2	3	3	5	0.317	YDGSTIVPGEQGAEYQHFIQQCTDDVR	K	L	0.95	2.51	0	0	2	0	2	3113.39	31	57
rebeca_corrected data11nov2011_bycell	A431	Exp1 A431	24out_exp1_A431_Rebeca-01	Kallikrein-10	IPI00480121	ipi.HUMAN.v3.86.fasta	30169.7	4	5	7	0.203	CAQPGDQCQVAGWGTTAAR	R	R	0.95	5.06	0	3	0	0	2	2033.89	162	180
rebeca_corrected data11nov2011_bycell	A431	Exp1 A431	24out_exp1_A431_Rebeca-01	Kallikrein-10	IPI00480121	ipi.HUMAN.v3.86.fasta	30169.7	4	5	7	0.203	LARPVVLGPR	K	V	0.95	2.81	0	0	1	0	2	1077.69	143	152
rebeca_corrected data11nov2011_bycell	A431	Exp1 A431	24out_exp1_A431_Rebeca-01	Kallikrein-10	IPI00480121	ipi.HUMAN.v3.86.fasta	30169.7	4	5	7	0.203	RTDEHDLMLLK	R	L	0.95	2.72	0	1	0	0	2	1370.71	132	142
rebeca_corrected data11nov2011_bycell	A431	Exp1 A431	24out_exp1_A431_Rebeca-01	Kallikrein-10	IPI00480121	ipi.HUMAN.v3.86.fasta	30169.7	4	5	7	0.203	VGDDHLLLLQGEQLRR	R	T	0.95	3.35	0	1	1	0	2	1862.02	96	111
rebeca_corrected data11nov2011_bycell	A431	Exp1 A431	24out_exp1_A431_Rebeca-01	Isoform 3 of Histone-lysine N-methyltransferase MLL2	IPI00377245	ipi.HUMAN.v3.86.fasta	593675	1	1	1	0.00217	EDGVRASEALLK	K	Q	0.95	2.58	0	0	1	0	2	1287.69	4545	4556
rebeca_corrected data11nov2011_bycell	A431	Exp1 A431	24out_exp1_A431_Rebeca-01	cDNA FLJ61159, highly similar to Serine/threonine-protein kinase 24	IPI00641189	ipi.HUMAN.v3.86.fasta	45838.1	1	1	1	0.0388	NTFVGTPFWMAPEVIK	R	Q	0.95	2.67	0	1	0	0	2	1836.94	158	173
rebeca_corrected data11nov2011_bycell	A431	Exp1 A431	24out_exp1_A431_Rebeca-01	Eukaryotic translation initiation factor 4B	IPI00012079,IPI01022506	ipi.HUMAN.v3.86.fasta	69700.4	2	2	3	0.054	AASIFGGAKPVDTAAR	R	E	0.95	3.42	0	2	0	0	2	1531.82	357	372
rebeca_corrected data11nov2011_bycell	A431	Exp1 A431	24out_exp1_A431_Rebeca-01	Eukaryotic translation initiation factor 4B	IPI00012079,IPI01022506	ipi.HUMAN.v3.86.fasta	69700.4	2	2	3	0.054	STPKEDDSSASTSQSTR	R	A	0.95	3.02	0	0	1	0	2	1783.79	340	356
rebeca_corrected data11nov2011_bycell	A431	Exp1 A431	24out_exp1_A431_Rebeca-01	Isoform Alpha-6X1X2B of Integrin alpha-6	IPI00010697,IPI00216221,IPI00216222,IPI00216223,IPI00216224,IPI00216225,IPI00921401	ipi.HUMAN.v3.86.fasta	126636	2	2	2	0.0513	FGSCQQGVAATFTK	K	D	0.95	2.61	0	1	0	0	2	1501.71	185	198
rebeca_corrected data11nov2011_bycell	A431	Exp1 A431	24out_exp1_A431_Rebeca-01	Isoform Alpha-6X1X2B of Integrin alpha-6	IPI00010697,IPI00216221,IPI00216222,IPI00216223,IPI00216224,IPI00216225,IPI00921401	ipi.HUMAN.v3.86.fasta	126636	2	2	2	0.0513	NIGDINQDGYPDIAVGAPYDDLGKVFIYHGSANGINTKPTQVLK	K	G	0.95	3.92	0	0	0	0	2	4688.36	422	465
rebeca_corrected data11nov2011_bycell	A431	Exp1 A431	24out_exp1_A431_Rebeca-01	13 kDa protein	IPI00927583	ipi.HUMAN.v3.86.fasta	13086	2	2	4	0.293	FVWSEER	K	C	0.95	2.44	0	1	0	0	2	952.452	65	71
rebeca_corrected data11nov2011_bycell	A431	Exp1 A431	24out_exp1_A431_Rebeca-01	13 kDa protein	IPI00927583	ipi.HUMAN.v3.86.fasta	13086	2	2	4	0.293	GLSLFPESCPDFCCGTCDDQYCCSDVLKK	R	F	0.95	3.18	0	0	3	0	2	3518.41	36	64
rebeca_corrected data11nov2011_bycell	A431	Exp1 A431	24out_exp1_A431_Rebeca-01	Disintegrin and metalloproteinase domain-containing protein 10	IPI00013897	ipi.HUMAN.v3.86.fasta	84143	2	2	3	0.0414	QCSPSQGPCCTAQCAFK	K	S	0.95	4.24	0	1	0	0	2	1986.79	502	518
rebeca_corrected data11nov2011_bycell	A431	Exp1 A431	24out_exp1_A431_Rebeca-01	Disintegrin and metalloproteinase domain-containing protein 10	IPI00013897	ipi.HUMAN.v3.86.fasta	84143	2	2	3	0.0414	TITLQPGSPCNDFR	R	G	0.95	2.81	0	2	0	0	2	1605.77	623	636
rebeca_corrected data11nov2011_bycell	A431	Exp1 A431	24out_exp1_A431_Rebeca-01	Isoform 1 of Actin-like protein 6A	IPI00003627	ipi.HUMAN.v3.86.fasta	47461.1	3	3	3	0.142	SEASLHPVLMSEAPWNTR	K	A	0.95	3.17	0	1	0	0	2	2024.99	113	130
rebeca_corrected data11nov2011_bycell	A431	Exp1 A431	24out_exp1_A431_Rebeca-01	Isoform 1 of Actin-like protein 6A	IPI00003627	ipi.HUMAN.v3.86.fasta	47461.1	3	3	3	0.142	SPLAGDFITMQCR	K	E	0.95	2.22	0	1	0	0	2	1495.7	195	207
rebeca_corrected data11nov2011_bycell	A431	Exp1 A431	24out_exp1_A431_Rebeca-01	Isoform 1 of Actin-like protein 6A	IPI00003627	ipi.HUMAN.v3.86.fasta	47461.1	3	3	3	0.142	STGLILDSGATHTTAIPVHDGYVLQQGIVK	R	S	0.95	6.38	0	0	1	0	2	3091.64	165	194
rebeca_corrected data11nov2011_bycell	A431	Exp1 A431	24out_exp1_A431_Rebeca-01	Isoform 1 of Alpha-1-antitrypsin	IPI00553177	ipi.HUMAN.v3.86.fasta	46737.9	3	3	5	0.11	FNKPFVFLMIEQNTK	K	S	0.95	2.75	0	0	1	0	2	1855.98	390	404
rebeca_corrected data11nov2011_bycell	A431	Exp1 A431	24out_exp1_A431_Rebeca-01	Isoform 1 of Alpha-1-antitrypsin	IPI00553177	ipi.HUMAN.v3.86.fasta	46737.9	3	3	5	0.11	KLSSWVLLMK	K	Y	0.95	2.86	0	0	1	0	2	1204.71	258	267
rebeca_corrected data11nov2011_bycell	A431	Exp1 A431	24out_exp1_A431_Rebeca-01	Isoform 1 of Alpha-1-antitrypsin	IPI00553177	ipi.HUMAN.v3.86.fasta	46737.9	3	3	5	0.11	VFSNGADLSGVTEEAPLKLSK	K	A	0.95	4.49	0	3	0	0	2	2162.13	335	355
rebeca_corrected data11nov2011_bycell	A431	Exp1 A431	24out_exp1_A431_Rebeca-01	cDNA, FLJ79184, highly similar to Procollagen-lysine, 2-oxoglutarate 5-dioxygenase 1	IPI00027192,IPI00943008	ipi.HUMAN.v3.86.fasta	88274.9	1	1	1	0.0284	IFQNLDGALDEVVLKFEMGHVR	R	A	0.95	3.77	0	0	0	1	2	2530.31	253	274
rebeca_corrected data11nov2011_bycell	A431	Exp1 A431	24out_exp1_A431_Rebeca-01	Syndecan-4	IPI00011564	ipi.HUMAN.v3.86.fasta	21642.1	3	3	3	0.121	ISPVEESEDVSNK	R	V	0.95	3	0	1	0	0	2	1432.68	116	128
rebeca_corrected data11nov2011_bycell	A431	Exp1 A431	24out_exp1_A431_Rebeca-01	Syndecan-4	IPI00011564	ipi.HUMAN.v3.86.fasta	21642.1	3	3	3	0.121	KLEENEVIPK	K	R	0.95	3.29	0	1	0	0	2	1198.67	105	114
rebeca_corrected data11nov2011_bycell	A431	Exp1 A431	24out_exp1_A431_Rebeca-01	Syndecan-4	IPI00011564	ipi.HUMAN.v3.86.fasta	21642.1	3	3	3	0.121	RISPVEESEDVSNK	K	V	0.95	3.6	0	1	0	0	2	1588.78	115	128
rebeca_corrected data11nov2011_bycell	A431	Exp1 A431	24out_exp1_A431_Rebeca-01	cDNA FLJ55606, highly similar to Alpha-2-HS-glycoprotein	IPI00022431,IPI00953689	ipi.HUMAN.v3.86.fasta	46625.5	4	6	7	0.06	CDSSPDSAEDVR	K	K	0.95	4.33	0	1	0	0	2	1337.53	198	209
rebeca_corrected data11nov2011_bycell	A431	Exp1 A431	24out_exp1_A431_Rebeca-01	cDNA FLJ55606, highly similar to Alpha-2-HS-glycoprotein	IPI00022431,IPI00953689	ipi.HUMAN.v3.86.fasta	46625.5	4	6	7	0.06	CDSSPDSAEDVRK	K	V	0.95	3.31	0	1	1	0	2	1465.62	198	210
rebeca_corrected data11nov2011_bycell	A431	Exp1 A431	24out_exp1_A431_Rebeca-01	cDNA FLJ55606, highly similar to Alpha-2-HS-glycoprotein	IPI00022431,IPI00953689	ipi.HUMAN.v3.86.fasta	46625.5	4	6	7	0.06	CNLLAEK	K	Q	0.95	2.41	0	1	0	0	2	847.434	285	291
rebeca_corrected data11nov2011_bycell	A431	Exp1 A431	24out_exp1_A431_Rebeca-01	cDNA FLJ55606, highly similar to Alpha-2-HS-glycoprotein	IPI00022431,IPI00953689	ipi.HUMAN.v3.86.fasta	46625.5	4	6	7	0.06	CNLLAEKQYGFCK	K	A	0.95	3.23	0	1	2	0	2	1630.77	285	297
rebeca_corrected data11nov2011_bycell	A431	Exp1 A431	24out_exp1_A431_Rebeca-01	Annexin A5	IPI00329801	ipi.HUMAN.v3.86.fasta	35938.6	5	6	11	0.213	GLGTDEESILTLLTSR	K	S	0.95	4.37	0	3	4	0	2	1704.9	30	45
rebeca_corrected data11nov2011_bycell	A431	Exp1 A431	24out_exp1_A431_Rebeca-01	Annexin A5	IPI00329801	ipi.HUMAN.v3.86.fasta	35938.6	5	6	11	0.213	GTVTDFPGFDER	R	A	0.95	2.47	0	1	0	0	2	1340.61	7	18
rebeca_corrected data11nov2011_bycell	A431	Exp1 A431	24out_exp1_A431_Rebeca-01	Annexin A5	IPI00329801	ipi.HUMAN.v3.86.fasta	35938.6	5	6	11	0.213	SEIDLFNIRK	R	E	0.95	2.62	0	1	0	0	2	1234.68	277	286
rebeca_corrected data11nov2011_bycell	A431	Exp1 A431	24out_exp1_A431_Rebeca-01	Annexin A5	IPI00329801	ipi.HUMAN.v3.86.fasta	35938.6	5	6	11	0.213	SIPAYLAETLYYAMK	R	G	0.95	3.03	0	1	0	0	2	1733.88	246	260
rebeca_corrected data11nov2011_bycell	A431	Exp1 A431	24out_exp1_A431_Rebeca-01	Annexin A5	IPI00329801	ipi.HUMAN.v3.86.fasta	35938.6	5	6	11	0.213	WGTDEEKFITIFGTR	K	S	0.95	3.96	0	0	1	0	2	1799.9	187	201
rebeca_corrected data11nov2011_bycell	A431	Exp1 A431	24out_exp1_A431_Rebeca-01	Isoform 1 of Epidermal growth factor receptor	IPI00018274	ipi.HUMAN.v3.86.fasta	134279	42	64	263	0.366	ACGADSYEMEEDGVR	R	K	0.95	5.08	0	5	0	0	2	1688.65	310	324
rebeca_corrected data11nov2011_bycell	A431	Exp1 A431	24out_exp1_A431_Rebeca-01	Isoform 1 of Epidermal growth factor receptor	IPI00018274	ipi.HUMAN.v3.86.fasta	134279	42	64	263	0.366	ACGADSYEMEEDGVRK	R	C	0.95	4.74	0	4	0	0	2	1816.75	310	325
rebeca_corrected data11nov2011_bycell	A431	Exp1 A431	24out_exp1_A431_Rebeca-01	Isoform 1 of Epidermal growth factor receptor	IPI00018274	ipi.HUMAN.v3.86.fasta	134279	42	64	263	0.366	ATGQVCHALCSPEGCWGPEPR	K	D	0.95	5.27	0	5	3	0	2	2369.02	501	521
rebeca_corrected data11nov2011_bycell	A431	Exp1 A431	24out_exp1_A431_Rebeca-01	Isoform 1 of Epidermal growth factor receptor	IPI00018274	ipi.HUMAN.v3.86.fasta	134279	42	64	263	0.366	CDPSCPNGSCWGAGEENCQK	K	L	0.95	5.29	0	4	3	0	2	2312.84	190	209
rebeca_corrected data11nov2011_bycell	A431	Exp1 A431	24out_exp1_A431_Rebeca-01	Isoform 1 of Epidermal growth factor receptor	IPI00018274	ipi.HUMAN.v3.86.fasta	134279	42	64	263	0.366	CDPSCPNGSCWGAGEENCQKLTK	K	I	0.95	2.8	0	3	2	0	2	2655.07	190	212
rebeca_corrected data11nov2011_bycell	A431	Exp1 A431	24out_exp1_A431_Rebeca-01	Isoform 1 of Epidermal growth factor receptor	IPI00018274	ipi.HUMAN.v3.86.fasta	134279	42	64	263	0.366	CNLLEGEPR	K	E	0.95	3.39	0	4	0	0	2	1087.52	539	547
rebeca_corrected data11nov2011_bycell	A431	Exp1 A431	24out_exp1_A431_Rebeca-01	Isoform 1 of Epidermal growth factor receptor	IPI00018274	ipi.HUMAN.v3.86.fasta	134279	42	64	263	0.366	DEATCKDTCPPLMLYNPTTYQMDVNPEGK	R	Y	0.95	6.28	0	0	2	0	2	3388.48	256	284
rebeca_corrected data11nov2011_bycell	A431	Exp1 A431	24out_exp1_A431_Rebeca-01	Isoform 1 of Epidermal growth factor receptor	IPI00018274	ipi.HUMAN.v3.86.fasta	134279	42	64	263	0.366	DIVSSDFLSNMSMDFQNHLGSCQK	R	C	0.95	3.48	0	0	2	0	2	2760.21	166	189
rebeca_corrected data11nov2011_bycell	A431	Exp1 A431	24out_exp1_A431_Rebeca-01	Isoform 1 of Epidermal growth factor receptor	IPI00018274	ipi.HUMAN.v3.86.fasta	134279	42	64	263	0.366	DTCPPLMLYNPTTYQMDVNPEGK	K	Y	0.95	4.74	0	2	3	0	2	2684.2	262	284
rebeca_corrected data11nov2011_bycell	A431	Exp1 A431	24out_exp1_A431_Rebeca-01	Isoform 1 of Epidermal growth factor receptor	IPI00018274	ipi.HUMAN.v3.86.fasta	134279	42	64	263	0.366	DTCPPLMLYNPTTYQMDVNPEGKYSFGATCVK	K	K	0.95	2.68	0	0	2	0	2	3697.67	262	293
rebeca_corrected data11nov2011_bycell	A431	Exp1 A431	24out_exp1_A431_Rebeca-01	Isoform 1 of Epidermal growth factor receptor	IPI00018274	ipi.HUMAN.v3.86.fasta	134279	42	64	263	0.366	ECVDKCNLLEGEPR	R	E	0.95	3.95	0	4	2	0	2	1718.78	534	547
rebeca_corrected data11nov2011_bycell	A431	Exp1 A431	24out_exp1_A431_Rebeca-01	Isoform 1 of Epidermal growth factor receptor	IPI00018274	ipi.HUMAN.v3.86.fasta	134279	42	64	263	0.366	EISDGDVIISGNK	K	N	0.95	3.99	0	1	0	0	2	1346.68	455	467
rebeca_corrected data11nov2011_bycell	A431	Exp1 A431	24out_exp1_A431_Rebeca-01	Isoform 1 of Epidermal growth factor receptor	IPI00018274	ipi.HUMAN.v3.86.fasta	134279	42	64	263	0.366	EISDGDVIISGNKNLCYANTINWK	K	K	0.95	3.93	0	0	2	0	2	2724.33	455	478
rebeca_corrected data11nov2011_bycell	A431	Exp1 A431	24out_exp1_A431_Rebeca-01	Isoform 1 of Epidermal growth factor receptor	IPI00018274	ipi.HUMAN.v3.86.fasta	134279	42	64	263	0.366	ELVEPLTPSGEAPNQALLR	R	I	0.95	4	0	3	0	0	2	2034.09	687	705
rebeca_corrected data11nov2011_bycell	A431	Exp1 A431	24out_exp1_A431_Rebeca-01	Isoform 1 of Epidermal growth factor receptor	IPI00018274	ipi.HUMAN.v3.86.fasta	134279	42	64	263	0.366	FSNNPALCNVESIQWR	R	D	0.95	3.84	0	41	2	0	2	1934.92	150	165
rebeca_corrected data11nov2011_bycell	A431	Exp1 A431	24out_exp1_A431_Rebeca-01	Isoform 1 of Epidermal growth factor receptor	IPI00018274	ipi.HUMAN.v3.86.fasta	134279	42	64	263	0.366	GDSFTHTPPLDPQELDILK	R	T	0.95	5.81	0	5	3	0	2	2123.07	378	396
rebeca_corrected data11nov2011_bycell	A431	Exp1 A431	24out_exp1_A431_Rebeca-01	Isoform 1 of Epidermal growth factor receptor	IPI00018274	ipi.HUMAN.v3.86.fasta	134279	42	64	263	0.366	GKSPSDCCHNQCAAGCTGPR	R	E	0.95	4.4	0	1	1	0	2	2219.88	225	244
rebeca_corrected data11nov2011_bycell	A431	Exp1 A431	24out_exp1_A431_Rebeca-01	Isoform 1 of Epidermal growth factor receptor	IPI00018274	ipi.HUMAN.v3.86.fasta	134279	42	64	263	0.366	GNMYYENSYALAVLSNYDANK	R	T	0.95	4.6	0	1	2	0	2	2400.08	109	129
rebeca_corrected data11nov2011_bycell	A431	Exp1 A431	24out_exp1_A431_Rebeca-01	Isoform 1 of Epidermal growth factor receptor	IPI00018274	ipi.HUMAN.v3.86.fasta	134279	42	64	263	0.366	GNMYYENSYALAVLSNYDANKTGLK	R	E	0.95	3.3	0	2	3	0	2	2799.33	109	133
rebeca_corrected data11nov2011_bycell	A431	Exp1 A431	24out_exp1_A431_Rebeca-01	Isoform 1 of Epidermal growth factor receptor	IPI00018274	ipi.HUMAN.v3.86.fasta	134279	42	64	263	0.366	GPDNCIQCAHYIDGPHCVK	R	T	0.95	4.46	0	3	2	0	2	2240.96	575	593
rebeca_corrected data11nov2011_bycell	A431	Exp1 A431	24out_exp1_A431_Rebeca-01	Isoform 1 of Epidermal growth factor receptor	IPI00018274	ipi.HUMAN.v3.86.fasta	134279	42	64	263	0.366	IICAQQCSGR	K	C	0.95	3.46	0	2	1	0	2	1192.56	213	222
rebeca_corrected data11nov2011_bycell	A431	Exp1 A431	24out_exp1_A431_Rebeca-01	Isoform 1 of Epidermal growth factor receptor	IPI00018274	ipi.HUMAN.v3.86.fasta	134279	42	64	263	0.366	IISNRGENSCK	K	A	0.95	2.66	0	1	0	0	2	1277.63	490	500
rebeca_corrected data11nov2011_bycell	A431	Exp1 A431	24out_exp1_A431_Rebeca-01	Isoform 1 of Epidermal growth factor receptor	IPI00018274	ipi.HUMAN.v3.86.fasta	134279	42	64	263	0.366	IPLENLQIIR	R	G	0.95	3.57	0	2	0	0	2	1208.74	99	108
rebeca_corrected data11nov2011_bycell	A431	Exp1 A431	24out_exp1_A431_Rebeca-01	Isoform 1 of Epidermal growth factor receptor	IPI00018274	ipi.HUMAN.v3.86.fasta	134279	42	64	263	0.366	KVCNGIGIGEFK	R	D	0.95	3.7	0	1	1	0	2	1321.69	335	346
rebeca_corrected data11nov2011_bycell	A431	Exp1 A431	24out_exp1_A431_Rebeca-01	Isoform 1 of Epidermal growth factor receptor	IPI00018274	ipi.HUMAN.v3.86.fasta	134279	42	64	263	0.366	LTQLGTFEDHFLSLQR	K	M	0.95	4.88	0	4	3	0	2	1904.99	38	53
rebeca_corrected data11nov2011_bycell	A431	Exp1 A431	24out_exp1_A431_Rebeca-01	Isoform 1 of Epidermal growth factor receptor	IPI00018274	ipi.HUMAN.v3.86.fasta	134279	42	64	263	0.366	NLCYANTINWK	K	K	0.95	3.41	0	5	0	0	2	1396.67	468	478
rebeca_corrected data11nov2011_bycell	A431	Exp1 A431	24out_exp1_A431_Rebeca-01	Isoform 1 of Epidermal growth factor receptor	IPI00018274	ipi.HUMAN.v3.86.fasta	134279	42	64	263	0.366	NLCYANTINWKK	K	L	0.95	3.25	0	1	0	0	2	1524.76	468	479
rebeca_corrected data11nov2011_bycell	A431	Exp1 A431	24out_exp1_A431_Rebeca-01	Isoform 1 of Epidermal growth factor receptor	IPI00018274	ipi.HUMAN.v3.86.fasta	134279	42	64	263	0.366	NLQEILHGAVR	R	F	0.95	3.61	0	3	0	0	2	1249.7	139	149
rebeca_corrected data11nov2011_bycell	A431	Exp1 A431	24out_exp1_A431_Rebeca-01	Isoform 1 of Epidermal growth factor receptor	IPI00018274	ipi.HUMAN.v3.86.fasta	134279	42	64	263	0.366	NYDLSFLK	R	T	0.95	2.34	0	2	0	0	2	999.515	73	80
rebeca_corrected data11nov2011_bycell	A431	Exp1 A431	24out_exp1_A431_Rebeca-01	Isoform 1 of Epidermal growth factor receptor	IPI00018274	ipi.HUMAN.v3.86.fasta	134279	42	64	263	0.366	NYVVTDHGSCVR	R	A	0.95	3.35	0	1	0	0	2	1406.65	298	309
rebeca_corrected data11nov2011_bycell	A431	Exp1 A431	24out_exp1_A431_Rebeca-01	Isoform 1 of Epidermal growth factor receptor	IPI00018274	ipi.HUMAN.v3.86.fasta	134279	42	64	263	0.366	SLKEISDGDVIISGNK	R	N	0.95	5.1	0	21	9	0	2	1674.89	452	467
rebeca_corrected data11nov2011_bycell	A431	Exp1 A431	24out_exp1_A431_Rebeca-01	Isoform 1 of Epidermal growth factor receptor	IPI00018274	ipi.HUMAN.v3.86.fasta	134279	42	64	263	0.366	SPSDCCHNQCAAGCTGPR	K	E	0.95	4.93	0	1	1	0	2	2034.76	227	244
rebeca_corrected data11nov2011_bycell	A431	Exp1 A431	24out_exp1_A431_Rebeca-01	Isoform 1 of Epidermal growth factor receptor	IPI00018274	ipi.HUMAN.v3.86.fasta	134279	42	64	263	0.366	TCPAGVMGENNTLVWK	K	Y	0.95	4.55	0	8	1	0	2	1776.84	594	609
rebeca_corrected data11nov2011_bycell	A431	Exp1 A431	24out_exp1_A431_Rebeca-01	Isoform 1 of Epidermal growth factor receptor	IPI00018274	ipi.HUMAN.v3.86.fasta	134279	42	64	263	0.366	TDLHAFENLEIIR	R	G	0.95	3.64	0	8	22	0	2	1570.82	415	427
rebeca_corrected data11nov2011_bycell	A431	Exp1 A431	24out_exp1_A431_Rebeca-01	Isoform 1 of Epidermal growth factor receptor	IPI00018274	ipi.HUMAN.v3.86.fasta	134279	42	64	263	0.366	TGLKELPMR	K	N	0.95	2.75	0	2	0	0	2	1044.59	130	138
rebeca_corrected data11nov2011_bycell	A431	Exp1 A431	24out_exp1_A431_Rebeca-01	Isoform 1 of Epidermal growth factor receptor	IPI00018274	ipi.HUMAN.v3.86.fasta	134279	42	64	263	0.366	TIQEVAGYVLIALNTVER	K	I	0.95	4.51	0	13	15	0	2	1989.1	81	98
rebeca_corrected data11nov2011_bycell	A431	Exp1 A431	24out_exp1_A431_Rebeca-01	Isoform 1 of Epidermal growth factor receptor	IPI00018274	ipi.HUMAN.v3.86.fasta	134279	42	64	263	0.366	TIQEVAGYVLIALNTVERIPLENLQIIR	K	G	0.95	5.89	0	1	4	1	2	3178.82	81	108
rebeca_corrected data11nov2011_bycell	A431	Exp1 A431	24out_exp1_A431_Rebeca-01	Isoform 1 of Epidermal growth factor receptor	IPI00018274	ipi.HUMAN.v3.86.fasta	134279	42	64	263	0.366	VCNGIGIGEFK	K	D	0.95	2.93	0	1	0	0	2	1193.6	336	346
rebeca_corrected data11nov2011_bycell	A431	Exp1 A431	24out_exp1_A431_Rebeca-01	Isoform 1 of Epidermal growth factor receptor	IPI00018274	ipi.HUMAN.v3.86.fasta	134279	42	64	263	0.366	VCQGTSNKLTQLGTFEDHFLSLQR	K	M	0.95	5.05	0	0	2	1	2	2779.38	30	53
rebeca_corrected data11nov2011_bycell	A431	Exp1 A431	24out_exp1_A431_Rebeca-01	Isoform 1 of Epidermal growth factor receptor	IPI00018274	ipi.HUMAN.v3.86.fasta	134279	42	64	263	0.366	WMALESILHR	K	I	0.95	2.8	0	0	1	0	2	1255.66	880	889
rebeca_corrected data11nov2011_bycell	A431	Exp1 A431	24out_exp1_A431_Rebeca-01	Isoform 1 of Epidermal growth factor receptor	IPI00018274	ipi.HUMAN.v3.86.fasta	134279	42	64	263	0.366	YSFGATCVK	K	K	0.95	2.66	0	1	0	0	2	1032.48	285	293
rebeca_corrected data11nov2011_bycell	A431	Exp1 A431	24out_exp1_A431_Rebeca-01	Isoform 1 of Epidermal growth factor receptor	IPI00018274	ipi.HUMAN.v3.86.fasta	134279	42	64	263	0.366	YSFGATCVKK	K	C	0.95	2.63	0	1	0	0	2	1160.58	285	294
rebeca_corrected data11nov2011_bycell	A431	Exp1 A431	24out_exp1_A431_Rebeca-01	Protocadherin Fat 2	IPI00302641	ipi.HUMAN.v3.86.fasta	479309	8	9	13	0.0363	ATDSGQPPLSASVR	K	L	0.95	2.78	0	1	0	0	2	1385.7	1318	1331
rebeca_corrected data11nov2011_bycell	A431	Exp1 A431	24out_exp1_A431_Rebeca-01	Protocadherin Fat 2	IPI00302641	ipi.HUMAN.v3.86.fasta	479309	8	9	13	0.0363	FTQLHYEASVPDTIAPGTELLQVR	R	A	0.95	2.63	0	0	1	0	2	2685.39	1555	1578
rebeca_corrected data11nov2011_bycell	A431	Exp1 A431	24out_exp1_A431_Rebeca-01	Protocadherin Fat 2	IPI00302641	ipi.HUMAN.v3.86.fasta	479309	8	9	13	0.0363	IILTDENDNPPQFK	K	A	0.95	3.28	0	1	0	0	2	1643.83	2573	2586
rebeca_corrected data11nov2011_bycell	A431	Exp1 A431	24out_exp1_A431_Rebeca-01	Protocadherin Fat 2	IPI00302641	ipi.HUMAN.v3.86.fasta	479309	8	9	13	0.0363	LIYNIVEEEPLMLFTTDFK	R	T	0.95	4.8	0	2	3	0	2	2315.19	2203	2221
rebeca_corrected data11nov2011_bycell	A431	Exp1 A431	24out_exp1_A431_Rebeca-01	Protocadherin Fat 2	IPI00302641	ipi.HUMAN.v3.86.fasta	479309	8	9	13	0.0363	LKVPEDLPPGTVLTFLDASDPDLGPAGEVR	R	Y	0.95	4.39	0	0	2	0	2	3118.63	932	961
rebeca_corrected data11nov2011_bycell	A431	Exp1 A431	24out_exp1_A431_Rebeca-01	Protocadherin Fat 2	IPI00302641	ipi.HUMAN.v3.86.fasta	479309	8	9	13	0.0363	TGNADEAVTIHPVTGSISVLNPAFLGLSR	K	K	0.95	3.98	0	0	1	0	2	2936.55	1909	1937
rebeca_corrected data11nov2011_bycell	A431	Exp1 A431	24out_exp1_A431_Rebeca-01	Protocadherin Fat 2	IPI00302641	ipi.HUMAN.v3.86.fasta	479309	8	9	13	0.0363	TGVLTVTGPLDYESK	K	T	0.95	3.36	0	1	0	0	2	1579.82	2222	2236
rebeca_corrected data11nov2011_bycell	A431	Exp1 A431	24out_exp1_A431_Rebeca-01	Protocadherin Fat 2	IPI00302641	ipi.HUMAN.v3.86.fasta	479309	8	9	13	0.0363	VPQDTVPGVELLR	R	V	0.95	2.58	0	1	0	0	2	1422.8	1457	1469
rebeca_corrected data11nov2011_bycell	A431	Exp1 A431	24out_exp1_A431_Rebeca-01	Thioredoxin domain-containing protein 17	IPI00646689	ipi.HUMAN.v3.86.fasta	13940.4	1	1	2	0.114	SWCPDCVQAEPVVR	K	E	0.95	4.04	0	2	0	0	2	1702.77	41	54
rebeca_corrected data11nov2011_bycell	A431	Exp1 A431	24out_exp1_A431_Rebeca-01	Isoform 1 of Receptor-type tyrosine-protein phosphatase F	IPI00107831,IPI00465186	ipi.HUMAN.v3.86.fasta	212878	1	1	1	0.00891	AHTDVGPGPESSPVLVR	R	T	0.95	3.42	0	1	0	0	2	1717.89	686	702
rebeca_corrected data11nov2011_bycell	A431	Exp1 A431	24out_exp1_A431_Rebeca-01	GMP synthase [glutamine-hydrolyzing]	IPI00029079	ipi.HUMAN.v3.86.fasta	76716.7	3	3	3	0.102	IMYDLTSKPPGTTEWE	R	-	0.95	2.31	0	1	0	0	2	1867.88	678	693
rebeca_corrected data11nov2011_bycell	A431	Exp1 A431	24out_exp1_A431_Rebeca-01	GMP synthase [glutamine-hydrolyzing]	IPI00029079	ipi.HUMAN.v3.86.fasta	76716.7	3	3	3	0.102	VINAAHSFYNGTTTLPISDEDRTPR	K	K	0.95	2.96	0	0	1	0	2	2775.37	296	320
rebeca_corrected data11nov2011_bycell	A431	Exp1 A431	24out_exp1_A431_Rebeca-01	GMP synthase [glutamine-hydrolyzing]	IPI00029079	ipi.HUMAN.v3.86.fasta	76716.7	3	3	3	0.102	VVYIFGPPVKEPPTDVTPTFLTTGVLSTLR	R	Q	0.95	4.69	0	0	1	0	2	3244.79	560	589
rebeca_corrected data11nov2011_bycell	A431	Exp1 A431	24out_exp1_A431_Rebeca-01	Isoform 2 of Clusterin	IPI00400826	ipi.HUMAN.v3.86.fasta	57832.6	5	5	9	0.162	EILSVDCSTNNPSQAK	R	L	0.95	4.08	0	1	0	0	2	1762.83	359	374
rebeca_corrected data11nov2011_bycell	A431	Exp1 A431	24out_exp1_A431_Rebeca-01	Isoform 2 of Clusterin	IPI00400826	ipi.HUMAN.v3.86.fasta	57832.6	5	5	9	0.162	KTLLSNLEEAK	R	K	0.95	2.68	0	3	0	0	2	1245.7	120	130
rebeca_corrected data11nov2011_bycell	A431	Exp1 A431	24out_exp1_A431_Rebeca-01	Isoform 2 of Clusterin	IPI00400826	ipi.HUMAN.v3.86.fasta	57832.6	5	5	9	0.162	LFDSDPITVTVPVEVSR	K	K	0.95	4.36	0	2	0	0	2	1873.99	461	477
rebeca_corrected data11nov2011_bycell	A431	Exp1 A431	24out_exp1_A431_Rebeca-01	Isoform 2 of Clusterin	IPI00400826	ipi.HUMAN.v3.86.fasta	57832.6	5	5	9	0.162	VTTVASHTSDSDVPSGVTEVVVK	R	L	0.95	5.65	0	1	0	0	2	2314.18	438	460
rebeca_corrected data11nov2011_bycell	A431	Exp1 A431	24out_exp1_A431_Rebeca-01	Isoform 2 of Clusterin	IPI00400826	ipi.HUMAN.v3.86.fasta	57832.6	5	5	9	0.162	YVNKEIQNAVNGVK	K	Q	0.95	4.4	0	2	0	0	2	1575.85	93	106
rebeca_corrected data11nov2011_bycell	A431	Exp1 A431	24out_exp1_A431_Rebeca-01	Cadherin-1	IPI00025861,IPI00744889	ipi.HUMAN.v3.86.fasta	97457.6	4	4	6	0.0714	DTANWLEINPDTGAISTR	R	A	0.95	4.07	0	2	0	0	2	1973.96	528	545
rebeca_corrected data11nov2011_bycell	A431	Exp1 A431	24out_exp1_A431_Rebeca-01	Cadherin-1	IPI00025861,IPI00744889	ipi.HUMAN.v3.86.fasta	97457.6	4	4	6	0.0714	GQVPENEANVVITTLK	K	V	0.95	2.34	0	1	0	0	2	1711.92	382	397
rebeca_corrected data11nov2011_bycell	A431	Exp1 A431	24out_exp1_A431_Rebeca-01	Cadherin-1	IPI00025861,IPI00744889	ipi.HUMAN.v3.86.fasta	97457.6	4	4	6	0.0714	VNFEDCTGR	R	Q	0.95	2.54	0	1	0	0	2	1097.47	55	63
rebeca_corrected data11nov2011_bycell	A431	Exp1 A431	24out_exp1_A431_Rebeca-01	Cadherin-1	IPI00025861,IPI00744889	ipi.HUMAN.v3.86.fasta	97457.6	4	4	6	0.0714	YLPRPANPDEIGNFIDENLK	R	A	0.95	3.36	0	0	2	0	2	2315.17	797	816
rebeca_corrected data11nov2011_bycell	A431	Exp1 A431	24out_exp1_A431_Rebeca-01	Transforming growth factor-beta-induced protein ig-h3	IPI00018219	ipi.HUMAN.v3.86.fasta	74682.9	26	31	82	0.597	AAVAASGLNTMLEGNGQYTLLAPTNEAFEKIPSETLNR	R	I	0.95	5.07	0	0	2	0	2	3992.01	258	295
rebeca_corrected data11nov2011_bycell	A431	Exp1 A431	24out_exp1_A431_Rebeca-01	Transforming growth factor-beta-induced protein ig-h3	IPI00018219	ipi.HUMAN.v3.86.fasta	74682.9	26	31	82	0.597	AIISNKDILATNGVIHYIDELLIPDSAK	K	T	0.95	7.58	0	0	3	0	2	3036.66	350	377
rebeca_corrected data11nov2011_bycell	A431	Exp1 A431	24out_exp1_A431_Rebeca-01	Transforming growth factor-beta-induced protein ig-h3	IPI00018219	ipi.HUMAN.v3.86.fasta	74682.9	26	31	82	0.597	DGTPPIDAHTR	K	N	0.95	2.22	0	1	0	0	2	1179.58	422	432
rebeca_corrected data11nov2011_bycell	A431	Exp1 A431	24out_exp1_A431_Rebeca-01	Transforming growth factor-beta-induced protein ig-h3	IPI00018219	ipi.HUMAN.v3.86.fasta	74682.9	26	31	82	0.597	EGVYTVFAPTNEAFR	R	A	0.95	3.52	0	1	0	0	2	1700.83	534	548
rebeca_corrected data11nov2011_bycell	A431	Exp1 A431	24out_exp1_A431_Rebeca-01	Transforming growth factor-beta-induced protein ig-h3	IPI00018219	ipi.HUMAN.v3.86.fasta	74682.9	26	31	82	0.597	GCPAALPLSNLYETLGVVGSTTTQLYTDR	K	T	0.95	4.99	0	0	6	0	2	3097.55	96	124
rebeca_corrected data11nov2011_bycell	A431	Exp1 A431	24out_exp1_A431_Rebeca-01	Transforming growth factor-beta-induced protein ig-h3	IPI00018219	ipi.HUMAN.v3.86.fasta	74682.9	26	31	82	0.597	GCPAALPLSNLYETLGVVGSTTTQLYTDRTEK	K	L	0.95	3.88	0	0	0	2	2	3455.74	96	127
rebeca_corrected data11nov2011_bycell	A431	Exp1 A431	24out_exp1_A431_Rebeca-01	Transforming growth factor-beta-induced protein ig-h3	IPI00018219	ipi.HUMAN.v3.86.fasta	74682.9	26	31	82	0.597	GDELADSALEIFK	R	Q	0.95	4.23	0	2	1	0	2	1407.7	643	655
rebeca_corrected data11nov2011_bycell	A431	Exp1 A431	24out_exp1_A431_Rebeca-01	Transforming growth factor-beta-induced protein ig-h3	IPI00018219	ipi.HUMAN.v3.86.fasta	74682.9	26	31	82	0.597	GDNRFSMLVAAIQSAGLTETLNR	K	E	0.95	3.82	0	0	1	0	2	2464.26	511	533
rebeca_corrected data11nov2011_bycell	A431	Exp1 A431	24out_exp1_A431_Rebeca-01	Transforming growth factor-beta-induced protein ig-h3	IPI00018219	ipi.HUMAN.v3.86.fasta	74682.9	26	31	82	0.597	HGMTLTSMYQNSNIQIHHYPNGIVTVNCAR	K	L	0.95	5.72	0	0	2	1	2	3456.64	187	216
rebeca_corrected data11nov2011_bycell	A431	Exp1 A431	24out_exp1_A431_Rebeca-01	Transforming growth factor-beta-induced protein ig-h3	IPI00018219	ipi.HUMAN.v3.86.fasta	74682.9	26	31	82	0.597	LTLLAPLNSVFK	R	D	0.95	2.92	0	2	0	0	2	1315.8	410	421
rebeca_corrected data11nov2011_bycell	A431	Exp1 A431	24out_exp1_A431_Rebeca-01	Transforming growth factor-beta-induced protein ig-h3	IPI00018219	ipi.HUMAN.v3.86.fasta	74682.9	26	31	82	0.597	LTLLAPLNSVFKDGTPPIDAHTR	R	N	0.95	3.61	0	0	1	0	2	2476.36	410	432
rebeca_corrected data11nov2011_bycell	A431	Exp1 A431	24out_exp1_A431_Rebeca-01	Transforming growth factor-beta-induced protein ig-h3	IPI00018219	ipi.HUMAN.v3.86.fasta	74682.9	26	31	82	0.597	NHIIKDQLASK	R	Y	0.95	3.36	0	1	0	0	2	1266.72	437	447
rebeca_corrected data11nov2011_bycell	A431	Exp1 A431	24out_exp1_A431_Rebeca-01	Transforming growth factor-beta-induced protein ig-h3	IPI00018219	ipi.HUMAN.v3.86.fasta	74682.9	26	31	82	0.597	NNVVSVNKEPVAEPDIMATNGVVHVITNVLQPPANRPQER	K	G	0.95	6.03	0	0	0	1	2	4346.27	603	642
rebeca_corrected data11nov2011_bycell	A431	Exp1 A431	24out_exp1_A431_Rebeca-01	Transforming growth factor-beta-induced protein ig-h3	IPI00018219	ipi.HUMAN.v3.86.fasta	74682.9	26	31	82	0.597	NSLCIENSCIAAHDK	R	R	0.95	3.48	0	1	0	0	2	1731.78	470	484
rebeca_corrected data11nov2011_bycell	A431	Exp1 A431	24out_exp1_A431_Rebeca-01	Transforming growth factor-beta-induced protein ig-h3	IPI00018219	ipi.HUMAN.v3.86.fasta	74682.9	26	31	82	0.597	NSLCIENSCIAAHDKR	R	G	0.95	4.24	0	1	0	0	2	1887.88	470	485
rebeca_corrected data11nov2011_bycell	A431	Exp1 A431	24out_exp1_A431_Rebeca-01	Transforming growth factor-beta-induced protein ig-h3	IPI00018219	ipi.HUMAN.v3.86.fasta	74682.9	26	31	82	0.597	QHGPNVCAVQK	R	V	0.95	3.04	0	0	1	0	2	1237.61	43	53
rebeca_corrected data11nov2011_bycell	A431	Exp1 A431	24out_exp1_A431_Rebeca-01	Transforming growth factor-beta-induced protein ig-h3	IPI00018219	ipi.HUMAN.v3.86.fasta	74682.9	26	31	82	0.597	SPYQLVLQHSR	K	L	0.95	3.07	0	1	1	0	2	1327.71	28	38
rebeca_corrected data11nov2011_bycell	A431	Exp1 A431	24out_exp1_A431_Rebeca-01	Transforming growth factor-beta-induced protein ig-h3	IPI00018219	ipi.HUMAN.v3.86.fasta	74682.9	26	31	82	0.597	STVISYECCPGYEK	K	V	0.95	3.44	0	2	0	0	2	1692.72	77	90
rebeca_corrected data11nov2011_bycell	A431	Exp1 A431	24out_exp1_A431_Rebeca-01	Transforming growth factor-beta-induced protein ig-h3	IPI00018219	ipi.HUMAN.v3.86.fasta	74682.9	26	31	82	0.597	STVISYECCPGYEKVPGEK	K	G	0.95	3.97	0	2	0	0	2	2203	77	95
rebeca_corrected data11nov2011_bycell	A431	Exp1 A431	24out_exp1_A431_Rebeca-01	Transforming growth factor-beta-induced protein ig-h3	IPI00018219	ipi.HUMAN.v3.86.fasta	74682.9	26	31	82	0.597	TLFELAAESDVSTAIDLFR	K	Q	0.95	4.1	0	17	18	0	2	2098.07	378	396
rebeca_corrected data11nov2011_bycell	A431	Exp1 A431	24out_exp1_A431_Rebeca-01	Transforming growth factor-beta-induced protein ig-h3	IPI00018219	ipi.HUMAN.v3.86.fasta	74682.9	26	31	82	0.597	VISTITNNIQQIIEIEDTFETLR	K	A	0.95	2.93	0	0	3	0	2	2690.43	235	257
rebeca_corrected data11nov2011_bycell	A431	Exp1 A431	24out_exp1_A431_Rebeca-01	Transforming growth factor-beta-induced protein ig-h3	IPI00018219	ipi.HUMAN.v3.86.fasta	74682.9	26	31	82	0.597	VLTPPMGTVMDVLK	R	G	0.95	2.59	0	1	0	0	2	1500.82	497	510
rebeca_corrected data11nov2011_bycell	A431	Exp1 A431	24out_exp1_A431_Rebeca-01	Transforming growth factor-beta-induced protein ig-h3	IPI00018219	ipi.HUMAN.v3.86.fasta	74682.9	26	31	82	0.597	YGTLFTMDR	R	V	0.95	2.42	0	1	0	0	2	1103.52	488	496
rebeca_corrected data11nov2011_bycell	A431	Exp1 A431	24out_exp1_A431_Rebeca-01	Transforming growth factor-beta-induced protein ig-h3	IPI00018219	ipi.HUMAN.v3.86.fasta	74682.9	26	31	82	0.597	YHIGDEILVSGGIGALVR	K	L	0.95	3.35	0	0	2	0	2	1869.02	571	588
rebeca_corrected data11nov2011_bycell	A431	Exp1 A431	24out_exp1_A431_Rebeca-01	Transforming growth factor-beta-induced protein ig-h3	IPI00018219	ipi.HUMAN.v3.86.fasta	74682.9	26	31	82	0.597	YLYHGQTLETLGGK	K	K	0.95	3.14	0	0	1	0	2	1579.81	448	461
rebeca_corrected data11nov2011_bycell	A431	Exp1 A431	24out_exp1_A431_Rebeca-01	Transforming growth factor-beta-induced protein ig-h3	IPI00018219	ipi.HUMAN.v3.86.fasta	74682.9	26	31	82	0.597	YLYHGQTLETLGGKK	K	L	0.95	2.84	0	2	1	0	2	1707.91	448	462
rebeca_corrected data11nov2011_bycell	A431	Exp1 A431	24out_exp1_A431_Rebeca-01	Uncharacterized protein	IPI00964079	ipi.HUMAN.v3.86.fasta	57145	3	3	6	0.171	AFADALEVIPMALSENSGMNPIQTMTEVR	R	A	0.95	5.02	0	0	3	0	2	3135.52	429	457
rebeca_corrected data11nov2011_bycell	A431	Exp1 A431	24out_exp1_A431_Rebeca-01	Uncharacterized protein	IPI00964079	ipi.HUMAN.v3.86.fasta	57145	3	3	6	0.171	ETGANLAICQWGFDDEANHLLLQNNLPAVR	K	W	0.95	3.26	0	0	1	0	2	3379.65	273	302
rebeca_corrected data11nov2011_bycell	A431	Exp1 A431	24out_exp1_A431_Rebeca-01	Uncharacterized protein	IPI00964079	ipi.HUMAN.v3.86.fasta	57145	3	3	6	0.171	SQDDEIGDGTTGVVVLAGALLEEAEQLLDR	K	G	0.95	4.53	0	0	2	0	2	3113.55	76	105
rebeca_corrected data11nov2011_bycell	A431	Exp1 A431	24out_exp1_A431_Rebeca-01	Stimulated by retinoic acid gene 8 protein homolog	IPI00376397	ipi.HUMAN.v3.86.fasta	36909.2	1	1	1	0.0667	FQLYMQIINFFKGLSCANTQVK	K	Q	0.95	2.55	0	0	1	0	2	2650.35	284	305
rebeca_corrected data11nov2011_bycell	A431	Exp1 A431	24out_exp1_A431_Rebeca-01	cDNA FLJ56243, highly similar to Melanoma-associated antigen 4	IPI00910524	ipi.HUMAN.v3.86.fasta	37833.9	3	3	7	0.165	EALSNKVDELAHFLLR	R	K	0.95	3.85	0	0	2	0	2	1855.01	136	151
rebeca_corrected data11nov2011_bycell	A431	Exp1 A431	24out_exp1_A431_Rebeca-01	cDNA FLJ56243, highly similar to Melanoma-associated antigen 4	IPI00910524	ipi.HUMAN.v3.86.fasta	37833.9	3	3	7	0.165	KLLTQDWVQENYLEYR	R	Q	0.95	3.33	0	0	2	0	2	2098.06	273	288
rebeca_corrected data11nov2011_bycell	A431	Exp1 A431	24out_exp1_A431_Rebeca-01	cDNA FLJ56243, highly similar to Melanoma-associated antigen 4	IPI00910524	ipi.HUMAN.v3.86.fasta	37833.9	3	3	7	0.165	QPNEGSSSQEEEGPSTSPDAESLFR	R	E	0.95	3.84	0	3	0	0	2	2665.15	111	135
rebeca_corrected data11nov2011_bycell	A431	Exp1 A431	24out_exp1_A431_Rebeca-01	Proliferating cell nuclear antigen	IPI00021700	ipi.HUMAN.v3.86.fasta	28769.3	4	4	5	0.287	AEDNADTLALVFEAPNQEKVSDYEMK	R	L	0.95	3.06	0	0	1	0	2	2927.36	92	117
rebeca_corrected data11nov2011_bycell	A431	Exp1 A431	24out_exp1_A431_Rebeca-01	Proliferating cell nuclear antigen	IPI00021700	ipi.HUMAN.v3.86.fasta	28769.3	4	4	5	0.287	DLSHIGDAVVISCAK	R	D	0.95	3.45	0	1	0	0	2	1584.81	150	164
rebeca_corrected data11nov2011_bycell	A431	Exp1 A431	24out_exp1_A431_Rebeca-01	Proliferating cell nuclear antigen	IPI00021700	ipi.HUMAN.v3.86.fasta	28769.3	4	4	5	0.287	FSASGELGNGNIK	K	L	0.95	3.87	0	1	0	0	2	1293.64	169	181
rebeca_corrected data11nov2011_bycell	A431	Exp1 A431	24out_exp1_A431_Rebeca-01	Proliferating cell nuclear antigen	IPI00021700	ipi.HUMAN.v3.86.fasta	28769.3	4	4	5	0.287	LMDLDVEQLGIPEQEYSCVVK	K	M	0.95	4.68	0	2	0	0	2	2465.19	118	138
rebeca_corrected data11nov2011_bycell	A431	Exp1 A431	24out_exp1_A431_Rebeca-01	cDNA FLJ53927, highly similar to Beta-hexosaminidase alpha chain	IPI00027851	ipi.HUMAN.v3.86.fasta	62014.4	1	1	2	0.0463	ISYGPDWKDFYVVEPLAFEGTPEQK	R	A	0.95	3.66	0	0	2	0	2	2915.41	436	460
rebeca_corrected data11nov2011_bycell	A431	Exp1 A431	24out_exp1_A431_Rebeca-01	Heterogeneous nuclear ribonucleoprotein L	IPI00027834	ipi.HUMAN.v3.86.fasta	64132.8	1	1	2	0.0594	YGPQYGHPPPPPPPPEYGPHADSPVLMVYGLDQSK	R	M	0.95	5.21	0	0	0	2	2	3784.81	359	393
rebeca_corrected data11nov2011_bycell	A431	Exp1 A431	24out_exp1_A431_Rebeca-01	Isoform 4 of Zinc finger MYM-type protein 5	IPI00900280	ipi.HUMAN.v3.86.fasta	74818.8	1	1	1	0.0508	MNVAGDLFQNGEFATHHSPDSWISQSASFPSNQK	R	Q	0.95	2.55	0	0	1	0	2	3734.69	177	210
rebeca_corrected data11nov2011_bycell	A431	Exp1 A431	24out_exp1_A431_Rebeca-01	Adenosylhomocysteinase	IPI00012007	ipi.HUMAN.v3.86.fasta	47717.1	10	11	16	0.329	ALDIAENEMPGLMR	K	M	0.95	3.06	0	2	0	0	2	1559.76	21	34
rebeca_corrected data11nov2011_bycell	A431	Exp1 A431	24out_exp1_A431_Rebeca-01	Adenosylhomocysteinase	IPI00012007	ipi.HUMAN.v3.86.fasta	47717.1	10	11	16	0.329	DGPLNMILDDGGDLTNLIHTK	K	Y	0.95	3.14	0	0	3	0	2	2252.12	122	142
rebeca_corrected data11nov2011_bycell	A431	Exp1 A431	24out_exp1_A431_Rebeca-01	Adenosylhomocysteinase	IPI00012007	ipi.HUMAN.v3.86.fasta	47717.1	10	11	16	0.329	GISEETTTGVHNLYK	R	M	0.95	3.32	0	1	0	0	2	1648.82	152	166
rebeca_corrected data11nov2011_bycell	A431	Exp1 A431	24out_exp1_A431_Rebeca-01	Adenosylhomocysteinase	IPI00012007	ipi.HUMAN.v3.86.fasta	47717.1	10	11	16	0.329	KALDIAENEMPGLMR	R	M	0.95	4.27	0	1	0	0	2	1687.85	20	34
rebeca_corrected data11nov2011_bycell	A431	Exp1 A431	24out_exp1_A431_Rebeca-01	Adenosylhomocysteinase	IPI00012007	ipi.HUMAN.v3.86.fasta	47717.1	10	11	16	0.329	KLDEAVAEAHLGK	K	L	0.95	3.19	0	1	0	0	2	1380.75	389	401
rebeca_corrected data11nov2011_bycell	A431	Exp1 A431	24out_exp1_A431_Rebeca-01	Adenosylhomocysteinase	IPI00012007	ipi.HUMAN.v3.86.fasta	47717.1	10	11	16	0.329	QAQYLGMSCDGPFKPDHYRY	K	-	0.95	3.29	0	2	0	0	2	2433.08	413	432
rebeca_corrected data11nov2011_bycell	A431	Exp1 A431	24out_exp1_A431_Rebeca-01	Adenosylhomocysteinase	IPI00012007	ipi.HUMAN.v3.86.fasta	47717.1	10	11	16	0.329	SKFDNLYGCR	K	E	0.95	2.99	0	1	0	0	2	1259.58	187	196
rebeca_corrected data11nov2011_bycell	A431	Exp1 A431	24out_exp1_A431_Rebeca-01	Adenosylhomocysteinase	IPI00012007	ipi.HUMAN.v3.86.fasta	47717.1	10	11	16	0.329	VADIGLAAWGR	K	K	0.95	2.98	0	1	0	0	2	1128.62	9	19
rebeca_corrected data11nov2011_bycell	A431	Exp1 A431	24out_exp1_A431_Rebeca-01	Adenosylhomocysteinase	IPI00012007	ipi.HUMAN.v3.86.fasta	47717.1	10	11	16	0.329	VAVVAGYGDVGKGCAQALR	K	G	0.95	2.72	0	2	1	0	2	1890.99	215	233
rebeca_corrected data11nov2011_bycell	A431	Exp1 A431	24out_exp1_A431_Rebeca-01	Adenosylhomocysteinase	IPI00012007	ipi.HUMAN.v3.86.fasta	47717.1	10	11	16	0.329	WLNENAVEKVNIKPQVDR	K	Y	0.95	2.53	0	0	1	0	2	2152.15	310	327
rebeca_corrected data11nov2011_bycell	A431	Exp1 A431	24out_exp1_A431_Rebeca-01	Fascin	IPI00163187	ipi.HUMAN.v3.86.fasta	54530.3	1	1	2	0.0264	LSCFAQTVSPAEK	R	W	0.95	3.72	0	2	0	0	2	1437.7	119	131
rebeca_corrected data11nov2011_bycell	A431	Exp1 A431	24out_exp1_A431_Rebeca-01	Chloride intracellular channel protein 1	IPI00010896	ipi.HUMAN.v3.86.fasta	26923.3	6	7	13	0.419	EEFASTCPDDEEIELAYEQVAK	R	A	0.95	4.09	0	2	3	0	2	2573.12	217	238
rebeca_corrected data11nov2011_bycell	A431	Exp1 A431	24out_exp1_A431_Rebeca-01	Chloride intracellular channel protein 1	IPI00010896	ipi.HUMAN.v3.86.fasta	26923.3	6	7	13	0.419	KFLDGNELTLADCNLLPK	R	L	0.95	2.87	0	0	1	0	2	2061.07	166	183
rebeca_corrected data11nov2011_bycell	A431	Exp1 A431	24out_exp1_A431_Rebeca-01	Chloride intracellular channel protein 1	IPI00010896	ipi.HUMAN.v3.86.fasta	26923.3	6	7	13	0.419	LAALNPESNTAGLDIFAK	K	F	0.95	4.82	0	4	0	0	2	1844.98	96	113
rebeca_corrected data11nov2011_bycell	A431	Exp1 A431	24out_exp1_A431_Rebeca-01	Chloride intracellular channel protein 1	IPI00010896	ipi.HUMAN.v3.86.fasta	26923.3	6	7	13	0.419	NSNPALNDNLEK	K	G	0.95	2.99	0	1	0	0	2	1328.64	120	131
rebeca_corrected data11nov2011_bycell	A431	Exp1 A431	24out_exp1_A431_Rebeca-01	Chloride intracellular channel protein 1	IPI00010896	ipi.HUMAN.v3.86.fasta	26923.3	6	7	13	0.419	NSNPALNDNLEKGLLK	K	A	0.95	3.01	0	1	0	0	2	1739.93	120	135
rebeca_corrected data11nov2011_bycell	A431	Exp1 A431	24out_exp1_A431_Rebeca-01	Chloride intracellular channel protein 1	IPI00010896	ipi.HUMAN.v3.86.fasta	26923.3	6	7	13	0.419	VLDNYLTSPLPEEVDETSAEDEGVSQRK	K	F	0.95	2.53	0	0	1	0	2	3120.49	139	166
rebeca_corrected data11nov2011_bycell	A431	Exp1 A431	24out_exp1_A431_Rebeca-01	14-3-3 protein theta	IPI00018146	ipi.HUMAN.v3.86.fasta	27765.4	4	6	7	0.339	AVTEQGAELSNEER	K	N	0.95	4.35	0	1	0	0	2	1532.72	28	41
rebeca_corrected data11nov2011_bycell	A431	Exp1 A431	24out_exp1_A431_Rebeca-01	14-3-3 protein theta	IPI00018146	ipi.HUMAN.v3.86.fasta	27765.4	4	6	7	0.339	DSTLIMQLLR	K	D	0.95	2.66	0	1	0	0	2	1189.66	213	222
rebeca_corrected data11nov2011_bycell	A431	Exp1 A431	24out_exp1_A431_Rebeca-01	14-3-3 protein theta	IPI00018146	ipi.HUMAN.v3.86.fasta	27765.4	4	6	7	0.339	LAEQAERYDDMATCMK	K	A	0.95	3.52	0	1	0	0	2	1931.83	12	27
rebeca_corrected data11nov2011_bycell	A431	Exp1 A431	24out_exp1_A431_Rebeca-01	14-3-3 protein theta	IPI00018146	ipi.HUMAN.v3.86.fasta	27765.4	4	6	7	0.339	SICTTVLELLDKYLIANATNPESK	R	V	0.95	5.07	0	1	2	1	2	2693.41	92	115
rebeca_corrected data11nov2011_bycell	A431	Exp1 A431	24out_exp1_A431_Rebeca-01	14-3-3 protein theta	IPI00018146	ipi.HUMAN.v3.86.fasta	27765.4	4	6	7	0.339	TAFDEAIAELDTLNEDSYKDSTLIMQLLR	K	D	0.95	5.21	0	0	1	0	2	3315.63	194	222
rebeca_corrected data11nov2011_bycell	A431	Exp1 A431	24out_exp1_A431_Rebeca-01	Heat shock 70 kDa protein 6	IPI00339269	ipi.HUMAN.v3.86.fasta	71028.8	1	1	1	0.143	AMTKDNNLLGR	R	F	0.95	3.08	0	1	0	0	2	1232.64	450	460
rebeca_corrected data11nov2011_bycell	A431	Exp1 A431	24out_exp1_A431_Rebeca-01	Heat shock 70 kDa protein 6	IPI00339269	ipi.HUMAN.v3.86.fasta	71028.8	1	1	1	0.143	ARFEELCSDLFR	R	S	0.95	3.19	0	1	0	0	2	1542.74	302	313
rebeca_corrected data11nov2011_bycell	A431	Exp1 A431	24out_exp1_A431_Rebeca-01	Heat shock 70 kDa protein 6	IPI00339269	ipi.HUMAN.v3.86.fasta	71028.8	1	1	1	0.143	ATAGDTHLGGEDFDNR	K	L	0.95	3.27	0	1	1	0	2	1675.73	223	238
rebeca_corrected data11nov2011_bycell	A431	Exp1 A431	24out_exp1_A431_Rebeca-01	Heat shock 70 kDa protein 6	IPI00339269	ipi.HUMAN.v3.86.fasta	71028.8	1	1	1	0.143	FEELCSDLFR	R	S	0.95	2.36	0	1	0	0	2	1315.6	304	313
rebeca_corrected data11nov2011_bycell	A431	Exp1 A431	24out_exp1_A431_Rebeca-01	Heat shock 70 kDa protein 6	IPI00339269	ipi.HUMAN.v3.86.fasta	71028.8	1	1	1	0.143	IINEPTAAAIAYGLDR	R	R	0.95	4.04	0	1	1	0	2	1687.9	174	189
rebeca_corrected data11nov2011_bycell	A431	Exp1 A431	24out_exp1_A431_Rebeca-01	Heat shock 70 kDa protein 6	IPI00339269	ipi.HUMAN.v3.86.fasta	71028.8	1	1	1	0.143	LLQDFFNGKELNK	K	S	0.95	3.22	0	1	0	0	2	1565.83	351	363
rebeca_corrected data11nov2011_bycell	A431	Exp1 A431	24out_exp1_A431_Rebeca-01	Heat shock 70 kDa protein 6	IPI00339269	ipi.HUMAN.v3.86.fasta	71028.8	1	1	1	0.143	TTPSYVAFTDTER	R	L	0.95	2.53	0	1	0	0	2	1487.7	39	51
rebeca_corrected data11nov2011_bycell	A431	Exp1 A431	24out_exp1_A431_Rebeca-01	Heat shock 70 kDa protein 6	IPI00339269	ipi.HUMAN.v3.86.fasta	71028.8	1	1	1	0.143	VEILANDQGNR	R	T	0.95	2.39	0	1	0	0	2	1228.63	28	38
rebeca_corrected data11nov2011_bycell	A431	Exp1 A431	24out_exp1_A431_Rebeca-01	Microtubule-associated protein RP/EB family member 1	IPI00017596	ipi.HUMAN.v3.86.fasta	29999.5	6	8	10	0.362	FFDANYDGKDYDPVAAR	K	Q	0.95	3.75	0	1	1	0	2	1963.88	114	130
rebeca_corrected data11nov2011_bycell	A431	Exp1 A431	24out_exp1_A431_Rebeca-01	Microtubule-associated protein RP/EB family member 1	IPI00017596	ipi.HUMAN.v3.86.fasta	29999.5	6	8	10	0.362	FQDNFEFVQWFKK	K	F	0.95	2.6	0	0	1	0	2	1762.86	101	113
rebeca_corrected data11nov2011_bycell	A431	Exp1 A431	24out_exp1_A431_Rebeca-01	Microtubule-associated protein RP/EB family member 1	IPI00017596	ipi.HUMAN.v3.86.fasta	29999.5	6	8	10	0.362	GKFQDNFEFVQWFK	K	K	0.95	3.13	0	0	1	0	2	1819.88	99	112
rebeca_corrected data11nov2011_bycell	A431	Exp1 A431	24out_exp1_A431_Rebeca-01	Microtubule-associated protein RP/EB family member 1	IPI00017596	ipi.HUMAN.v3.86.fasta	29999.5	6	8	10	0.362	IEQLCSGAAYCQFMDMLFPGSIALKK	K	V	0.95	3.23	0	0	1	0	2	2978.43	35	60
rebeca_corrected data11nov2011_bycell	A431	Exp1 A431	24out_exp1_A431_Rebeca-01	Microtubule-associated protein RP/EB family member 1	IPI00017596	ipi.HUMAN.v3.86.fasta	29999.5	6	8	10	0.362	NIELICQENEGENDPVLQR	R	I	0.95	6.17	0	2	1	0	2	2270.07	223	241
rebeca_corrected data11nov2011_bycell	A431	Exp1 A431	24out_exp1_A431_Rebeca-01	Microtubule-associated protein RP/EB family member 1	IPI00017596	ipi.HUMAN.v3.86.fasta	29999.5	6	8	10	0.362	QGQETAVAPSLVAPALNKPK	R	K	0.95	3.19	0	0	2	0	2	2019.12	131	150
rebeca_corrected data11nov2011_bycell	A431	Exp1 A431	24out_exp1_A431_Rebeca-01	Isoform 1 of Neurobeachin	IPI00328195,IPI00964042,IPI01011585	ipi.HUMAN.v3.86.fasta	327823	1	1	1	0.00984	AMDLSHDQRTLITGMASGSIVAFNIDFNR	R	W	0.95	2.65	0	0	1	0	2	3212.55	2909	2937
rebeca_corrected data11nov2011_bycell	A431	Exp1 A431	24out_exp1_A431_Rebeca-01	Protein RCC2	IPI00465044	ipi.HUMAN.v3.86.fasta	56084.8	2	2	2	0.0498	AVQDLCGWR	K	I	0.95	2.39	0	1	0	0	2	1104.53	423	431
rebeca_corrected data11nov2011_bycell	A431	Exp1 A431	24out_exp1_A431_Rebeca-01	Protein RCC2	IPI00465044	ipi.HUMAN.v3.86.fasta	56084.8	2	2	2	0.0498	LIEGLSHEVIVSAACGR	R	N	0.95	4.18	0	1	0	0	2	1810.95	195	211
rebeca_corrected data11nov2011_bycell	A431	Exp1 A431	24out_exp1_A431_Rebeca-01	cDNA FLJ55574, highly similar to Calnexin	IPI00020984,IPI00941747	ipi.HUMAN.v3.86.fasta	71504.8	1	1	3	0.0239	KIPNPDFFEDLEPFR	R	M	0.95	3	0	0	3	0	2	1863.93	436	450
rebeca_corrected data11nov2011_bycell	A431	Exp1 A431	24out_exp1_A431_Rebeca-01	Fructose-bisphosphate aldolase	IPI00418262	ipi.HUMAN.v3.86.fasta	48408.3	3	4	4	0.18	ALQASALNAWR	R	G	0.95	3.11	0	1	0	0	2	1200.65	392	402
rebeca_corrected data11nov2011_bycell	A431	Exp1 A431	24out_exp1_A431_Rebeca-01	Fructose-bisphosphate aldolase	IPI00418262	ipi.HUMAN.v3.86.fasta	48408.3	3	4	4	0.18	TPSALAILENANVLAR	R	Y	0.95	3.45	0	0	1	0	2	1652.93	245	260
rebeca_corrected data11nov2011_bycell	A431	Exp1 A431	24out_exp1_A431_Rebeca-01	Fructose-bisphosphate aldolase	IPI00418262	ipi.HUMAN.v3.86.fasta	48408.3	3	4	4	0.18	VDKGVVPLAGTDGETTTQGLDGLSER	K	C	0.95	5.26	0	1	1	0	2	2615.32	196	221
rebeca_corrected data11nov2011_bycell	A431	Exp1 A431	24out_exp1_A431_Rebeca-01	Fructose-bisphosphate aldolase	IPI00418262	ipi.HUMAN.v3.86.fasta	48408.3	3	4	4	0.18	YASICQQNGIVPIVEPEILPDGDHDLK	R	R	0.95	5.24	0	0	4	0	2	3020.5	261	287
rebeca_corrected data11nov2011_bycell	A431	Exp1 A431	24out_exp1_A431_Rebeca-01	Fructose-bisphosphate aldolase	IPI00418262	ipi.HUMAN.v3.86.fasta	48408.3	3	4	4	0.18	YASICQQNGIVPIVEPEILPDGDHDLKR	R	C	0.95	5.59	0	0	2	0	2	3176.61	261	288
rebeca_corrected data11nov2011_bycell	A431	Exp1 A431	24out_exp1_A431_Rebeca-01	Malate dehydrogenase, cytoplasmic	IPI00916111,IPI00952583	ipi.HUMAN.v3.86.fasta	36426.9	6	6	8	0.251	FVEGLPINDFSR	K	E	0.95	2.49	0	1	0	0	2	1393.71	299	310
rebeca_corrected data11nov2011_bycell	A431	Exp1 A431	24out_exp1_A431_Rebeca-01	Malate dehydrogenase, cytoplasmic	IPI00916111,IPI00952583	ipi.HUMAN.v3.86.fasta	36426.9	6	6	8	0.251	LGVTANDVK	K	N	0.95	2.56	0	1	0	0	2	916.51	171	179
rebeca_corrected data11nov2011_bycell	A431	Exp1 A431	24out_exp1_A431_Rebeca-01	Malate dehydrogenase, cytoplasmic	IPI00916111,IPI00952583	ipi.HUMAN.v3.86.fasta	36426.9	6	6	8	0.251	NVIIWGNHSSTQYPDVNHAK	K	V	0.95	3.48	0	0	2	0	2	2280.12	180	199
rebeca_corrected data11nov2011_bycell	A431	Exp1 A431	24out_exp1_A431_Rebeca-01	Malate dehydrogenase, cytoplasmic	IPI00916111,IPI00952583	ipi.HUMAN.v3.86.fasta	36426.9	6	6	8	0.251	SAPSIPKENFSCLTR	K	L	0.95	2.81	0	2	0	0	2	1706.85	143	157
rebeca_corrected data11nov2011_bycell	A431	Exp1 A431	24out_exp1_A431_Rebeca-01	Malate dehydrogenase, cytoplasmic	IPI00916111,IPI00952583	ipi.HUMAN.v3.86.fasta	36426.9	6	6	8	0.251	SQGAALDKYAK	K	K	0.95	3.03	0	1	0	0	2	1151.61	111	121
rebeca_corrected data11nov2011_bycell	A431	Exp1 A431	24out_exp1_A431_Rebeca-01	Malate dehydrogenase, cytoplasmic	IPI00916111,IPI00952583	ipi.HUMAN.v3.86.fasta	36426.9	6	6	8	0.251	VIVVGNPANTNCLTASK	K	S	0.95	4.95	0	1	0	0	2	1757.92	126	142
rebeca_corrected data11nov2011_bycell	A431	Exp1 A431	24out_exp1_A431_Rebeca-01	cDNA FLJ56389, highly similar to Elongation factor 1-gamma	IPI00000875,IPI00937615	ipi.HUMAN.v3.86.fasta	56150.9	6	6	8	0.205	AAAPAPEEEMDECEQALAAEPK	K	A	0.95	4.54	0	2	0	0	2	2357.03	304	325
rebeca_corrected data11nov2011_bycell	A431	Exp1 A431	24out_exp1_A431_Rebeca-01	cDNA FLJ56389, highly similar to Elongation factor 1-gamma	IPI00000875,IPI00937615	ipi.HUMAN.v3.86.fasta	56150.9	6	6	8	0.205	ALIAAQYSGAQVR	K	V	0.95	2.99	0	1	0	0	2	1347.74	68	80
rebeca_corrected data11nov2011_bycell	A431	Exp1 A431	24out_exp1_A431_Rebeca-01	cDNA FLJ56389, highly similar to Elongation factor 1-gamma	IPI00000875,IPI00937615	ipi.HUMAN.v3.86.fasta	56150.9	6	6	8	0.205	GSTPEAAAQVVQWVSFADSDIVPPASTWVFPTLGIMHHNK	R	Q	0.95	4.14	0	0	0	1	2	4291.13	136	175
rebeca_corrected data11nov2011_bycell	A431	Exp1 A431	24out_exp1_A431_Rebeca-01	cDNA FLJ56389, highly similar to Elongation factor 1-gamma	IPI00000875,IPI00937615	ipi.HUMAN.v3.86.fasta	56150.9	6	6	8	0.205	ILGLLDAYLK	R	T	0.922	2.52	0	1	0	0	2	1118.68	188	197
rebeca_corrected data11nov2011_bycell	A431	Exp1 A431	24out_exp1_A431_Rebeca-01	cDNA FLJ56389, highly similar to Elongation factor 1-gamma	IPI00000875,IPI00937615	ipi.HUMAN.v3.86.fasta	56150.9	6	6	8	0.205	KAAAPAPEEEMDECEQALAAEPK	K	A	0.95	4.23	0	2	0	0	2	2485.12	303	325
rebeca_corrected data11nov2011_bycell	A431	Exp1 A431	24out_exp1_A431_Rebeca-01	cDNA FLJ56389, highly similar to Elongation factor 1-gamma	IPI00000875,IPI00937615	ipi.HUMAN.v3.86.fasta	56150.9	6	6	8	0.205	KLDPGSEETQTLVR	R	E	0.95	3.2	0	1	0	0	2	1572.82	451	464
rebeca_corrected data11nov2011_bycell	A431	Exp1 A431	24out_exp1_A431_Rebeca-01	histone-binding protein RBBP7 isoform 1	IPI00646512	ipi.HUMAN.v3.86.fasta	52313.9	2	2	2	0.119	IGEEQSAEDAEDGPPELLFIHGGHTAK	K	I	0.95	4.76	0	0	1	0	2	2847.34	393	419
rebeca_corrected data11nov2011_bycell	A431	Exp1 A431	24out_exp1_A431_Rebeca-01	histone-binding protein RBBP7 isoform 1	IPI00646512	ipi.HUMAN.v3.86.fasta	52313.9	2	2	2	0.119	TPSSDVLVFDYTKHPAKPDPSGECNPDLR	K	L	0.95	4.45	0	0	0	1	2	3242.54	187	215
rebeca_corrected data11nov2011_bycell	A431	Exp1 A431	24out_exp1_A431_Rebeca-01	Isoform 1 of T-complex protein 10A homolog	IPI00938122	ipi.HUMAN.v3.86.fasta	38267.6	1	1	1	0.0737	ESHTLALEPAFGKISHLSADEDTTPK	R	Y	0.95	2.71	0	0	1	0	2	2794.39	116	141
rebeca_corrected data11nov2011_bycell	A431	Exp1 A431	24out_exp1_A431_Rebeca-01	Isoform 1 of Protein delta homolog 2	IPI00028381	ipi.HUMAN.v3.86.fasta	40545.6	1	1	2	0.0313	FSCLCPEGFAGR	R	F	0.95	3.53	0	2	0	0	2	1400.61	196	207
rebeca_corrected data11nov2011_bycell	A431	Exp1 A431	24out_exp1_A431_Rebeca-01	cDNA FLJ54149, highly similar to Annexin A7	IPI01011531	ipi.HUMAN.v3.86.fasta	37806.1	2	2	2	0.0685	GAGTDDSTLVR	K	I	0.95	2.68	0	1	0	0	2	1091.53	279	289
rebeca_corrected data11nov2011_bycell	A431	Exp1 A431	24out_exp1_A431_Rebeca-01	cDNA FLJ54149, highly similar to Annexin A7	IPI01011531	ipi.HUMAN.v3.86.fasta	37806.1	2	2	2	0.0685	MANRDLLSSVSR	R	E	0.95	2.65	0	1	0	0	2	1348.7	234	245
rebeca_corrected data11nov2011_bycell	A431	Exp1 A431	24out_exp1_A431_Rebeca-01	Laminin alpha-3 chain variant 1	IPI00377045	ipi.HUMAN.v3.86.fasta	366943	4	4	8	0.0264	ACPCPHTNSFATGCVVNGGDVR	R	C	0.95	4.16	0	0	3	0	2	2376.03	1735	1756
rebeca_corrected data11nov2011_bycell	A431	Exp1 A431	24out_exp1_A431_Rebeca-01	Laminin alpha-3 chain variant 1	IPI00377045	ipi.HUMAN.v3.86.fasta	366943	4	4	8	0.0264	KANDITDEVLDGLNPIQTDVER	R	I	0.95	2.69	0	0	1	0	2	2455.23	2296	2317
rebeca_corrected data11nov2011_bycell	A431	Exp1 A431	24out_exp1_A431_Rebeca-01	Laminin alpha-3 chain variant 1	IPI00377045	ipi.HUMAN.v3.86.fasta	366943	4	4	8	0.0264	SPQTYMDGLLHYVSVISDNSGLR	K	L	0.95	3.28	0	0	3	0	2	2552.25	2841	2863
rebeca_corrected data11nov2011_bycell	A431	Exp1 A431	24out_exp1_A431_Rebeca-01	Laminin alpha-3 chain variant 1	IPI00377045	ipi.HUMAN.v3.86.fasta	366943	4	4	8	0.0264	TQANHGALQFGDIPTSHLLFK	K	L	0.95	3.67	0	0	0	1	2	2295.19	2982	3002
rebeca_corrected data11nov2011_bycell	A431	Exp1 A431	24out_exp1_A431_Rebeca-01	Isoform 1 of S-phase kinase-associated protein 1	IPI00301364,IPI00974176	ipi.HUMAN.v3.86.fasta	18658.4	1	1	1	0.178	TMLEDLGMDDEGDDDPVPLPNVNAAILKK	K	V	0.95	3.28	0	0	1	0	2	3125.5	29	57
rebeca_corrected data11nov2011_bycell	A431	Exp1 A431	24out_exp1_A431_Rebeca-01	Proteasome subunit beta type-4	IPI00555956	ipi.HUMAN.v3.86.fasta	29205	3	3	7	0.223	GVEIEGPLSTETNWDIAHMISGFE	K	-	0.95	4.59	0	2	0	0	2	2632.22	241	264
rebeca_corrected data11nov2011_bycell	A431	Exp1 A431	24out_exp1_A431_Rebeca-01	Proteasome subunit beta type-4	IPI00555956	ipi.HUMAN.v3.86.fasta	29205	3	3	7	0.223	TQNPMVTGTSVLGVK	R	F	0.95	3.32	0	3	0	0	2	1531.82	46	60
rebeca_corrected data11nov2011_bycell	A431	Exp1 A431	24out_exp1_A431_Rebeca-01	Proteasome subunit beta type-4	IPI00555956	ipi.HUMAN.v3.86.fasta	29205	3	3	7	0.223	VNNSTMLGASGDYADFQYLK	R	Q	0.95	4.61	0	2	0	0	2	2194.01	90	109
rebeca_corrected data11nov2011_bycell	A431	Exp1 A431	24out_exp1_A431_Rebeca-01	Isoform Long of Glycylpeptide N-tetradecanoyltransferase 1	IPI00329692	ipi.HUMAN.v3.86.fasta	56807	2	2	4	0.0847	AAYSFYNVHTQTPLLDLMSDALVLAK	K	M	0.95	4.93	0	0	3	0	2	2881.48	418	443
rebeca_corrected data11nov2011_bycell	A431	Exp1 A431	24out_exp1_A431_Rebeca-01	Isoform Long of Glycylpeptide N-tetradecanoyltransferase 1	IPI00329692	ipi.HUMAN.v3.86.fasta	56807	2	2	4	0.0847	FGIGDGNLQYYLYNWK	K	C	0.95	2.92	0	1	0	0	2	1950.94	467	482
rebeca_corrected data11nov2011_bycell	A431	Exp1 A431	24out_exp1_A431_Rebeca-01	Microtubule-associated protein	IPI00880007	ipi.HUMAN.v3.86.fasta	245446	3	3	4	0.0209	TTDMAPSKETEMALAK	K	D	0.95	3.35	0	2	0	0	2	1723.82	264	279
rebeca_corrected data11nov2011_bycell	A431	Exp1 A431	24out_exp1_A431_Rebeca-01	Microtubule-associated protein	IPI00880007	ipi.HUMAN.v3.86.fasta	245446	3	3	4	0.0209	TTTAAAVASTGPSSR	K	S	0.95	2.45	0	1	0	0	2	1377.7	1955	1969
rebeca_corrected data11nov2011_bycell	A431	Exp1 A431	24out_exp1_A431_Rebeca-01	Microtubule-associated protein	IPI00880007	ipi.HUMAN.v3.86.fasta	245446	3	3	4	0.0209	VGSLDNVGHLPAGGAVK	K	T	0.95	2.77	0	1	0	0	2	1590.86	2216	2232
rebeca_corrected data11nov2011_bycell	A431	Exp1 A431	24out_exp1_A431_Rebeca-01	Endoplasmic reticulum resident protein 44	IPI00401264	ipi.HUMAN.v3.86.fasta	46972.5	1	1	1	0.0296	VDCDQHSDIAQR	R	Y	0.95	3.05	0	1	0	0	2	1443.63	90	101
rebeca_corrected data11nov2011_bycell	A431	Exp1 A431	24out_exp1_A431_Rebeca-01	Integral membrane protein 2B	IPI00031821	ipi.HUMAN.v3.86.fasta	30339.1	1	1	1	0.0376	NLLELLINIK	R	A	0.95	2.24	0	1	0	0	2	1182.75	179	188
rebeca_corrected data11nov2011_bycell	A431	Exp1 A431	24out_exp1_A431_Rebeca-01	Nuclease-sensitive element-binding protein 1	IPI00031812	ipi.HUMAN.v3.86.fasta	35923.8	3	4	7	0.17	AADPPAENSSAPEAEQGGAE	K	-	0.95	3.43	0	1	0	0	2	1897.8	305	324
rebeca_corrected data11nov2011_bycell	A431	Exp1 A431	24out_exp1_A431_Rebeca-01	Nuclease-sensitive element-binding protein 1	IPI00031812	ipi.HUMAN.v3.86.fasta	35923.8	3	4	7	0.17	RPQYSNPPVQGEVMEGADNQGAGEQGRPVR	R	Q	0.95	4.22	0	0	3	2	2	3223.53	205	234
rebeca_corrected data11nov2011_bycell	A431	Exp1 A431	24out_exp1_A431_Rebeca-01	Nuclease-sensitive element-binding protein 1	IPI00031812	ipi.HUMAN.v3.86.fasta	35923.8	3	4	7	0.17	RPQYSNPPVQGEVMEGADNQGAGEQGRPVRQNMYR	R	G	0.95	3.79	0	0	0	1	2	3915.84	205	239
rebeca_corrected data11nov2011_bycell	A431	Exp1 A431	24out_exp1_A431_Rebeca-01	Retinol-binding protein 4	IPI00022420,IPI00480192,IPI00844536	ipi.HUMAN.v3.86.fasta	23010.3	2	3	3	0.0995	QRQEELCLAR	R	Q	0.95	2.7	0	1	1	0	2	1302.66	172	181
rebeca_corrected data11nov2011_bycell	A431	Exp1 A431	24out_exp1_A431_Rebeca-01	Retinol-binding protein 4	IPI00022420,IPI00480192,IPI00844536	ipi.HUMAN.v3.86.fasta	23010.3	2	3	3	0.0995	YWGVASFLQK	K	G	0.95	2.43	0	1	0	0	2	1198.63	108	117
rebeca_corrected data11nov2011_bycell	A431	Exp1 A431	24out_exp1_A431_Rebeca-01	Isoform 2 of Calsyntenin-1 (Fragment)	IPI00007257	ipi.HUMAN.v3.86.fasta	108642	13	17	36	0.186	AASEFESSEGVFLFPELR	R	I	0.95	3.35	0	10	0	0	2	2014.98	656	673
rebeca_corrected data11nov2011_bycell	A431	Exp1 A431	24out_exp1_A431_Rebeca-01	Isoform 2 of Calsyntenin-1 (Fragment)	IPI00007257	ipi.HUMAN.v3.86.fasta	108642	13	17	36	0.186	AMQHISYLNSR	K	Q	0.95	2.65	0	0	1	0	2	1319.65	591	601
rebeca_corrected data11nov2011_bycell	A431	Exp1 A431	24out_exp1_A431_Rebeca-01	Isoform 2 of Calsyntenin-1 (Fragment)	IPI00007257	ipi.HUMAN.v3.86.fasta	108642	13	17	36	0.186	ATVHIQVNDVNEYAPVFK	K	E	0.95	3.84	0	2	1	0	2	2044.05	138	155
rebeca_corrected data11nov2011_bycell	A431	Exp1 A431	24out_exp1_A431_Rebeca-01	Isoform 2 of Calsyntenin-1 (Fragment)	IPI00007257	ipi.HUMAN.v3.86.fasta	108642	13	17	36	0.186	ATVHIQVNDVNEYAPVFKEK	K	S	0.95	5.68	0	3	1	1	2	2301.19	138	157
rebeca_corrected data11nov2011_bycell	A431	Exp1 A431	24out_exp1_A431_Rebeca-01	Isoform 2 of Calsyntenin-1 (Fragment)	IPI00007257	ipi.HUMAN.v3.86.fasta	108642	13	17	36	0.186	EGLDLQVLEDSGR	K	G	0.95	3.38	0	1	0	0	2	1430.71	553	565
rebeca_corrected data11nov2011_bycell	A431	Exp1 A431	24out_exp1_A431_Rebeca-01	Isoform 2 of Calsyntenin-1 (Fragment)	IPI00007257	ipi.HUMAN.v3.86.fasta	108642	13	17	36	0.186	FKLICSELNGR	K	Y	0.95	3.04	0	1	0	0	2	1336.7	780	790
rebeca_corrected data11nov2011_bycell	A431	Exp1 A431	24out_exp1_A431_Rebeca-01	Isoform 2 of Calsyntenin-1 (Fragment)	IPI00007257	ipi.HUMAN.v3.86.fasta	108642	13	17	36	0.186	IHGQNVPFDAVVVDKSTGEGVIR	K	S	0.95	5.59	0	0	2	0	2	2437.28	79	101
rebeca_corrected data11nov2011_bycell	A431	Exp1 A431	24out_exp1_A431_Rebeca-01	Isoform 2 of Calsyntenin-1 (Fragment)	IPI00007257	ipi.HUMAN.v3.86.fasta	108642	13	17	36	0.186	IPDGVVSVSPK	R	E	0.95	3.06	0	1	0	0	2	1097.62	363	373
rebeca_corrected data11nov2011_bycell	A431	Exp1 A431	24out_exp1_A431_Rebeca-01	Isoform 2 of Calsyntenin-1 (Fragment)	IPI00007257	ipi.HUMAN.v3.86.fasta	108642	13	17	36	0.186	IPDGVVSVSPKEPFTISVWMR	R	H	0.95	4.35	0	2	6	0	2	2344.24	363	383
rebeca_corrected data11nov2011_bycell	A431	Exp1 A431	24out_exp1_A431_Rebeca-01	Isoform 2 of Calsyntenin-1 (Fragment)	IPI00007257	ipi.HUMAN.v3.86.fasta	108642	13	17	36	0.186	LTVTAYDCGK	K	K	0.95	2.88	0	1	0	0	2	1127.54	225	234
rebeca_corrected data11nov2011_bycell	A431	Exp1 A431	24out_exp1_A431_Rebeca-01	Isoform 2 of Calsyntenin-1 (Fragment)	IPI00007257	ipi.HUMAN.v3.86.fasta	108642	13	17	36	0.186	VEAVDADCSPQFSQICSYEIITPDVPFTVDKDGYIK	R	N	0.95	5.72	0	0	1	0	2	4106.93	175	210
rebeca_corrected data11nov2011_bycell	A431	Exp1 A431	24out_exp1_A431_Rebeca-01	Isoform 2 of Calsyntenin-1 (Fragment)	IPI00007257	ipi.HUMAN.v3.86.fasta	108642	13	17	36	0.186	VIDCLYTCK	K	E	0.95	3.03	0	1	0	0	2	1171.55	544	552
rebeca_corrected data11nov2011_bycell	A431	Exp1 A431	24out_exp1_A431_Rebeca-01	Isoform 2 of Calsyntenin-1 (Fragment)	IPI00007257	ipi.HUMAN.v3.86.fasta	108642	13	17	36	0.186	YRPAEFHWK	K	L	0.95	2.73	0	0	1	0	2	1233.62	431	439
rebeca_corrected data11nov2011_bycell	A431	Exp1 A431	24out_exp1_A431_Rebeca-01	Isoform 1 of Armadillo repeat-containing protein 3	IPI00217612,IPI00844025	ipi.HUMAN.v3.86.fasta	96409.1	1	1	1	0.0218	GEENKTTLLELGAVEPLTK	K	L	0.95	2.44	0	1	0	0	2	2042.1	56	74
rebeca_corrected data11nov2011_bycell	A431	Exp1 A431	24out_exp1_A431_Rebeca-01	Inter-alpha-trypsin inhibitor heavy chain H1	IPI00292530	ipi.HUMAN.v3.86.fasta	101390	1	1	1	0.0132	AAISGENAGLVR	K	A	0.95	3.05	0	1	0	0	2	1157.63	126	137
rebeca_corrected data11nov2011_bycell	A431	Exp1 A431	24out_exp1_A431_Rebeca-01	Barrier-to-autointegration factor	IPI00026087	ipi.HUMAN.v3.86.fasta	10058.7	1	1	1	0.27	DFVAEPMGEKPVGSLAGIGEVLGK	R	K	0.95	3.26	0	0	1	0	2	2400.25	9	32
rebeca_corrected data11nov2011_bycell	A431	Exp1 A431	24out_exp1_A431_Rebeca-01	Isoform Long of Splicing factor, proline- and glutamine-rich	IPI00010740	ipi.HUMAN.v3.86.fasta	76149.5	2	2	2	0.0523	GGRQHHPPYHQQHHQGPPPGGPGGR	R	S	0.95	3.82	0	0	0	1	2	2673.28	243	267
rebeca_corrected data11nov2011_bycell	A431	Exp1 A431	24out_exp1_A431_Rebeca-01	Isoform Long of Splicing factor, proline- and glutamine-rich	IPI00010740	ipi.HUMAN.v3.86.fasta	76149.5	2	2	2	0.0523	RMEELHNQEMQK	R	R	0.95	2.72	0	0	1	0	2	1572.73	548	559
rebeca_corrected data11nov2011_bycell	A431	Exp1 A431	24out_exp1_A431_Rebeca-01	Protein CYR61	IPI00299219	ipi.HUMAN.v3.86.fasta	42026	6	6	11	0.304	AQSEGRPCEYNSR	R	I	0.95	2.78	0	1	0	0	2	1553.68	93	105
rebeca_corrected data11nov2011_bycell	A431	Exp1 A431	24out_exp1_A431_Rebeca-01	Protein CYR61	IPI00299219	ipi.HUMAN.v3.86.fasta	42026	6	6	11	0.304	GLECNFGASSTALK	K	G	0.95	3.41	0	4	0	0	2	1454.69	75	88
rebeca_corrected data11nov2011_bycell	A431	Exp1 A431	24out_exp1_A431_Rebeca-01	Protein CYR61	IPI00299219	ipi.HUMAN.v3.86.fasta	42026	6	6	11	0.304	HQCTCIDGAVGCIPLCPQELSLPNLGCPNPR	K	L	0.95	5.5	0	0	3	0	2	3533.62	119	149
rebeca_corrected data11nov2011_bycell	A431	Exp1 A431	24out_exp1_A431_Rebeca-01	Protein CYR61	IPI00299219	ipi.HUMAN.v3.86.fasta	42026	6	6	11	0.304	IYQNGESFQPNCK	R	H	0.95	3.69	0	1	0	0	2	1584.71	106	118
rebeca_corrected data11nov2011_bycell	A431	Exp1 A431	24out_exp1_A431_Rebeca-01	Protein CYR61	IPI00299219	ipi.HUMAN.v3.86.fasta	42026	6	6	11	0.304	QLNEDCSKTQPCDHTK	K	G	0.95	2.57	0	0	1	0	2	1960.85	59	74
rebeca_corrected data11nov2011_bycell	A431	Exp1 A431	24out_exp1_A431_Rebeca-01	Protein CYR61	IPI00299219	ipi.HUMAN.v3.86.fasta	42026	6	6	11	0.304	VTGQCCEEWVCDEDSIKDPMEDQDGLLGK	K	E	0.95	5.49	0	0	1	0	2	3413.43	153	181
rebeca_corrected data11nov2011_bycell	A431	Exp1 A431	24out_exp1_A431_Rebeca-01	Isoform 4 of Interleukin enhancer-binding factor 3	IPI01018179	ipi.HUMAN.v3.86.fasta	75509	1	1	2	0.0201	VLQDMGLPTGAEGR	K	D	0.95	2.93	0	2	0	0	2	1443.73	461	474
rebeca_corrected data11nov2011_bycell	A431	Exp1 A431	24out_exp1_A431_Rebeca-01	Isoform APP770 of Amyloid beta A4 protein (Fragment)	IPI00006608	ipi.HUMAN.v3.86.fasta	86941.3	6	6	7	0.118	AVIQHFQEKVESLEQEAANER	K	Q	0.95	3.74	0	0	1	0	2	2455.22	430	450
rebeca_corrected data11nov2011_bycell	A431	Exp1 A431	24out_exp1_A431_Rebeca-01	Isoform APP770 of Amyloid beta A4 protein (Fragment)	IPI00006608	ipi.HUMAN.v3.86.fasta	86941.3	6	6	7	0.118	CLVGEFVSDALLVPDKCK	R	F	0.95	4.15	0	0	1	0	2	2050.04	117	134
rebeca_corrected data11nov2011_bycell	A431	Exp1 A431	24out_exp1_A431_Rebeca-01	Isoform APP770 of Amyloid beta A4 protein (Fragment)	IPI00006608	ipi.HUMAN.v3.86.fasta	86941.3	6	6	7	0.118	ISYGNDALMPSLTETK	R	T	0.95	2.23	0	1	0	0	2	1739.85	586	601
rebeca_corrected data11nov2011_bycell	A431	Exp1 A431	24out_exp1_A431_Rebeca-01	Isoform APP770 of Amyloid beta A4 protein (Fragment)	IPI00006608	ipi.HUMAN.v3.86.fasta	86941.3	6	6	7	0.118	LALENYITALQAVPPRPR	R	H	0.95	2.51	0	0	1	0	2	2022.15	471	488
rebeca_corrected data11nov2011_bycell	A431	Exp1 A431	24out_exp1_A431_Rebeca-01	Isoform APP770 of Amyloid beta A4 protein (Fragment)	IPI00006608	ipi.HUMAN.v3.86.fasta	86941.3	6	6	7	0.118	THPHFVIPYR	K	C	0.95	2.9	0	0	2	0	2	1266.67	107	116
rebeca_corrected data11nov2011_bycell	A431	Exp1 A431	24out_exp1_A431_Rebeca-01	Isoform APP770 of Amyloid beta A4 protein (Fragment)	IPI00006608	ipi.HUMAN.v3.86.fasta	86941.3	6	6	7	0.118	VEAMLNDR	R	R	0.95	2.68	0	1	0	0	2	947.462	461	468
rebeca_corrected data11nov2011_bycell	A431	Exp1 A431	24out_exp1_A431_Rebeca-01	Glutathione synthetase	IPI00010706	ipi.HUMAN.v3.86.fasta	52385.9	2	2	2	0.0696	ALAEGVLLR	R	T	0.95	2.68	0	1	0	0	2	941.578	26	34
rebeca_corrected data11nov2011_bycell	A431	Exp1 A431	24out_exp1_A431_Rebeca-01	Glutathione synthetase	IPI00010706	ipi.HUMAN.v3.86.fasta	52385.9	2	2	2	0.0696	VQQELSRPGMLEMLLPGQPEAVAR	K	L	0.95	3.14	0	0	1	0	2	2649.39	307	330
rebeca_corrected data11nov2011_bycell	A431	Exp1 A431	24out_exp1_A431_Rebeca-01	cDNA FLJ60539, highly similar to Nucleosome assembly protein 1-like 1	IPI00797545	ipi.HUMAN.v3.86.fasta	44600.7	3	3	6	0.128	NVDLLSDMVQEHDEPILK	K	H	0.95	5.43	0	3	0	0	2	2095.04	177	194
rebeca_corrected data11nov2011_bycell	A431	Exp1 A431	24out_exp1_A431_Rebeca-01	cDNA FLJ60539, highly similar to Nucleosome assembly protein 1-like 1	IPI00797545	ipi.HUMAN.v3.86.fasta	44600.7	3	3	6	0.128	QLTVQMMQNPQILAALQER	R	L	0.95	5.23	0	1	0	0	2	2212.16	37	55
rebeca_corrected data11nov2011_bycell	A431	Exp1 A431	24out_exp1_A431_Rebeca-01	cDNA FLJ60539, highly similar to Nucleosome assembly protein 1-like 1	IPI00797545	ipi.HUMAN.v3.86.fasta	44600.7	3	3	6	0.128	YAVLYQPLFDKR	K	F	0.95	3.16	0	2	0	0	2	1512.82	106	117
rebeca_corrected data11nov2011_bycell	A431	Exp1 A431	24out_exp1_A431_Rebeca-01	Isoform 1 of 60S ribosomal protein L12	IPI00024933	ipi.HUMAN.v3.86.fasta	17819.1	1	1	1	0.0909	CTGGEVGATSALAPK	R	I	0.95	3.67	0	1	0	0	2	1418.69	17	31
rebeca_corrected data11nov2011_bycell	A431	Exp1 A431	24out_exp1_A431_Rebeca-01	Protein FAM3C	IPI00334282	ipi.HUMAN.v3.86.fasta	24680.9	3	3	4	0.163	MASGAANVVGPK	K	I	0.95	3.1	0	1	0	0	2	1101.57	73	84
rebeca_corrected data11nov2011_bycell	A431	Exp1 A431	24out_exp1_A431_Rebeca-01	Protein FAM3C	IPI00334282	ipi.HUMAN.v3.86.fasta	24680.9	3	3	4	0.163	TGEVLDTKYFDMWGGDVAPFIEFLK	K	A	0.95	3.69	0	0	1	0	2	2878.4	113	137
rebeca_corrected data11nov2011_bycell	A431	Exp1 A431	24out_exp1_A431_Rebeca-01	Protein FAM3C	IPI00334282	ipi.HUMAN.v3.86.fasta	24680.9	3	3	4	0.163	YFDMWGGDVAPFIEFLK	K	A	0.95	3.89	0	2	0	0	2	2034.97	121	137
rebeca_corrected data11nov2011_bycell	A431	Exp1 A431	24out_exp1_A431_Rebeca-01	Hepatoma-derived growth factor	IPI00020956	ipi.HUMAN.v3.86.fasta	26788.6	5	5	8	0.262	CGDLVFAK	K	M	0.95	2.85	0	1	0	0	2	909.45	12	19
rebeca_corrected data11nov2011_bycell	A431	Exp1 A431	24out_exp1_A431_Rebeca-01	Hepatoma-derived growth factor	IPI00020956	ipi.HUMAN.v3.86.fasta	26788.6	5	5	8	0.262	DLFPYEESKEK	K	F	0.95	2.34	0	1	0	0	2	1384.66	62	72
rebeca_corrected data11nov2011_bycell	A431	Exp1 A431	24out_exp1_A431_Rebeca-01	Hepatoma-derived growth factor	IPI00020956	ipi.HUMAN.v3.86.fasta	26788.6	5	5	8	0.262	EAENPEGEEKEAATLEVERPLPMEVEK	K	N	0.95	5.08	0	0	2	0	2	3053.46	171	197
rebeca_corrected data11nov2011_bycell	A431	Exp1 A431	24out_exp1_A431_Rebeca-01	Hepatoma-derived growth factor	IPI00020956	ipi.HUMAN.v3.86.fasta	26788.6	5	5	8	0.262	GFSEGLWEIENNPTVK	K	A	0.95	3.17	0	1	0	0	2	1819.89	81	96
rebeca_corrected data11nov2011_bycell	A431	Exp1 A431	24out_exp1_A431_Rebeca-01	Hepatoma-derived growth factor	IPI00020956	ipi.HUMAN.v3.86.fasta	26788.6	5	5	8	0.262	KGFSEGLWEIENNPTVK	R	A	0.95	5.56	0	3	0	0	2	1947.98	80	96
rebeca_corrected data11nov2011_bycell	A431	Exp1 A431	24out_exp1_A431_Rebeca-01	Isoform 1 of Exportin-2	IPI00022744,IPI00219994	ipi.HUMAN.v3.86.fasta	110422	2	2	2	0.0412	HGITQANELVNLTEFFVNHILPDLK	K	S	0.95	3.94	0	0	1	0	2	2862.52	446	470
rebeca_corrected data11nov2011_bycell	A431	Exp1 A431	24out_exp1_A431_Rebeca-01	Isoform 1 of Exportin-2	IPI00022744,IPI00219994	ipi.HUMAN.v3.86.fasta	110422	2	2	2	0.0412	NLFEDQNTLTSICEK	K	V	0.95	2.86	0	1	0	0	2	1811.85	332	346
rebeca_corrected data11nov2011_bycell	A431	Exp1 A431	24out_exp1_A431_Rebeca-01	Isoform 1 of Required for meiotic nuclear division protein 1 homolog	IPI00329591	ipi.HUMAN.v3.86.fasta	51605.7	1	1	1	0.0223	QSLDLFLPDK	R	T	0.656	2.21	0	1	0	0	2	1175.63	48	57
rebeca_corrected data11nov2011_bycell	A431	Exp1 A431	24out_exp1_A431_Rebeca-01	Lysosomal alpha-glucosidase	IPI00293088	ipi.HUMAN.v3.86.fasta	105324	3	3	4	0.0567	AGYIIPLQGPGLTTTESR	R	Q	0.95	3.95	0	2	0	0	2	1874	820	837
rebeca_corrected data11nov2011_bycell	A431	Exp1 A431	24out_exp1_A431_Rebeca-01	Lysosomal alpha-glucosidase	IPI00293088	ipi.HUMAN.v3.86.fasta	105324	3	3	4	0.0567	NHNSLLSLPQEPYSFSEPAQQAMR	R	K	0.95	2.65	0	0	1	0	2	2744.31	673	696
rebeca_corrected data11nov2011_bycell	A431	Exp1 A431	24out_exp1_A431_Rebeca-01	Lysosomal alpha-glucosidase	IPI00293088	ipi.HUMAN.v3.86.fasta	105324	3	3	4	0.0567	VTSEGAGLQLQK	R	V	0.95	2.76	0	1	0	0	2	1230.67	892	903
rebeca_corrected data11nov2011_bycell	A431	Exp1 A431	24out_exp1_A431_Rebeca-01	Isoform 1 of Proprotein convertase subtilisin/kexin type 9	IPI00387168	ipi.HUMAN.v3.86.fasta	74284.4	13	20	40	0.269	AHNAFGGEGVYAIAR	R	C	0.95	3.15	0	4	1	0	2	1532.76	511	525
rebeca_corrected data11nov2011_bycell	A431	Exp1 A431	24out_exp1_A431_Rebeca-01	Isoform 1 of Proprotein convertase subtilisin/kexin type 9	IPI00387168	ipi.HUMAN.v3.86.fasta	74284.4	13	20	40	0.269	CAPDEELLSCSSFSR	R	S	0.95	3.92	0	3	0	0	2	1757.75	477	491
rebeca_corrected data11nov2011_bycell	A431	Exp1 A431	24out_exp1_A431_Rebeca-01	Isoform 1 of Proprotein convertase subtilisin/kexin type 9	IPI00387168	ipi.HUMAN.v3.86.fasta	74284.4	13	20	40	0.269	CDSHGTHLAGVVSGR	K	D	0.95	4.22	0	2	1	0	2	1552.73	223	237
rebeca_corrected data11nov2011_bycell	A431	Exp1 A431	24out_exp1_A431_Rebeca-01	Isoform 1 of Proprotein convertase subtilisin/kexin type 9	IPI00387168	ipi.HUMAN.v3.86.fasta	74284.4	13	20	40	0.269	DVINEAWFPEDQR	K	V	0.95	4.33	0	1	0	0	2	1618.75	422	434
rebeca_corrected data11nov2011_bycell	A431	Exp1 A431	24out_exp1_A431_Rebeca-01	Isoform 1 of Proprotein convertase subtilisin/kexin type 9	IPI00387168	ipi.HUMAN.v3.86.fasta	74284.4	13	20	40	0.269	EASIHASCCHAPGLECK	R	V	0.95	3.21	0	1	1	0	2	1926.83	593	609
rebeca_corrected data11nov2011_bycell	A431	Exp1 A431	24out_exp1_A431_Rebeca-01	Isoform 1 of Proprotein convertase subtilisin/kexin type 9	IPI00387168	ipi.HUMAN.v3.86.fasta	74284.4	13	20	40	0.269	GTVSGTLIGLEFIRK	K	S	0.95	2.97	0	1	0	0	2	1590.92	259	273
rebeca_corrected data11nov2011_bycell	A431	Exp1 A431	24out_exp1_A431_Rebeca-01	Isoform 1 of Proprotein convertase subtilisin/kexin type 9	IPI00387168	ipi.HUMAN.v3.86.fasta	74284.4	13	20	40	0.269	ILHVFHGLLPGFLVK	K	M	0.95	4.62	0	0	1	0	2	1690.02	111	125
rebeca_corrected data11nov2011_bycell	A431	Exp1 A431	24out_exp1_A431_Rebeca-01	Isoform 1 of Proprotein convertase subtilisin/kexin type 9	IPI00387168	ipi.HUMAN.v3.86.fasta	74284.4	13	20	40	0.269	KSQLVQPVGPLVVLLPLAGGYSR	R	V	0.95	3.4	0	4	2	0	2	2391.41	273	295
rebeca_corrected data11nov2011_bycell	A431	Exp1 A431	24out_exp1_A431_Rebeca-01	Isoform 1 of Proprotein convertase subtilisin/kexin type 9	IPI00387168	ipi.HUMAN.v3.86.fasta	74284.4	13	20	40	0.269	QASKCDSHGTHLAGVVSGR	R	D	0.95	3.55	0	1	1	0	2	1966.95	219	237
rebeca_corrected data11nov2011_bycell	A431	Exp1 A431	24out_exp1_A431_Rebeca-01	Isoform 1 of Proprotein convertase subtilisin/kexin type 9	IPI00387168	ipi.HUMAN.v3.86.fasta	74284.4	13	20	40	0.269	SEEDGLAEAPEHGTTATFHR	R	C	0.95	2.69	0	1	1	0	2	2154.97	47	66
rebeca_corrected data11nov2011_bycell	A431	Exp1 A431	24out_exp1_A431_Rebeca-01	Isoform 1 of Proprotein convertase subtilisin/kexin type 9	IPI00387168	ipi.HUMAN.v3.86.fasta	74284.4	13	20	40	0.269	SQLVQPVGPLVVLLPLAGGYSR	K	V	0.95	5.34	0	6	4	0	2	2263.32	274	295
rebeca_corrected data11nov2011_bycell	A431	Exp1 A431	24out_exp1_A431_Rebeca-01	Isoform 1 of Proprotein convertase subtilisin/kexin type 9	IPI00387168	ipi.HUMAN.v3.86.fasta	74284.4	13	20	40	0.269	TVWSAHSGPTR	R	M	0.95	2.85	0	2	0	0	2	1198.6	459	469
rebeca_corrected data11nov2011_bycell	A431	Exp1 A431	24out_exp1_A431_Rebeca-01	Isoform 1 of Proprotein convertase subtilisin/kexin type 9	IPI00387168	ipi.HUMAN.v3.86.fasta	74284.4	13	20	40	0.269	VLTPNLVAALPPSTHGAGWQLFCR	R	T	0.95	3.35	0	0	2	0	2	2605.37	435	458
rebeca_corrected data11nov2011_bycell	A431	Exp1 A431	24out_exp1_A431_Rebeca-01	programmed cell death 6-interacting protein isoform 2	IPI00246058,IPI00938079	ipi.HUMAN.v3.86.fasta	96025.4	1	1	1	0.0206	FIQQTYPSGGEEQAQYCR	K	A	0.95	3.55	0	1	0	0	2	2161.96	24	41
rebeca_corrected data11nov2011_bycell	A431	Exp1 A431	24out_exp1_A431_Rebeca-01	Fumarylacetoacetase	IPI00031708	ipi.HUMAN.v3.86.fasta	46375.6	1	1	3	0.0597	SFGTTVSPWVVPMDALMPFAVPNPK	K	Q	0.95	4.54	0	0	3	0	2	2688.36	254	278
rebeca_corrected data11nov2011_bycell	A431	Exp1 A431	24out_exp1_A431_Rebeca-01	Tubulin beta-8 chain	IPI00292496	ipi.HUMAN.v3.86.fasta	49776.3	2	2	2	0.203	AVLVDLEPGTMDSVR	R	S	0.95	3.92	0	1	0	0	2	1601.82	63	77
rebeca_corrected data11nov2011_bycell	A431	Exp1 A431	24out_exp1_A431_Rebeca-01	Tubulin beta-8 chain	IPI00292496	ipi.HUMAN.v3.86.fasta	49776.3	2	2	2	0.203	EAESCDCLQGFQLTHSLGGGTGSGMGTLLLSK	K	I	0.95	5.51	0	0	1	0	2	3311.53	123	154
rebeca_corrected data11nov2011_bycell	A431	Exp1 A431	24out_exp1_A431_Rebeca-01	Tubulin beta-8 chain	IPI00292496	ipi.HUMAN.v3.86.fasta	49776.3	2	2	2	0.203	KEAESCDCLQGFQLTHSLGGGTGSGMGTLLLSK	R	I	0.95	6.25	0	0	1	0	2	3439.63	122	154
rebeca_corrected data11nov2011_bycell	A431	Exp1 A431	24out_exp1_A431_Rebeca-01	Tubulin beta-8 chain	IPI00292496	ipi.HUMAN.v3.86.fasta	49776.3	2	2	2	0.203	LAVNMVPFPR	K	L	0.95	3.71	0	2	0	0	2	1143.63	253	262
rebeca_corrected data11nov2011_bycell	A431	Exp1 A431	24out_exp1_A431_Rebeca-01	Tubulin beta-8 chain	IPI00292496	ipi.HUMAN.v3.86.fasta	49776.3	2	2	2	0.203	LHFFMPGFAPLTSR	R	G	0.95	3.3	0	3	2	0	2	1620.84	263	276
rebeca_corrected data11nov2011_bycell	A431	Exp1 A431	24out_exp1_A431_Rebeca-01	Tubulin beta-8 chain	IPI00292496	ipi.HUMAN.v3.86.fasta	49776.3	2	2	2	0.203	NMMAACDPR	K	H	0.95	2.61	0	1	0	0	2	1065.43	298	306
rebeca_corrected data11nov2011_bycell	A431	Exp1 A431	24out_exp1_A431_Rebeca-01	Tubulin beta-8 chain	IPI00292496	ipi.HUMAN.v3.86.fasta	49776.3	2	2	2	0.203	TAVCDIPPR	K	G	0.95	2.75	0	1	0	0	2	1028.52	351	359
rebeca_corrected data11nov2011_bycell	A431	Exp1 A431	24out_exp1_A431_Rebeca-01	Cathepsin D	IPI00011229	ipi.HUMAN.v3.86.fasta	44553	10	12	17	0.422	AIGAVPLIQGEYMIPCEK	K	V	0.95	3.82	0	2	1	0	2	1989.02	314	331
rebeca_corrected data11nov2011_bycell	A431	Exp1 A431	24out_exp1_A431_Rebeca-01	Cathepsin D	IPI00011229	ipi.HUMAN.v3.86.fasta	44553	10	12	17	0.422	EGCEAIVDTGTSLMVGPVDEVRELQK	K	A	0.95	3.81	0	0	4	0	2	2832.38	288	313
rebeca_corrected data11nov2011_bycell	A431	Exp1 A431	24out_exp1_A431_Rebeca-01	Cathepsin D	IPI00011229	ipi.HUMAN.v3.86.fasta	44553	10	12	17	0.422	FDGILGMAYPR	K	I	0.95	3.03	0	1	0	0	2	1239.62	195	205
rebeca_corrected data11nov2011_bycell	A431	Exp1 A431	24out_exp1_A431_Rebeca-01	Cathepsin D	IPI00011229	ipi.HUMAN.v3.86.fasta	44553	10	12	17	0.422	ISVNNVLPVFDNLMQQK	R	L	0.95	4.59	0	1	0	0	2	1959.04	206	222
rebeca_corrected data11nov2011_bycell	A431	Exp1 A431	24out_exp1_A431_Rebeca-01	Cathepsin D	IPI00011229	ipi.HUMAN.v3.86.fasta	44553	10	12	17	0.422	LLDIACWIHHK	K	Y	0.95	3.13	0	1	0	0	2	1405.74	112	122
rebeca_corrected data11nov2011_bycell	A431	Exp1 A431	24out_exp1_A431_Rebeca-01	Cathepsin D	IPI00011229	ipi.HUMAN.v3.86.fasta	44553	10	12	17	0.422	LVDQNIFSFYLSRDPDAQPGGELMLGGTDSK	K	Y	0.95	4.9	0	0	1	0	2	3370.63	223	253
rebeca_corrected data11nov2011_bycell	A431	Exp1 A431	24out_exp1_A431_Rebeca-01	Cathepsin D	IPI00011229	ipi.HUMAN.v3.86.fasta	44553	10	12	17	0.422	QVFGEATKQPGITFIAAK	R	F	0.95	4.17	0	1	1	0	2	1906.04	177	194
rebeca_corrected data11nov2011_bycell	A431	Exp1 A431	24out_exp1_A431_Rebeca-01	Cathepsin D	IPI00011229	ipi.HUMAN.v3.86.fasta	44553	10	12	17	0.422	TMSEVGGSVEDLIAK	R	G	0.95	3.65	0	1	0	0	2	1535.76	35	49
rebeca_corrected data11nov2011_bycell	A431	Exp1 A431	24out_exp1_A431_Rebeca-01	Cathepsin D	IPI00011229	ipi.HUMAN.v3.86.fasta	44553	10	12	17	0.422	VGFAEAARL	R	-	0.95	2.56	0	1	0	0	2	933.515	404	412
rebeca_corrected data11nov2011_bycell	A431	Exp1 A431	24out_exp1_A431_Rebeca-01	Cathepsin D	IPI00011229	ipi.HUMAN.v3.86.fasta	44553	10	12	17	0.422	YSQAVPAVTEGPIPEVLK	K	N	0.95	3.26	0	2	0	0	2	1898.03	55	72
rebeca_corrected data11nov2011_bycell	A431	Exp1 A431	24out_exp1_A431_Rebeca-01	CGI-150 protein	IPI00007102	ipi.HUMAN.v3.86.fasta	55013.3	2	2	2	0.0437	SLNYWCNLLGMK	K	I	0.95	3.04	0	1	0	0	2	1498.72	357	368
rebeca_corrected data11nov2011_bycell	A431	Exp1 A431	24out_exp1_A431_Rebeca-01	CGI-150 protein	IPI00007102	ipi.HUMAN.v3.86.fasta	55013.3	2	2	2	0.0437	VTLAVSDLQK	K	S	0.95	2.47	0	1	0	0	2	1073.62	347	356
rebeca_corrected data11nov2011_bycell	A431	Exp1 A431	24out_exp1_A431_Rebeca-01	cDNA FLJ59211, highly similar to Glucosidase 2 subunit beta	IPI00026154	ipi.HUMAN.v3.86.fasta	60134.4	4	4	4	0.105	LGGSPTSLGTWGSWIGPDHDKFSAMK	K	Y	0.95	3.75	0	0	0	1	2	2732.31	446	471
rebeca_corrected data11nov2011_bycell	A431	Exp1 A431	24out_exp1_A431_Rebeca-01	cDNA FLJ59211, highly similar to Glucosidase 2 subunit beta	IPI00026154	ipi.HUMAN.v3.86.fasta	60134.4	4	4	4	0.105	LWEEQLAAAK	K	A	0.95	3.03	0	1	0	0	2	1158.62	197	206
rebeca_corrected data11nov2011_bycell	A431	Exp1 A431	24out_exp1_A431_Rebeca-01	cDNA FLJ59211, highly similar to Glucosidase 2 subunit beta	IPI00026154	ipi.HUMAN.v3.86.fasta	60134.4	4	4	4	0.105	SLEDQVEMLR	K	T	0.95	2.95	0	1	0	0	2	1219.6	168	177
rebeca_corrected data11nov2011_bycell	A431	Exp1 A431	24out_exp1_A431_Rebeca-01	cDNA FLJ59211, highly similar to Glucosidase 2 subunit beta	IPI00026154	ipi.HUMAN.v3.86.fasta	60134.4	4	4	4	0.105	SLKDMEESIR	R	N	0.95	2.29	0	1	0	0	2	1207.6	390	399
rebeca_corrected data11nov2011_bycell	A431	Exp1 A431	24out_exp1_A431_Rebeca-01	D-3-phosphoglycerate dehydrogenase	IPI00011200	ipi.HUMAN.v3.86.fasta	56650.6	4	5	10	0.107	AGTGVDNVDLEAATR	R	K	0.95	4.27	0	2	0	0	2	1488.73	76	90
rebeca_corrected data11nov2011_bycell	A431	Exp1 A431	24out_exp1_A431_Rebeca-01	D-3-phosphoglycerate dehydrogenase	IPI00011200	ipi.HUMAN.v3.86.fasta	56650.6	4	5	10	0.107	AGTGVDNVDLEAATRK	R	G	0.95	4.07	0	2	0	0	2	1616.82	76	91
rebeca_corrected data11nov2011_bycell	A431	Exp1 A431	24out_exp1_A431_Rebeca-01	D-3-phosphoglycerate dehydrogenase	IPI00011200	ipi.HUMAN.v3.86.fasta	56650.6	4	5	10	0.107	ALVDHENVISCPHLGASTK	R	E	0.95	3.36	0	0	3	0	2	2048.02	271	289
rebeca_corrected data11nov2011_bycell	A431	Exp1 A431	24out_exp1_A431_Rebeca-01	D-3-phosphoglycerate dehydrogenase	IPI00011200	ipi.HUMAN.v3.86.fasta	56650.6	4	5	10	0.107	TQTSDPAMLPTMIGLLAEAGVR	R	L	0.95	4.05	0	2	1	0	2	2272.17	470	491
rebeca_corrected data11nov2011_bycell	A431	Exp1 A431	24out_exp1_A431_Rebeca-01	Midkine	IPI00010333,IPI00719163,IPI00979574	ipi.HUMAN.v3.86.fasta	15585.3	6	7	9	0.448	DCGVGFREGTCGAQTQR	K	I	0.95	2.55	0	2	0	0	2	1898.82	51	67
rebeca_corrected data11nov2011_bycell	A431	Exp1 A431	24out_exp1_A431_Rebeca-01	Midkine	IPI00010333,IPI00719163,IPI00979574	ipi.HUMAN.v3.86.fasta	15585.3	6	7	9	0.448	GGPGSECAEWAWGPCTPSSK	K	D	0.95	4.65	0	2	0	0	2	2120.88	31	50
rebeca_corrected data11nov2011_bycell	A431	Exp1 A431	24out_exp1_A431_Rebeca-01	Midkine	IPI00010333,IPI00719163,IPI00979574	ipi.HUMAN.v3.86.fasta	15585.3	6	7	9	0.448	GGPGSECAEWAWGPCTPSSKDCGVGFR	K	E	0.95	3.33	0	0	1	0	2	2912.22	31	57
rebeca_corrected data11nov2011_bycell	A431	Exp1 A431	24out_exp1_A431_Rebeca-01	Midkine	IPI00010333,IPI00719163,IPI00979574	ipi.HUMAN.v3.86.fasta	15585.3	6	7	9	0.448	KGGPGSECAEWAWGPCTPSSK	K	D	0.95	5.02	0	1	0	0	2	2248.98	30	50
rebeca_corrected data11nov2011_bycell	A431	Exp1 A431	24out_exp1_A431_Rebeca-01	Midkine	IPI00010333,IPI00719163,IPI00979574	ipi.HUMAN.v3.86.fasta	15585.3	6	7	9	0.448	YKFENWGACDGGTGTK	K	V	0.95	4.38	0	1	1	0	2	1790.78	86	101
rebeca_corrected data11nov2011_bycell	A431	Exp1 A431	24out_exp1_A431_Rebeca-01	Midkine	IPI00010333,IPI00719163,IPI00979574	ipi.HUMAN.v3.86.fasta	15585.3	6	7	9	0.448	YNAQCQETIR	R	V	0.95	2.84	0	1	0	0	2	1282.58	112	121
rebeca_corrected data11nov2011_bycell	A431	Exp1 A431	24out_exp1_A431_Rebeca-01	Isoform Long of Tyrosine-protein kinase receptor UFO	IPI00296992,IPI00397361	ipi.HUMAN.v3.86.fasta	98335.2	3	4	4	0.0436	APLQGTLLGYR	R	L	0.95	3.01	0	1	0	0	2	1188.67	358	368
rebeca_corrected data11nov2011_bycell	A431	Exp1 A431	24out_exp1_A431_Rebeca-01	Isoform Long of Tyrosine-protein kinase receptor UFO	IPI00296992,IPI00397361	ipi.HUMAN.v3.86.fasta	98335.2	3	4	4	0.0436	CQLQVQGEPPEVHWLR	R	D	0.95	5.28	0	1	1	0	2	1975.98	56	71
rebeca_corrected data11nov2011_bycell	A431	Exp1 A431	24out_exp1_A431_Rebeca-01	Isoform Long of Tyrosine-protein kinase receptor UFO	IPI00296992,IPI00397361	ipi.HUMAN.v3.86.fasta	98335.2	3	4	4	0.0436	TATITVLPQQPR	R	N	0.95	3.04	0	1	0	0	2	1324.76	218	229
rebeca_corrected data11nov2011_bycell	A431	Exp1 A431	24out_exp1_A431_Rebeca-01	Histone H4	IPI00453473	ipi.HUMAN.v3.86.fasta	11367.7	4	4	10	0.398	DAVTYTEHAK	R	R	0.95	2.68	0	1	0	0	2	1134.54	69	78
rebeca_corrected data11nov2011_bycell	A431	Exp1 A431	24out_exp1_A431_Rebeca-01	Histone H4	IPI00453473	ipi.HUMAN.v3.86.fasta	11367.7	4	4	10	0.398	ISGLIYEETR	R	G	0.95	2.25	0	1	0	0	2	1180.62	47	56
rebeca_corrected data11nov2011_bycell	A431	Exp1 A431	24out_exp1_A431_Rebeca-01	Histone H4	IPI00453473	ipi.HUMAN.v3.86.fasta	11367.7	4	4	10	0.398	TVTAMDVVYALKR	K	Q	0.95	2.89	0	1	0	0	2	1466.8	81	93
rebeca_corrected data11nov2011_bycell	A431	Exp1 A431	24out_exp1_A431_Rebeca-01	Histone H4	IPI00453473	ipi.HUMAN.v3.86.fasta	11367.7	4	4	10	0.398	VFLENVIRDAVTYTEHAK	K	R	0.95	3.89	0	0	7	0	2	2105.1	61	78
rebeca_corrected data11nov2011_bycell	A431	Exp1 A431	24out_exp1_A431_Rebeca-01	cDNA FLJ61021, highly similar to Far upstream element-binding protein 1	IPI00983652	ipi.HUMAN.v3.86.fasta	66232.3	3	3	5	0.062	IGGNEGIDVPIPR	R	F	0.95	3.42	0	3	0	0	2	1336.72	271	283
rebeca_corrected data11nov2011_bycell	A431	Exp1 A431	24out_exp1_A431_Rebeca-01	cDNA FLJ61021, highly similar to Far upstream element-binding protein 1	IPI00983652	ipi.HUMAN.v3.86.fasta	66232.3	3	3	5	0.062	IQFKPDDGTTPER	R	I	0.95	2.73	0	1	0	0	2	1503.74	308	320
rebeca_corrected data11nov2011_bycell	A431	Exp1 A431	24out_exp1_A431_Rebeca-01	cDNA FLJ61021, highly similar to Far upstream element-binding protein 1	IPI00983652	ipi.HUMAN.v3.86.fasta	66232.3	3	3	5	0.062	IQIAPDSGGLPER	K	S	0.95	2.82	0	1	0	0	2	1352.72	133	145
[truncated: 15,721 more rows]

## Sheet: Table S3
Table S3 Correlation analysis (R-squared) of pair-samples using the whole proteome dataset
[truncated: 19 more rows]

[truncated: 15 more sheets: Table S4, Table S5, Table S6, Table S7, Table S8, Table S9, Table S10, Table S11, Table S12, Table S13, Table S43, Table S15, Table S16, Table S17, Table S18]
